# Supplementary material for: A Transcriptome and Methylome Study Comparing Tissues of Early and Late Onset Colorectal Carcinoma
Source: Int J Mol Sci. 2022 Nov 17;23(22):14261. doi: 10.3390/ijms232214261 (PMC9697435; doi:10.3390/ijms232214261)
Supplement: Supplementary file 1 [file ijms-23-14261-s001.zip]

Archive with 12 entries (12 files):
- Supplemental Figures CRC.pdf
- Table S10 Meth DNA RSS genes.xlsx
- Table S11 Meth KEGG genes.xlsx
- Table S1_Cancer Related Genes.csv
- Table S2_DNADamageGenes.csv
- Table S3_ReplStressSensitiveSite.csv
- Table S4_NOTCH4-Axis_Leptin related genes.csv
- Table S5_ KEGG pathways.xlsx
- Table S6_DML771_Young onset CRC.csv
- Table S7_DML1946_Old onset CRC.csv
- Table S8 Meth Cancer Genes Interaction.xlsx
- Table S9 Meth DNA damage genes.xlsx
