# Supplementary material for: A Transcriptome and Methylome Study Comparing Tissues of Early and Late Onset Colorectal Carcinoma
Source: Int J Mol Sci. 2022 Nov 17;23(22):14261. doi: 10.3390/ijms232214261 (PMC9697435; doi:10.3390/ijms232214261)
Supplement: Supplementary file 1 [file ijms-23-14261-s001.zip › Table S10 Meth DNA RSS genes.xlsx]

## Sheet: Sheet1
		Gene Set	Interaction p	Late-Onset (>40 years)		Early-Onset (<40 years)
				Difference	p	Difference	p
		Immune Regulation	2.75956e-07	0.0168963	3.04844e-73	0.00924873	1.59785e-15
		Cell Movement	1.50376e-06	0.000955421	0.418392	-0.0081181	3.39698e-08
		Cell Survival	0.000329933	-0.0010584	0.399859	-0.00826868	1.29051e-07
		Cell Cycle	0.00205899	4.07792e-05	0.963102	-0.00429803	9.04784e-05
		DNA Replication Repair	0.00269483	-0.00334151	0.00105407	-0.00822954	9.32271e-11
		Stress Responses	0.00506221	-0.00436257	0.084081	-0.0156725	6.49687e-07
		Chromatin TF Transcription	0.0196641	0.00402231	0.000993518	-0.000528801	0.72811
		RNA Processing	0.0621517	0.0154422	7.30882e-27	0.0111608	4.57213e-10
		Development Regulation	0.102433	0.0139631	1.2813e-31	0.0108543	2.68844e-13
		Protein Translation	0.200189	-0.0212739	4.06217e-36	-0.0247311	9.99826e-32
		GF Signaling	0.255995	0.0374303	4.00849e-67	0.0335318	8.48997e-36
		Metabolism	0.652652	-0.0219521	0.0107156	-0.0157779	0.140395
		Angiogenesis	0.654049	-0.0426799	1.82643e-41	-0.0449296	3.24623e-30
