# Supplementary material for: A Transcriptome and Methylome Study Comparing Tissues of Early and Late Onset Colorectal Carcinoma
Source: Int J Mol Sci. 2022 Nov 17;23(22):14261. doi: 10.3390/ijms232214261 (PMC9697435; doi:10.3390/ijms232214261)
Supplement: Supplementary file 1 [file ijms-23-14261-s001.zip › Table S11 Meth KEGG genes.xlsx]

## Sheet: Sheet1
		Gene Set	Interaction p	Late-Onset (>40 years)		Early-Onset (<40 years)
				Difference	p	Difference	p
		Maturity onset diabetes of the young	5.65886e-12	0.0676719	0	0.0553799	0
		Glycosphingolipid biosynthesis - ganglio series	1.4237e-08	0.0634473	0	0.04938	0
		Insulin secretion	3.33313e-06	0.0370987	0	0.0317627	0
		TGF-beta signaling pathway	3.72377e-19	0.0372742	0	0.0265194	0
		Cortisol synthesis and secretion	0.00361597	0.0316487	1.67263e-297	0.027677	0
		Thyroid hormone synthesis	4.81022e-07	0.0326078	1.37637e-304	0.0256163	0
		Arrhythmogenic right ventricular cardiomyopathy (ARVC)	7.61473e-13	0.0320937	0	0.0226534	0
		Salivary secretion	1.81476e-11	0.0306248	0	0.0228985	0
		Gap junction	4.99002e-15	0.0303095	0	0.0218023	0
		Synaptic vesicle cycle	5.16835e-16	0.0298055	0	0.0205166	0
		Purine metabolism	1.76683e-15	0.02962	7.08775e-302	0.019523	0
		Dilated cardiomyopathy (DCM)	3.30989e-15	0.0271176	4.14698e-313	0.0181226	0
		Melanogenesis	2.18508e-14	0.0260599	0	0.0191588	0
		Basal cell carcinoma	9.16333e-17	0.0241877	0	0.0166318	0
		Ribosome	0.0152367	-0.0269294	4.02873e-242	-0.0300508	0
		Ovarian steroidogenesis	8.28567e-07	0.0320601	5.72146e-261	0.0247815	1.98911e-320
		Pancreatic secretion	1.69688e-05	0.0255558	2.14026e-252	0.020399	8.47866e-319
		Inflammatory mediator regulation of TRP channels	6.6643e-06	0.022511	9.95397e-229	0.0175076	2.03419e-282
		Regulation of lipolysis in adipocytes	6.46953e-12	0.0291056	1.28976e-246	0.0196159	1.68971e-270
		Proteasome	0.00152682	-0.030797	4.16543e-137	-0.0369864	1.48447e-253
		Circadian entrainment	4.66782e-07	0.0193873	6.08863e-212	0.0143734	2.34031e-251
		Retinol metabolism	5.57086e-07	0.0374173	2.11297e-211	0.0278381	5.11514e-251
		Progesterone-mediated oocyte maturation	8.1736e-09	0.0241486	1.39781e-209	0.0169718	9.66716e-238
		Cocaine addiction	9.81458e-11	0.0331707	1.36986e-211	0.0221754	1.67538e-230
		Amyotrophic lateral sclerosis (ALS)	0.00753208	0.0292734	1.00317e-172	0.0248323	6.17147e-230
		Parathyroid hormone synthesis, secretion and action	1.75193e-12	0.0168153	1.23524e-212	0.0107374	1.24514e-223
		Renin secretion	3.67343e-10	0.0283775	1.36649e-198	0.0189663	2.3282e-216
		Aldosterone synthesis and secretion	2.80398e-10	0.0206002	3.74722e-197	0.0136844	8.98879e-214
		Valine, leucine and isoleucine biosynthesis	0.00367935	0.0797325	2.73061e-162	0.0663772	1.96694e-210
		Adrenergic signaling in cardiomyocytes	2.27578e-14	0.0196276	1.30601e-207	0.0118565	2.45204e-209
		Vascular smooth muscle contraction	9.3236e-14	0.0183763	1.26036e-200	0.0111525	4.93614e-203
		Oocyte meiosis	2.87838e-06	0.0212943	1.15997e-170	0.0155914	3.4228e-200
		Salmonella infection	0.0291623	-0.0205255	1.26448e-147	-0.0177728	3.83798e-200
		RNA transport	5.0233e-06	-0.014179	1.01725e-91	-0.0192599	6.23403e-197
		Olfactory transduction	1.98974e-07	-0.0148086	4.02961e-84	-0.0211307	5.00448e-191
		Aminoacyl-tRNA biosynthesis	0.27328	-0.0199645	5.81007e-112	-0.0215114	6.45025e-187
		Terpenoid backbone biosynthesis	0.0953696	-0.0383495	1.32947e-105	-0.0429758	1.69665e-181
		Morphine addiction	5.87965e-12	0.018175	4.28056e-174	0.0110826	8.095e-177
		Leukocyte transendothelial migration	1.092e-13	0.0203475	1.6118e-171	0.0117141	5.50244e-167
		Neomycin, kanamycin and gentamicin biosynthesis	0.403548	-0.0473714	6.03523e-102	-0.0502673	9.90497e-165
		Long-term depression	0.000115148	0.0225926	2.35816e-134	0.0169653	6.23518e-161
		Natural killer cell mediated cytotoxicity	2.44e-13	0.0169354	8.00663e-162	0.00963967	2.73274e-156
		Cysteine and methionine metabolism	3.88522e-06	0.0316924	6.96988e-137	0.0223469	1.4817e-155
		Protein processing in endoplasmic reticulum	0.0189914	-0.0111463	1.09524e-82	-0.013312	4.81675e-154
		Cellular senescence	2.01943e-12	0.0140055	1.35619e-156	0.00811048	4.25578e-153
		Glycosaminoglycan degradation	0.260408	-0.0238407	9.6016e-88	-0.025989	7.08185e-148
		Bile secretion	1.28601e-16	0.0214687	4.82329e-162	0.0110315	7.3726e-146
		Gastric acid secretion	1.61874e-08	0.019127	2.27663e-138	0.0122471	8.61331e-146
		Tuberculosis	1.94066e-20	-0.00845356	1.11819e-38	-0.0180703	1.04326e-143
		Fatty acid biosynthesis	0.914474	-0.0286727	7.07631e-91	-0.0289137	4.0832e-141
		Glycosphingolipid biosynthesis - globo and isoglobo series	3.07636e-07	0.0450998	4.34882e-128	0.0299432	1.35689e-138
		Longevity regulating pathway	8.14282e-12	0.0191578	4.41818e-139	0.0108382	9.50371e-134
		Taurine and hypotaurine metabolism	0.003783	0.0548387	1.42354e-105	0.0433648	2.17146e-131
		Hypertrophic cardiomyopathy (HCM)	6.34548e-13	0.0198684	8.92608e-140	0.0108128	8.23736e-131
		Platelet activation	7.45248e-13	0.0160348	5.03802e-139	0.00872688	4.072e-130
		Long-term potentiation	0.120105	0.017865	1.41207e-94	0.015719	4.71055e-130
		Spliceosome	0.00365032	-0.0116596	9.29515e-65	-0.0148418	6.87305e-129
		Glycosaminoglycan biosynthesis - keratan sulfate	3.8029e-06	0.0419219	2.69459e-116	0.0285077	2.87946e-128
		Taste transduction	1.96136e-07	0.019949	7.47714e-120	0.0128394	8.56944e-127
		Mucin type O-glycan biosynthesis	0.00139269	-0.0151449	1.07388e-61	-0.0198048	1.78372e-126
		Starch and sucrose metabolism	0.34526	-0.0288138	5.87201e-76	-0.0311531	1.80112e-126
		Fc gamma R-mediated phagocytosis	3.31673e-18	0.0212916	3.166e-148	0.00990635	3.56146e-125
		GABAergic synapse	7.47906e-07	0.014804	7.73729e-113	0.00962583	2.55839e-120
		Complement and coagulation cascades	0.000405076	-0.0191479	2.52218e-56	-0.0259766	6.61941e-120
		Fluid shear stress and atherosclerosis	1.46768e-18	0.0166918	2.4984e-144	0.00754014	1.24288e-119
		Amphetamine addiction	2.39788e-08	0.0213666	9.65841e-117	0.0130901	6.21593e-119
		Hippo signaling pathway - multiple species	1.2205e-05	0.0267873	2.70476e-102	0.0181035	2.36704e-112
		Glycolysis / Gluconeogenesis	0.390058	-0.0162845	1.17639e-66	-0.0175783	2.08679e-111
		Steroid biosynthesis	0.903377	-0.0358677	9.15392e-70	-0.0362578	3.0734e-108
		p53 signaling pathway	6.75872e-10	-0.0105977	6.34992e-37	-0.0188234	1.32222e-107
		Type I diabetes mellitus	7.94316e-28	0.0223445	6.47756e-151	0.00745376	6.40781e-106
		Graft-versus-host disease	1.66304e-25	0.0228233	1.58188e-142	0.00787734	8.9497e-102
		Basal transcription factors	0.00517009	-0.013903	2.74832e-50	-0.0180594	9.45223e-102
		Cell cycle	0.00833756	-0.00924606	1.58857e-49	-0.0118774	3.12198e-99
		NF-kappa B signaling pathway	0.295297	-0.0119363	6.11602e-58	-0.0131784	5.08194e-99
		NOD-like receptor signaling pathway	0.0892649	-0.0104005	3.572e-54	-0.0122205	9.98707e-99
		Pentose and glucuronate interconversions	0.00196453	0.0366355	9.82847e-83	0.0272867	3.91762e-98
		GnRH signaling pathway	0.0229169	0.0141266	4.62818e-77	0.0113675	8.53827e-98
		Allograft rejection	5.6763e-26	0.0222312	8.76225e-139	0.00732991	6.79824e-97
		Longevity regulating pathway - multiple species	1.66367e-12	0.017119	4.31125e-110	0.00847092	1.02998e-96
		Arachidonic acid metabolism	0.00113879	0.0242743	6.83533e-82	0.01771	1.24965e-95
		Tyrosine metabolism	1.92566e-06	0.0414153	4.97643e-91	0.0259635	2.58293e-94
		Lysine degradation	1.5032e-10	0.0170135	9.0874e-103	0.00894143	5.87852e-94
		IL-17 signaling pathway	0.00261885	-0.0099396	2.17269e-44	-0.0133553	2.5603e-93
		Protein digestion and absorption	1.87989e-28	-0.00439764	9.56987e-14	-0.0148337	2.63198e-92
		Influenza A	3.43137e-26	-0.00531484	1.03166e-14	-0.0169345	3.03439e-91
		Autoimmune thyroid disease	1.12221e-23	0.0220712	7.00064e-128	0.00739479	5.00444e-90
		Staphylococcus aureus infection	4.08729e-18	-0.0100967	7.42712e-20	-0.0254361	1.35313e-89
		Pantothenate and CoA biosynthesis	0.00105914	0.0306967	1.49072e-76	0.02207	2.89291e-88
		Pyruvate metabolism	0.1921	-0.0199035	3.87495e-50	-0.0226788	4.81872e-88
		Nicotine addiction	8.98194e-08	0.0176068	4.41315e-90	0.010146	8.4437e-88
		Prostate cancer	1.53317e-07	0.0143605	4.1179e-88	0.00831627	3.75768e-86
		Bladder cancer	0.136025	-0.0127056	2.0725e-47	-0.0147955	2.27101e-85
		Carbohydrate digestion and absorption	0.000858526	-0.0136745	6.72768e-38	-0.0193256	5.72446e-84
		SNARE interactions in vesicular transport	0.248223	-0.0233918	8.96107e-60	-0.0207573	1.82057e-82
		Growth hormone synthesis, secretion and action	3.48665e-12	0.012763	4.26609e-97	0.00598634	1.85933e-82
		Biosynthesis of unsaturated fatty acids	0.00617792	0.0256652	9.35747e-68	0.0192318	7.99104e-81
		Small cell lung cancer	2.41868e-05	-0.00724905	2.4523e-32	-0.0113772	8.92917e-81
		Phospholipase D signaling pathway	6.73796e-18	0.0121711	5.19737e-107	0.00455067	1.03852e-79
		Amino sugar and nucleotide sugar metabolism	0.214293	-0.0139308	1.77902e-44	-0.0159035	2.37331e-78
		Ferroptosis	0.485081	-0.0197921	1.17332e-45	-0.0213442	7.50998e-76
		Estrogen signaling pathway	2.01552e-11	0.0114882	1.26859e-87	0.00529178	1.33624e-73
		Choline metabolism in cancer	4.98072e-12	0.0146411	1.31812e-88	0.00655747	3.40676e-73
		Tight junction	4.41178e-17	0.0116841	7.89214e-99	0.00425816	1.15286e-72
		Cholesterol metabolism	0.392254	-0.0118874	2.23532e-42	-0.0130768	7.65612e-72
		Hedgehog signaling pathway	6.23425e-12	0.0132413	2.11041e-86	0.00586797	6.69267e-71
		Glycerolipid metabolism	3.33064e-05	0.0176504	9.12003e-69	0.0109847	6.8903e-71
		Amoebiasis	7.91926e-08	-0.00626807	5.44596e-23	-0.0117114	2.86169e-70
		Melanoma	2.48505e-14	0.0140643	4.45702e-90	0.00556298	3.10391e-69
		Carbon metabolism	0.0960578	-0.00971621	4.96483e-37	-0.0117463	3.75576e-69
		Ubiquinone and other terpenoid-quinone biosynthesis	0.772643	-0.0375975	1.28829e-42	-0.0388491	5.2194e-67
		Glycosaminoglycan biosynthesis - heparan sulfate / heparin	1.95806e-05	0.0228595	2.84626e-66	0.013813	7.71449e-67
		Endocrine and other factor-regulated calcium reabsorption	1.95761e-06	0.0154895	2.51931e-68	0.00876	1.00317e-65
		Antigen processing and presentation	1.93724e-28	0.0161184	4.30419e-111	0.00341479	8.02668e-65
		Lysosome	2.019e-06	-0.0057439	3.45529e-22	-0.0102433	7.41095e-64
		Folate biosynthesis	0.0196231	0.0239293	1.80607e-52	0.0180937	5.64379e-63
		Ribosome biogenesis in eukaryotes	0.0132357	-0.0119052	3.90892e-29	-0.0161054	4.87405e-61
		Pentose phosphate pathway	0.506574	-0.0173777	1.66404e-36	-0.0188352	9.896e-61
		Fc epsilon RI signaling pathway	2.00406e-07	0.0182711	1.32097e-66	0.00948375	1.99025e-60
		Mannose type O-glycan biosynthesis	0.000445792	0.0310215	1.61355e-56	0.0200781	5.69088e-60
		Thermogenesis	2.12417e-11	0.0101181	4.34405e-74	0.00417721	2.19781e-58
		JAK-STAT signaling pathway	6.90344e-27	0.0134246	4.07933e-99	0.00253917	8.10389e-56
		Rheumatoid arthritis	4.60008e-14	-0.00591565	6.03619e-11	-0.016808	1.00561e-55
		Parkinson disease	8.07874e-16	0.0146831	3.56213e-80	0.004733	1.4077e-55
		Protein export	0.300191	-0.0216839	1.66388e-31	-0.024743	6.45378e-55
		EGFR tyrosine kinase inhibitor resistance	5.14165e-08	0.013777	1.7357e-61	0.00653933	1.09047e-52
		Prolactin signaling pathway	4.23975e-07	-0.00545875	1.41111e-15	-0.010981	3.59704e-51
		Tryptophan metabolism	2.05452e-08	0.0234234	1.48911e-60	0.010677	1.15177e-50
		VEGF signaling pathway	0.00200257	-0.00856337	2.96573e-21	-0.0130273	2.11964e-50
		Insulin signaling pathway	2.07615e-14	-0.00333966	1.27691e-08	-0.0105086	2.47489e-49
		Dopaminergic synapse	1.28547e-10	0.0104869	4.62193e-64	0.00411749	3.79223e-49
		Primary bile acid biosynthesis	0.0231181	0.0262336	6.45366e-42	0.0192408	5.13657e-49
		ABC transporters	4.79918e-06	-0.00970435	6.99752e-16	-0.0184853	1.21646e-48
		Viral myocarditis	4.01583e-24	0.0149263	1.00985e-86	0.00269781	2.90216e-48
		Adipocytokine signaling pathway	5.43728e-05	0.013334	2.38433e-48	0.00745603	3.62691e-46
		Thyroid cancer	0.310776	-0.0108507	3.30331e-34	-0.00941163	4.41836e-46
		RNA polymerase	0.620097	-0.0147873	8.07697e-28	-0.0158551	1.69725e-45
		Porphyrin and chlorophyll metabolism	0.330452	-0.0173853	1.60336e-33	-0.0151539	2.89119e-45
		Necroptosis	3.95695e-07	-0.00528505	4.78884e-13	-0.0112033	2.9294e-45
		Selenocompound metabolism	2.5374e-05	-0.0150731	3.65832e-15	-0.027947	1.29624e-44
		ErbB signaling pathway	0.0425838	-0.00806632	1.54972e-21	-0.0108061	2.88422e-44
		Apoptosis	4.94273e-08	0.0101609	3.79479e-54	0.00445254	2.96485e-44
		Nucleotide excision repair	0.00393301	-0.00893236	1.10939e-18	-0.0135915	5.53347e-44
		FoxO signaling pathway	2.17617e-09	0.00997219	1.27989e-55	0.00390857	1.10029e-42
		Chronic myeloid leukemia	0.00903905	-0.00565314	8.31418e-18	-0.00839523	9.41503e-41
		Inositol phosphate metabolism	3.99441e-08	-0.00372772	8.17993e-10	-0.0090511	1.20042e-39
		Mineral absorption	7.22527e-16	-0.00322751	5.62943e-05	-0.0135526	3.08735e-39
		mRNA surveillance pathway	0.00314189	-0.00743067	5.14643e-16	-0.0117522	3.44919e-39
		Serotonergic synapse	4.94789e-07	0.008906	9.51932e-47	0.0039262	2.23935e-38
		Pyrimidine metabolism	0.000651281	0.0195149	9.90481e-39	0.0113673	4.57455e-38
		Phosphatidylinositol signaling system	7.45149e-08	0.00842303	7.34727e-48	0.00344511	1.22294e-37
		Renin-angiotensin system	0.553417	-0.0145066	2.39502e-22	-0.0159166	3.03896e-37
		Legionellosis	8.23655e-09	-0.00497874	2.80711e-08	-0.0132326	5.30703e-37
		TNF signaling pathway	0.00118709	0.00886601	8.9275e-37	0.00524333	1.61293e-36
		HIF-1 signaling pathway	3.16802e-05	-0.00495065	1.44097e-11	-0.00982152	1.78075e-36
		Huntington disease	1.64951e-10	-0.00273431	6.87872e-07	-0.00835632	1.99973e-36
		Type II diabetes mellitus	3.1624e-11	0.0132756	5.00188e-53	0.00409768	3.4022e-36
		beta-Alanine metabolism	0.0611992	0.0152021	2.67119e-30	0.011234	1.38673e-35
		Fat digestion and absorption	0.711572	-0.0136194	1.11655e-21	-0.0144594	5.898e-35
		Homologous recombination	0.277567	-0.0114747	4.08017e-19	-0.0136988	1.47995e-34
		2-Oxocarboxylic acid metabolism	0.124293	0.0149336	1.5927e-17	0.0192307	3.34659e-34
		Base excision repair	0.303745	-0.0124027	4.86924e-19	-0.0146844	4.08259e-34
		Leishmaniasis	6.03906e-21	-0.0019566	0.0288453	-0.0153852	7.95425e-34
		Glycosylphosphatidylinositol (GPI)-anchor biosynthesis	0.358514	-0.0140443	8.08586e-19	-0.0163652	3.79198e-33
		Central carbon metabolism in cancer	7.86269e-06	-0.00516096	6.97397e-09	-0.0115213	1.06316e-31
		Platinum drug resistance	0.320327	-0.00917267	3.73258e-17	-0.0109008	9.26677e-31
		alpha-Linolenic acid metabolism	0.661357	0.038512	1.00475e-21	0.0357139	9.41666e-31
		Fatty acid degradation	0.0542072	-0.00977562	5.63485e-14	-0.0137719	9.98681e-30
		Alzheimer disease	1.01958e-05	0.00791824	3.33901e-36	0.00347788	1.0151e-29
		Glutathione metabolism	0.360099	0.0113719	2.86803e-22	0.00966042	2.71417e-29
		Nicotinate and nicotinamide metabolism	1.21543e-08	0.0185518	2.34962e-41	0.0060347	4.93974e-29
		DNA replication	0.000336034	-0.00674214	1.49106e-09	-0.0131269	7.76141e-29
		Citrate cycle (TCA cycle)	0.344322	-0.0144345	2.54278e-15	-0.0171847	2.30024e-27
		Circadian rhythm	6.28899e-05	0.0153214	3.2046e-32	0.00704276	3.41035e-27
		Relaxin signaling pathway	6.94071e-09	0.00753452	6.76982e-40	0.00226276	5.12783e-27
		Fatty acid elongation	0.000581528	0.0172653	8.10512e-29	0.00876074	7.36335e-26
		Neurotrophin signaling pathway	9.29604e-13	0.00932837	9.86975e-45	0.0017491	1.72136e-25
		Hematopoietic cell lineage	4.41101e-26	0.0158163	1.94535e-62	-0.000176732	5.15812e-25
		Biotin metabolism	0.520843	-0.0315921	2.07201e-18	-0.0279175	7.23876e-25
		Caffeine metabolism	0.581827	0.0495615	3.74915e-18	0.0446205	9.09594e-25
		Autophagy - animal	1.47963e-10	-0.00197573	0.00277454	-0.00873418	3.24042e-24
		Other glycan degradation	0.000144936	-0.00598168	5.68389e-07	-0.0132376	8.91162e-24
		Sphingolipid metabolism	0.145086	-0.00550723	8.40623e-12	-0.00738286	1.40011e-23
		Non-alcoholic fatty liver disease (NAFLD)	8.1536e-10	-0.0020687	0.00205646	-0.00865367	1.53628e-23
		Glycosphingolipid biosynthesis - lacto and neolacto series	0.0191132	0.0133128	2.00242e-22	0.00820186	6.47968e-23
		African trypanosomiasis	0.71998	-0.00767214	4.88301e-14	-0.00825493	1.25184e-22
		Vibrio cholerae infection	0.586222	-0.00760748	4.00618e-13	-0.00851863	6.19265e-22
		AMPK signaling pathway	2.87534e-08	-0.00207435	0.00124723	-0.00776992	8.86633e-22
		Phenylalanine, tyrosine and tryptophan biosynthesis	0.633416	-0.0320812	2.80456e-13	-0.0353915	1.37822e-21
		Primary immunodeficiency	2.47372e-07	-0.00424015	0.000473455	-0.0142366	1.55785e-21
		GnRH secretion	0.00018795	0.00783424	1.09715e-25	0.00337556	6.155e-21
		Prion diseases	0.807689	0.00978891	2.91838e-13	0.0103099	6.66669e-21
		Cholinergic synapse	6.07706e-12	0.00719917	2.02383e-38	0.00109876	8.37529e-21
		Toll-like receptor signaling pathway	0.0246062	-0.0043992	2.37656e-08	-0.00722821	2.61127e-20
		Cardiac muscle contraction	1.17519e-07	0.010113	3.72148e-30	0.00261678	2.38454e-19
		Drug metabolism - other enzymes	0.950256	-0.00902707	6.63582e-13	-0.00890196	4.1238e-19
		Asthma	3.60575e-18	-0.000251179	0.848406	-0.0184979	4.27389e-19
		Phenylalanine metabolism	0.787292	0.0152333	1.03253e-11	0.0161973	1.64352e-18
		Steroid hormone biosynthesis	0.909109	0.00922516	5.95615e-12	0.00946952	2.57952e-18
		Ascorbate and aldarate metabolism	0.986103	-0.0164086	4.96032e-12	-0.0164745	5.01801e-18
		Sulfur metabolism	0.378566	-0.0202173	2.58792e-14	-0.0164976	5.2316e-18
		Acute myeloid leukemia	0.000358843	-0.00350723	7.30005e-05	-0.00854767	1.43444e-17
		Shigellosis	0.00799847	0.0112596	8.86178e-19	0.005872	3.48373e-17
		Notch signaling pathway	4.47295e-05	-0.00243669	0.000722566	-0.00713516	9.29418e-17
		PD-L1 expression and PD-1 checkpoint pathway in cancer	4.71273e-07	-0.00206651	0.0108851	-0.00859738	1.96402e-16
		Hepatitis C	6.76045e-05	-0.00195655	0.00080832	-0.00567384	2.88456e-16
		Chemical carcinogenesis	0.116754	0.00572286	2.46609e-07	0.00850074	9.90655e-16
		Antifolate resistance	0.0167848	0.0124542	3.1932e-16	0.00663395	4.65749e-15
		Glycerophospholipid metabolism	2.56081e-08	0.00889769	1.11544e-26	0.00149783	5.17235e-15
		Fructose and mannose metabolism	0.0650874	-0.00584733	3.35065e-06	-0.0095532	1.82321e-14
		Oxidative phosphorylation	8.62044e-05	-0.00248009	0.00293122	-0.00770849	2.01129e-14
		Glycosaminoglycan biosynthesis - chondroitin sulfate / dermatan sulfate	0.000746418	0.0108652	7.42154e-18	0.00407074	1.26413e-13
		Hepatitis B	9.52125e-07	0.00624255	1.1203e-22	0.00125652	1.69303e-13
		Malaria	9.27447e-13	0.0119478	1.07636e-30	0.000121039	3.17028e-13
		Th17 cell differentiation	1.7552e-21	0.0102915	1.01054e-40	-0.00141499	5.26803e-13
		Ether lipid metabolism	0.00192935	-0.00360992	0.0013047	-0.00917132	1.05504e-12
		Endocrine resistance	1.27657e-06	0.0050681	3.73531e-21	0.000915125	3.00323e-12
		Autophagy - other	0.0985347	-0.00709869	2.08899e-05	-0.0114988	3.05468e-12
		Fanconi anemia pathway	0.0246018	-0.00380161	0.000207348	-0.00748012	5.58056e-12
		Sphingolipid signaling pathway	4.78579e-05	-0.00123686	0.0331962	-0.00500852	1.67277e-11
		RIG-I-like receptor signaling pathway	0.000883211	-0.00281114	0.00692204	-0.00834094	2.02405e-11
		Valine, leucine and isoleucine degradation	1.8632e-06	0.01126	9.42173e-20	0.00183807	3.43053e-11
		Viral protein interaction with cytokine and cytokine receptor	0.018207	-0.00327196	0.000866375	-0.00697668	6.53223e-11
		Aldosterone-regulated sodium reabsorption	8.50717e-07	0.0107316	9.33815e-20	0.00145821	9.74299e-11
		Renal cell carcinoma	0.38756	-0.00402778	1.13708e-05	-0.00529418	2.03598e-10
		Pathogenic Escherichia coli infection	1.6815e-19	0.00112584	0.0261803	-0.00617971	4.13508e-10
		Various types of N-glycan biosynthesis	0.0117408	-0.00393027	0.00331586	-0.00931623	5.83351e-10
		Vitamin digestion and absorption	0.023973	0.0112068	2.35458e-11	0.00516067	1.00421e-09
		N-Glycan biosynthesis	0.00303314	0.0113203	4.40667e-13	0.00392407	1.01223e-09
		Ubiquitin mediated proteolysis	2.95529e-09	-0.000104062	0.895878	-0.00764187	1.07507e-09
		Endometrial cancer	0.662414	-0.00361985	8.40885e-06	-0.00418651	1.81574e-09
		Mismatch repair	0.0329771	-0.00538894	0.00272996	-0.0115115	4.08116e-09
		Pertussis	6.1143e-05	-0.00159676	0.154653	-0.00878142	7.06823e-09
		Linoleic acid metabolism	0.871543	0.010887	3.18316e-06	0.010284	1.40556e-08
		Arginine biosynthesis	0.69262	0.00677534	4.28934e-05	0.00782053	3.42164e-08
		Epithelial cell signaling in Helicobacter pylori infection	0.0802694	0.00595376	1.94125e-08	0.00299321	1.25568e-07
		Toxoplasmosis	6.03029e-32	0.00358947	1.80562e-07	-0.00933708	1.68018e-07
		Collecting duct acid secretion	0.00862763	0.00575851	6.07999e-10	0.00185566	3.0007e-07
		Phosphonate and phosphinate metabolism	0.0884913	-0.020807	7.64252e-08	-0.0103447	4.57863e-07
		Vitamin B6 metabolism	0.000218576	0.0204855	3.71801e-12	0.00309616	5.41524e-07
		Drug metabolism - cytochrome P450	0.0852491	0.00736892	1.90609e-07	0.00348056	1.57768e-06
		PPAR signaling pathway	0.619534	-0.00335476	0.00077024	-0.00414564	2.50057e-06
		B cell receptor signaling pathway	0.00372869	-0.00124428	0.178999	-0.00553344	4.5901e-06
		Propanoate metabolism	0.244499	0.00628683	7.21232e-06	0.00368338	8.35369e-06
		T cell receptor signaling pathway	5.32701e-05	-2.56483e-05	0.975105	-0.00533065	4.50621e-05
		Glyoxylate and dicarboxylate metabolism	0.00492502	-0.00172245	0.366891	-0.0102951	8.10888e-05
		Fatty acid metabolism	0.00144732	0.00562694	2.00667e-08	0.000526855	0.000121544
		Biosynthesis of amino acids	0.00271597	0.00535817	5.03123e-08	0.000651359	0.000129245
		Alanine, aspartate and glutamate metabolism	0.596806	0.00315715	0.0197855	0.00430189	0.000567699
		Thiamine metabolism	0.217248	0.00631671	0.000201261	0.0029685	0.000623529
		Th1 and Th2 cell differentiation	3.16613e-19	0.00312928	9.37004e-06	-0.00698107	0.000637545
		AGE-RAGE signaling pathway in diabetic complications	6.34749e-07	0.0046617	3.12278e-11	-0.00092205	0.00085099
		Synthesis and degradation of ketone bodies	0.00753108	-0.00133618	0.603007	-0.0123053	0.000891367
		Systemic lupus erythematosus	4.38173e-40	0.00660057	1.09944e-15	-0.0108352	0.00128179
		Intestinal immune network for IgA production	1.72248e-16	0.00452251	5.16101e-05	-0.0101816	0.00151359
		Mitophagy - animal	0.00680702	-0.000283332	0.788769	-0.00485491	0.00235378
		Measles	1.19488e-10	0.00176806	0.00570835	-0.00481231	0.00288639
		Colorectal cancer	0.261161	0.00236191	0.00124138	0.00104932	0.00349876
		Pancreatic cancer	0.0174231	-0.000338117	0.670829	-0.00335965	0.00361719
		Insulin resistance	2.04754e-12	0.00569619	2.52578e-15	-0.00238878	0.00401907
		Inflammatory bowel disease (IBD)	2.70963e-22	0.0104306	9.70728e-23	-0.0060523	0.00987001
		Yersinia infection	3.24427e-09	0.00475506	1.8334e-11	-0.00193574	0.0126243
		Galactose metabolism	0.0259452	0.00618379	0.000200591	0.000269327	0.015106
		Proximal tubule bicarbonate reclamation	1.43747e-14	0.00503921	2.53985e-05	-0.00966764	0.0154344
		Nitrogen metabolism	0.112871	0.00541621	0.0015033	0.00109548	0.0168829
		D-Glutamine and D-glutamate metabolism	0.931957	0.0067862	0.08005	0.00731482	0.0227897
		One carbon pool by folate	0.0038632	0.00113611	0.591961	-0.00864879	0.026525
		Histidine metabolism	0.919166	-0.00250647	0.102128	-0.00275501	0.0316957
		Non-homologous end-joining	0.249094	-0.00157184	0.472066	-0.00559639	0.0401521
		Sulfur relay system	0.765876	0.00406129	0.181749	0.00550704	0.0488248
		Riboflavin metabolism	0.846055	-0.00755548	0.103208	-0.00612003	0.0645839
		Metabolism of xenobiotics by cytochrome P450	0.0194829	-0.00332002	0.000854324	0.000394575	0.0657866
		Adherens junction	0.000815954	0.00361537	5.22899e-05	-0.00116239	0.0856783
		Apoptosis - multiple species	0.00387649	0.00152465	0.33989	-0.00584491	0.0904146
		Lipoic acid metabolism	0.625469	-0.00325894	0.0817216	-0.00179962	0.0908602
		Bacterial invasion of epithelial cells	5.44736e-06	0.00216579	0.0132737	-0.00418668	0.14802
		Other types of O-glycan biosynthesis	0.0192219	0.00450115	0.00305048	-0.00118025	0.171133
		Chagas disease (American trypanosomiasis)	2.53426e-06	0.00368401	1.53864e-06	-0.00207685	0.18925
		Glycine, serine and threonine metabolism	2.53462e-06	0.00367467	0.00359911	-0.00581376	0.288714
		Phototransduction	0.00017387	0.00519819	0.000166309	-0.00308224	0.337309
		C-type lectin receptor signaling pathway	0.000404846	0.00267124	0.000333775	-0.00153569	0.339711
		RNA degradation	0.00084284	0.00146579	0.0519741	-0.00255594	0.36549
		Cytosolic DNA-sensing pathway	0.00849568	0.00190015	0.14199	-0.00353989	0.42759
		Glioma	7.82632e-07	0.00238052	0.000332606	-0.00285427	0.654825
		Butanoate metabolism	0.0169167	0.00253555	0.108196	-0.00348659	0.705994
		Non-small cell lung cancer	0.000408771	0.00181849	0.0111526	-0.002227	0.721154
		Arginine and proline metabolism	0.00852827	0.0020415	0.0692796	-0.00267949	0.722224
		Thyroid hormone signaling pathway	5.8348e-06	0.00190259	0.000807703	-0.00220854	0.735888
		Glucagon signaling pathway	0.0353213	0.00161608	0.0569606	-0.001238	0.780388
		Peroxisome	0.319308	-0.000999862	0.36956	0.000772267	0.898226
		Vasopressin-regulated water reabsorption	0.0993559	0.0013132	0.223616	-0.00152693	0.9013
		Osteoclast differentiation	7.22972e-11	0.0039883	1.76657e-07	-0.00395992	0.981439
