# Supplementary material for: A Transcriptome and Methylome Study Comparing Tissues of Early and Late Onset Colorectal Carcinoma
Source: Int J Mol Sci. 2022 Nov 17;23(22):14261. doi: 10.3390/ijms232214261 (PMC9697435; doi:10.3390/ijms232214261)
Supplement: Supplementary file 1 [file ijms-23-14261-s001.zip › Table S1_Cancer Related Genes.csv]

Gene	Category	Geneset
BAD	Pro-Apoptosis	Pro-Apoptosis
BAK1	Pro-Apoptosis	Pro-Apoptosis
BAX	Pro-Apoptosis	Pro-Apoptosis
BBC3	Pro-Apoptosis	Pro-Apoptosis
BCL2	Anti-Apoptosis	Anti-Apoptosis
BCL2L1	Anti-Apoptosis	Anti-Apoptosis
MCL1	Anti-Apoptosis	Anti-Apoptosis
BID	Pro-Apoptosis	Pro-Apoptosis
BRCA1	DNA_Repair	MMR
BRCA1	DNA_Repair	Homologous repair
CASP10	Caspases_Initiator	Caspases_Initiator
CASP2	Caspases_Initiator	Caspases_Initiator
CASP3	Caspases_Exetutor	Caspases_Exetutor
CASP6	Caspases_Exetutor	Caspases_Exetutor
CASP7	Caspases_Exetutor	Caspases_Exetutor
CASP8	Caspases_Initiator	Caspases_Initiator
CASP9	Caspases_Initiator	Caspases_Initiator
CDK1	anti-TSG	Cyclin-D
CDK2	anti-TSG	Cyclin-D
CDK4	anti-TSG	Cyclin-D
CDK6	anti-TSG	Cyclin-D
CDKN1A	Tumor Suppressor Gene	P53 pathway
EGFR	Growth Factor Receptors	ProtoOncogene
ERBB2	Growth Factor Receptors	ProtoOncogene
FADD	Pro-Apoptosis	Pro-Apoptosis
HIF1A	Warburg Effect	Warburg Effect
HK1	Hexokinase	Hexokinase
HK2	Hexokinase	Hexokinase
HMGB1	DNA_Repair	MMR
LIG1	DNA_Repair	MMR
MCL1	Anti-Apoptosis	Anti-Apoptosis
MBD4	DNA_Repair	Base Excision Repair
MBD5	DNA_Repair	Base Excision Repair
MBD6	DNA_Repair	Base Excision Repair
MDM2	p53 suppressor	p53 suppressor
MGMT	DNA_Repair	MMR
MGMT	DNA_Repair	Direct Reversal
MLH1	DNA_Repair	MMR
MLH1	DNA_Repair	MMR
MLH1	DNA_Repair	MMR
MLH2	DNA_Repair	MMR
MLH3	DNA_Repair	MMR
MLH3	DNA_Repair	MMR
MSH2	DNA_Repair	MMR
MSH2	DNA_Repair	MMR
MSH2	DNA_Repair	MMR
MSH3	DNA_Repair	MMR
MSH3	DNA_Repair	MMR
MSH3	DNA_Repair	MMR
MSH6	DNA_Repair	MMR
MSH6	DNA_Repair	MMR
MSH6	DNA_Repair	MMR
MSH6	DNA_Repair	MMR
NF1	Tumor Suppressor Gene	Tumor Suppressor Gene
PCNA	DNA_Repair	MMR
PDGFRA	Growth Factor Receptors	ProtoOncogene
PMS1	DNA_Repair	MMR
PMS2	DNA_Repair	MMR
POLH	DNA_Repair	MMR
PTCH1	Tumor Suppressor Gene	Tumor Suppressor Gene
RFC1	DNA_Repair	MMR
RPA1	DNA_Repair	MMR
SLC2A1	Warburg Effect	Warburg Effect
TGFA	Growth Factors	ProtoOncogene
TP53	Tumor Suppressor Gene	P53 pathway
XPC	DNA_Repair	Nucleotide Excision Repair
XRCC5	DNA_Repair	Non homologous end join
mir-155	DNA_Repair	MMR
