# Supplementary material for: A Transcriptome and Methylome Study Comparing Tissues of Early and Late Onset Colorectal Carcinoma
Source: Int J Mol Sci. 2022 Nov 17;23(22):14261. doi: 10.3390/ijms232214261 (PMC9697435; doi:10.3390/ijms232214261)
Supplement: Supplementary file 1 [file ijms-23-14261-s001.zip › Table S2_DNADamageGenes.csv]

Gene	Category	Geneset
MGMT	Direct Reversal Repair (DR)	DNA Damage
ALKBH2	Direct Reversal Repair (DR)	DNA Damage
ALKBH3	Direct Reversal Repair (DR)	DNA Damage
MLH1	Mismatch Repair (MMR)	DNA Damage
MLH3	Mismatch Repair (MMR)	DNA Damage
MSH2	Mismatch Repair (MMR)	DNA Damage
MSH6	Mismatch Repair (MMR)	DNA Damage
MSH3	Mismatch Repair (MMR)	DNA Damage
PMS1	Mismatch Repair (MMR)	DNA Damage
PMS2	Mismatch Repair (MMR)	DNA Damage
PMS2P3	Mismatch Repair (MMR)	DNA Damage
EXO1	Mismatch Repair (MMR)	DNA Damage
XPA	Nucleotide Excision Repair (NER)	DNA Damage
XPC	Nucleotide Excision Repair (NER)	DNA Damage
ERCC6	Nucleotide Excision Repair (NER)	DNA Damage
ERCC5	Nucleotide Excision Repair (NER)	DNA Damage
DDB2	Nucleotide Excision Repair (NER)	DNA Damage
ERCC1	Nucleotide Excision Repair (NER)	DNA Damage
CUL4A	Nucleotide Excision Repair (NER)	DNA Damage
CETN2	Nucleotide Excision Repair (NER)	DNA Damage
RBX1	Nucleotide Excision Repair (NER)	DNA Damage
ERCC4	Nucleotide Excision Repair (NER)	DNA Damage
GTF2H1	Nucleotide Excision Repair (NER)	DNA Damage
GTF2H5	Nucleotide Excision Repair (NER)	DNA Damage
MNAT1	Nucleotide Excision Repair (NER)	DNA Damage
RAD23B	Nucleotide Excision Repair (NER)	DNA Damage
RAD23A	Nucleotide Excision Repair (NER)	DNA Damage
ERCC8	Nucleotide Excision Repair (NER)	DNA Damage
ERCC2	Nucleotide Excision Repair (NER)	DNA Damage
ERCC3	Nucleotide Excision Repair (NER)	DNA Damage
DDB1	Nucleotide Excision Repair (NER)	DNA Damage
CUL4B	Nucleotide Excision Repair (NER)	DNA Damage
GTF2H4	Nucleotide Excision Repair (NER)	DNA Damage
GTF2H3	Nucleotide Excision Repair (NER)	DNA Damage
GTF2H2	Nucleotide Excision Repair (NER)	DNA Damage
LIG1	Base Excision Repair (BER)	DNA Damage
PARP4	Base Excision Repair (BER)	DNA Damage
PARP3	Base Excision Repair (BER)	DNA Damage
PARP2	Base Excision Repair (BER)	DNA Damage
PARP1	Base Excision Repair (BER)	DNA Damage
NEIL1	Base Excision Repair (BER)	DNA Damage
NEIL2	Base Excision Repair (BER)	DNA Damage
MPG	Base Excision Repair (BER)	DNA Damage
POLB	Base Excision Repair (BER)	DNA Damage
XRCC1	Base Excision Repair (BER)	DNA Damage
OGG1	Base Excision Repair (BER)	DNA Damage
NTHL1	Base Excision Repair (BER)	DNA Damage
APLF	Base Excision Repair (BER)	DNA Damage
APEX1	Base Excision Repair (BER)	DNA Damage
APEX2	Base Excision Repair (BER)	DNA Damage
MBD4	Base Excision Repair (BER)	DNA Damage
MUTYH	Base Excision Repair (BER)	DNA Damage
NEIL3	Base Excision Repair (BER)	DNA Damage
PNKP	Base Excision Repair (BER)	DNA Damage
SMUG1	Base Excision Repair (BER)	DNA Damage
UNG2	Base Excision Repair (BER)	DNA Damage
TDG	Base Excision Repair (BER)	DNA Damage
VCP	Translesion Synthesis (TLS)	Translesion Synthesis (TLS)
USP10	Translesion Synthesis (TLS)	Translesion Synthesis (TLS)
UBE2L6	Translesion Synthesis (TLS)	Translesion Synthesis (TLS)
TRIM25	Translesion Synthesis (TLS)	Translesion Synthesis (TLS)
SPRTN	Translesion Synthesis (TLS)	Translesion Synthesis (TLS)
REV3L	Translesion Synthesis (TLS)	Translesion Synthesis (TLS)
REV1	Translesion Synthesis (TLS)	Translesion Synthesis (TLS)
RCHY1	Translesion Synthesis (TLS)	Translesion Synthesis (TLS)
POLK	Translesion Synthesis (TLS)	Translesion Synthesis (TLS)
POLI	Translesion Synthesis (TLS)	Translesion Synthesis (TLS)
POLH	Translesion Synthesis (TLS)	Translesion Synthesis (TLS)
UBC	Translesion Synthesis (TLS)	Translesion Synthesis (TLS)
USP43	Translesion Synthesis (TLS)	Translesion Synthesis (TLS)
XRCC5	Non-homologous end joining (NHEJ)	DNA Damage
XRCC6	Non-homologous end joining (NHEJ)	DNA Damage
XRCC4	Non-homologous end joining (NHEJ)	DNA Damage
LIG4	Non-homologous end joining (NHEJ)	DNA Damage
PRKDC	Non-homologous end joining (NHEJ)	DNA Damage
POLM	Non-homologous end joining (NHEJ)	DNA Damage
NHEJ1	Non-homologous end joining (NHEJ)	DNA Damage
DNTT	Non-homologous end joining (NHEJ)	DNA Damage
TP53BP1	Non-homologous end joining (NHEJ)	DNA Damage
SLX4	Fanconi Anemia (FA)	Fanconi Anemia (FA)
FANCM	Fanconi Anemia (FA)	Fanconi Anemia (FA)
FANCL	Fanconi Anemia (FA)	Fanconi Anemia (FA)
FANCI	Fanconi Anemia (FA)	Fanconi Anemia (FA)
FANCG	Fanconi Anemia (FA)	Fanconi Anemia (FA)
FANCF	Fanconi Anemia (FA)	Fanconi Anemia (FA)
FANCE	Fanconi Anemia (FA)	Fanconi Anemia (FA)
FANCD2	Fanconi Anemia (FA)	Fanconi Anemia (FA)
FANCC	Fanconi Anemia (FA)	Fanconi Anemia (FA)
FANCB	Fanconi Anemia (FA)	Fanconi Anemia (FA)
FANCA	Fanconi Anemia (FA)	Fanconi Anemia (FA)
BRIP1	Fanconi Anemia (FA)	Fanconi Anemia (FA)
FAAP24	Fanconi Anemia (FA)	Fanconi Anemia (FA)
FAAP20	Fanconi Anemia (FA)	Fanconi Anemia (FA)
XRCC3	Homologous Recombination (HR)	DNA Damage
XRCC2	Homologous Recombination (HR)	DNA Damage
TOP3A	Homologous Recombination (HR)	DNA Damage
RBBP8	Homologous Recombination (HR)	DNA Damage
RAD54L	Homologous Recombination (HR)	DNA Damage
RAD54B	Homologous Recombination (HR)	DNA Damage
RAD51	Homologous Recombination (HR)	DNA Damage
NBN	Homologous Recombination (HR)	DNA Damage
MUS81	Homologous Recombination (HR)	DNA Damage
GEN1	Homologous Recombination (HR)	DNA Damage
EME1	Homologous Recombination (HR)	DNA Damage
BRCA1	Homologous Recombination (HR)	DNA Damage
BLM	Homologous Recombination (HR)	DNA Damage
SLX1A	Homologous Recombination (HR)	DNA Damage
SLX1B	Homologous Recombination (HR)	DNA Damage
RAD52	Homologous Recombination (HR)	DNA Damage
SHFM1	Homologous Recombination (HR)	DNA Damage
EME2	Homologous Recombination (HR)	DNA Damage
PARPBP	Homologous Recombination (HR)	DNA Damage
BRCA2	Homologous Recombination (HR)	DNA Damage
RAD50	Homologous Recombination (HR)	DNA Damage
MRE11	Homologous Recombination (HR)	DNA Damage
PALB2	Homologous Recombination (HR)	DNA Damage
RAD9A	Checkpoint Signaling	Checkpoint Signaling
RAD9B	Checkpoint Signaling	Checkpoint Signaling
RAD1	Checkpoint Signaling	Checkpoint Signaling
HUS1	Checkpoint Signaling	Checkpoint Signaling
CHEK1	Checkpoint Signaling	Checkpoint Signaling
CHEK2	Checkpoint Signaling	Checkpoint Signaling
ATR	Checkpoint Signaling	Checkpoint Signaling
ATM	Checkpoint Signaling	Checkpoint Signaling
TIPIN	Checkpoint Signaling	Checkpoint Signaling
TIMELESS	Checkpoint Signaling	Checkpoint Signaling
ATRIP	Checkpoint Signaling	Checkpoint Signaling
POLQ	Microhomology mediated end joining (MMEJ)	Microhomology mediated end joining (MMEJ)
PARP1	Microhomology mediated end joining (MMEJ)	Microhomology mediated end joining (MMEJ)
PARP2	Microhomology mediated end joining (MMEJ)	Microhomology mediated end joining (MMEJ)
FEN1	Microhomology mediated end joining (MMEJ)	Microhomology mediated end joining (MMEJ)
LIG3	Microhomology mediated end joining (MMEJ)	Microhomology mediated end joining (MMEJ)
