# Supplementary material for: A Transcriptome and Methylome Study Comparing Tissues of Early and Late Onset Colorectal Carcinoma
Source: Int J Mol Sci. 2022 Nov 17;23(22):14261. doi: 10.3390/ijms232214261 (PMC9697435; doi:10.3390/ijms232214261)
Supplement: Supplementary file 1 [file ijms-23-14261-s001.zip › Table S4_NOTCH4-Axis_Leptin related genes.csv]

Gene	Category
ABCG5	NOTCH4-GATA-IRG1 axis
ABCG8	NOTCH4-GATA-IRG1 axis
ADIPOQ	NOTCH4-GATA-IRG1 axis
DLL4	NOTCH4-GATA-IRG1 axis
GATA1	NOTCH4-GATA-IRG1 axis
GATA2	NOTCH4-GATA-IRG1 axis
GATA3	NOTCH4-GATA-IRG1 axis
GATA4	NOTCH4-GATA-IRG1 axis
GATA5	NOTCH4-GATA-IRG1 axis
GATA6	NOTCH4-GATA-IRG1 axis
HES1	NOTCH4-GATA-IRG1 axis
HEY1	NOTCH4-GATA-IRG1 axis
IL1b	NOTCH4-GATA-IRG1 axis
IL6	NOTCH4-GATA-IRG1 axis
IRG1	NOTCH4-GATA-IRG1 axis
LEP	NOTCH4-GATA-IRG1 axis
MMP2	NOTCH4-GATA-IRG1 axis
NFKB	NOTCH4-GATA-IRG1 axis
NOTCH1	NOTCH4-GATA-IRG1 axis
NOTCH2	NOTCH4-GATA-IRG1 axis
NOTCH3	NOTCH4-GATA-IRG1 axis
NOTCH4	NOTCH4-GATA-IRG1 axis
PI3K	NOTCH4-GATA-IRG1 axis
AKT	NOTCH4-GATA-IRG1 axis
PPARA	NOTCH4-GATA-IRG1 axis
PPARG	NOTCH4-GATA-IRG1 axis
SERPINE	NOTCH4-GATA-IRG1 axis
TNFA	NOTCH4-GATA-IRG1 axis
VEGFA	NOTCH4-GATA-IRG1 axis
LEP	Leptin Ghrelin
LEPR	Leptin Ghrelin
GHRL	Leptin Ghrelin
GHSR	Leptin Ghrelin
FASN	Leptin Ghrelin
