# Supplementary material for: A Transcriptome and Methylome Study Comparing Tissues of Early and Late Onset Colorectal Carcinoma
Source: Int J Mol Sci. 2022 Nov 17;23(22):14261. doi: 10.3390/ijms232214261 (PMC9697435; doi:10.3390/ijms232214261)
Supplement: Supplementary file 1 [file ijms-23-14261-s001.zip › Table S5_ KEGG pathways.xlsx]

## Sheet: Sheet1
Table S5
Gene Set	Interaction p	Late-Onset (>40 years)			Early-Onset (<40 years)
		Fold Change	(95% CI)	p	Fold Change	(95% CI)	p
DNA replication	2.72684e-15	1.26579	(1.25 to 1.28)	6.28468e-263	1.16195	(1.14 to 1.18)	3.60018e-67
Mismatch repair	1.11608e-09	1.17876	(1.16 to 1.19)	2.87713e-134	1.10398	(1.09 to 1.12)	9.32268e-31
Base excision repair	2.01251e-05	1.11503	(1.1 to 1.13)	5.72248e-74	1.06955	(1.05 to 1.09)	5.20572e-18
Pentose phosphate pathway	9.04493e-05	1.07134	(1.05 to 1.09)	1.87314e-14	1.01105	(-1.01 to 1.03)	0.349816
Steroid biosynthesis	0.000162283	1.10622	(1.08 to 1.14)	6.77469e-14	1.01762	(-1.02 to 1.05)	0.320295
RNA polymerase	0.000174252	1.17473	(1.16 to 1.19)	4.40681e-136	1.12965	(1.11 to 1.15)	2.93932e-48
Basal transcription factors	0.000194455	1.0807	(1.07 to 1.09)	7.32766e-62	1.05035	(1.04 to 1.06)	6.84984e-16
Biosynthesis of unsaturated fatty acids	0.00192806	1.01643	(-1 to 1.03)	0.0584789	-1.0281	(-1.05 to -1.01)	0.0139825
One carbon pool by folate	0.00377114	1.15331	(1.13 to 1.18)	7.36597e-44	1.09875	(1.07 to 1.13)	1.61201e-12
Citrate cycle (TCA cycle)	0.00390176	-1.11033	(-1.09 to -1.13)	7.07004e-41	-1.15211	(-1.18 to -1.13)	1.67261e-43
Non-homologous end-joining	0.00591201	1.10186	(1.09 to 1.12)	1.14237e-36	1.06459	(1.04 to 1.09)	3.25606e-10
Fatty acid elongation	0.00692915	-1.01918	(-1 to -1.04)	0.0203331	-1.05698	(-1.08 to -1.04)	2.39256e-07
Aminoacyl-tRNA biosynthesis	0.00825897	1.1121	(1.1 to 1.13)	9.16506e-63	1.08205	(1.06 to 1.1)	1.44874e-21
Vitamin digestion and absorption	0.00977435	1.03631	(1.01 to 1.06)	0.00215208	-1.0139	(-1.04 to 1.02)	0.364219
Thiamine metabolism	0.00995846	-1.00656	(-1.03 to 1.02)	0.557675	-1.05542	(-1.09 to -1.03)	0.000225113
Sulfur relay system	0.021382	1.0049	(-1.02 to 1.03)	0.638064	-1.0351	(-1.06 to -1.01)	0.0112041
Glycosylphosphatidylinositol (GPI)-anchor biosynthesis	0.0246723	1.01499	(-1 to 1.03)	0.0529473	-1.01367	(-1.03 to 1.01)	0.177383
Fructose and mannose metabolism	0.0282785	1.03485	(1.01 to 1.06)	0.000673682	-1.00214	(-1.03 to 1.02)	0.871032
Nitrogen metabolism	0.0283175	-1.78077	(-1.67 to -1.9)	2.39114e-69	-1.58631	(-1.72 to -1.46)	9.95925e-28
Fatty acid biosynthesis	0.0288933	1.02084	(1 to 1.04)	0.0295326	-1.01358	(-1.04 to 1.01)	0.276914
Phosphonate and phosphinate metabolism	0.0394682	1.01081	(-1.02 to 1.04)	0.420307	-1.03513	(-1.07 to -1)	0.0481326
Other glycan degradation	0.0413601	-1.13862	(-1.11 to -1.17)	2.30656e-26	-1.09321	(-1.13 to -1.06)	2.04676e-08
Vitamin B6 metabolism	0.0477384	1.15679	(1.11 to 1.21)	3.33814e-10	1.07312	(1.01 to 1.14)	0.0192338
