# Supplementary material for: A Transcriptome and Methylome Study Comparing Tissues of Early and Late Onset Colorectal Carcinoma
Source: Int J Mol Sci. 2022 Nov 17;23(22):14261. doi: 10.3390/ijms232214261 (PMC9697435; doi:10.3390/ijms232214261)
Supplement: Supplementary file 1 [file ijms-23-14261-s001.zip › Table S6_DML771_Young onset CRC.csv]

Column #	Probeset ID	UCSC_REFGENE_NAME	REGULATORY_FEATURE_GROUP	RELATION_TO_UCSC_CPG_ISLAND	p-value(Tissue)	stepup(p-value(Tissue))	p-value(Case ID)	Mean(CRC)	LSMean(CRC)	Mean(Normal)	LSMean(Normal)	p-value(CRC vs. Normal)	Estimate(CRC vs. Normal)	Difference(CRC vs. Normal)	Difference(CRC vs. Normal) (Description)	F(Tissue)	SS(Tissue)	F(Case ID)	SS(Case ID)	SS(Error)	F(Error)
17011	cg01176694		Unclassified_Cell_type_specific	S_Shore	2.4418e-09	7.04374e-08	0.108048	0.416647	0.416647	0.499239	0.499239	2.4418e-09	-0.0825922	-0.0825922	CRC down vs Normal	53.4763	0.167126	1.4332	0.214996	0.150011	1
133311	cg10740203			N_Shelf	1.95979e-07	2.73598e-06	0.000328321	0.639553	0.639553	0.685407	0.685407	1.95979e-07	-0.0458537	-0.0458537	CRC down vs Normal	36.8454	0.0515129	2.74234	0.184033	0.0671079	1
286588	cg25497157			S_Shelf	2.39046e-07	3.23988e-06	0.000146709	0.455536	0.455536	0.515652	0.515652	2.39046e-07	-0.060116	-0.060116	CRC down vs Normal	36.1631	0.0885414	2.92986	0.344326	0.117523	1
294410	cg26280578	ARFGAP1;ARFGAP1	Unclassified_Cell_type_specific	Island	2.98199e-07	3.90546e-06	0.00133621	0.883564	0.883564	0.843591	0.843591	2.98199e-07	0.0399728	0.0399728	CRC up vs Normal	35.4105	0.0391467	2.42352	0.128603	0.0530646	1
79026	cg06042954			N_Shelf	5.91307e-07	6.98363e-06	0.0149047	0.612962	0.612962	0.691797	0.691797	5.91307e-07	-0.0788345	-0.0788345	CRC down vs Normal	33.1251	0.152264	1.88827	0.416626	0.220639	1
118453	cg09383106	PYDC1;TRIM72		S_Shore	5.92099e-07	6.99232e-06	0.445661	0.564368	0.564368	0.623216	0.623216	5.92099e-07	-0.058848	-0.058848	CRC down vs Normal	33.1207	0.0848456	1.04045	0.127935	0.122962	1
199035	cg16705627	SOX1;SOX1		Island	6.06385e-07	7.13815e-06	0.104401	0.587297	0.587297	0.488448	0.488448	6.06385e-07	0.0988486	0.0988486	CRC up vs Normal	33.0423	0.239391	1.44156	0.501317	0.347759	1
49041	cg03605692	WFDC3		N_Shelf	6.09416e-07	7.1662e-06	0.43621	0.704009	0.704009	0.778592	0.778592	6.09416e-07	-0.0745828	-0.0745828	CRC down vs Normal	33.0259	0.136284	1.0477	0.207524	0.198075	1
277001	cg24544147	ERAS;ERAS		S_Shore	8.75813e-07	9.741e-06	0.012012	0.430506	0.430506	0.491585	0.491585	8.75813e-07	-0.061079	-0.061079	CRC down vs Normal	31.8438	0.0914007	1.93615	0.266751	0.137774	1
230193	cg19775718	ASZ1;ASZ1		N_Shelf	1.31723e-06	1.38115e-05	0.34427	0.605141	0.605141	0.681313	0.681313	1.31723e-06	-0.076172	-0.076172	CRC down vs Normal	30.5354	0.142153	1.12339	0.251029	0.223457	1
106432	cg08321268	CHRNB4		S_Shelf	1.96647e-06	1.94712e-05	0.206944	0.717269	0.717269	0.769325	0.769325	1.96647e-06	-0.0520557	-0.0520557	CRC down vs Normal	29.2731	0.0663899	1.26792	0.138028	0.108862	1
153385	cg12642725	RERG		N_Shelf	2.01135e-06	1.98577e-05	0.24517	0.687815	0.687815	0.767953	0.767953	2.01135e-06	-0.0801381	-0.0801381	CRC down vs Normal	29.2026	0.157342	1.2218	0.315983	0.258621	1
10808	cg00740389	ITGB7		N_Shore	2.09409e-06	2.05612e-05	0.201602	0.697053	0.697053	0.599804	0.599804	2.09409e-06	0.097249	0.097249	CRC up vs Normal	29.077	0.231705	1.27489	0.487644	0.382497	1
294341	cg26274891	RASA3	Unclassified_Cell_type_specific	S_Shelf	2.7812e-06	2.62172e-05	0.343918	0.469749	0.469749	0.545508	0.545508	2.7812e-06	-0.0757594	-0.0757594	CRC down vs Normal	28.1987	0.140618	1.1237	0.268969	0.23936	1
161451	cg13447566	FIBCD1;FIBCD1		N_Shelf	2.92459e-06	2.73787e-05	0.326482	0.490457	0.490457	0.612883	0.612883	2.92459e-06	-0.122426	-0.122426	CRC down vs Normal	28.0442	0.367211	1.13943	0.716144	0.628512	1
243727	cg21183165	KCNQ2;KCNQ2;KCNQ2;KCNQ2		N_Shelf	3.20801e-06	2.968e-05	0.25539	0.72379	0.72379	0.797219	0.797219	3.20801e-06	-0.0734297	-0.0734297	CRC down vs Normal	27.7609	0.132102	1.21043	0.276476	0.228411	1
287421	cg25585323			N_Shelf	3.44352e-06	3.15272e-05	1.80585e-06	0.651167	0.651167	0.738048	0.738048	3.44352e-06	-0.0868806	-0.0868806	CRC down vs Normal	27.5446	0.184932	4.03549	1.3005	0.322267	1
217	cg00010266	MFSD3	Promoter_Associated	Island	3.61886e-06	3.28989e-05	3.98579e-07	0.0965616	0.0965616	0.107522	0.107943	3.61886e-06	-0.0113812	-0.0113812	CRC down vs Normal	27.5424	0.00310876	4.51208	0.0244457	0.00530497	1
261805	cg23057597	TPBG;TPBG		S_Shore	5.09397e-06	4.4162e-05	0.165437	0.576412	0.576412	0.662747	0.662747	5.09397e-06	-0.0863348	-0.0863348	CRC down vs Normal	26.3615	0.182616	1.32661	0.441115	0.332514	1
304042	cg27165687	ZNF643		N_Shore	5.26037e-06	4.54315e-05	0.30658	0.675332	0.675332	0.758926	0.758926	5.26037e-06	-0.0835936	-0.0835936	CRC down vs Normal	26.2652	0.171203	1.15809	0.362338	0.312876	1
289981	cg25845889			S_Shelf	5.31696e-06	4.58371e-05	0.263845	0.463354	0.463354	0.537153	0.537153	5.31696e-06	-0.0737983	-0.0737983	CRC down vs Normal	26.2332	0.133432	1.20128	0.293287	0.244145	1
260248	cg22909609	ITGBL1		N_Shore	5.32872e-06	4.59218e-05	0.248709	0.381447	0.381447	0.466833	0.466833	5.32872e-06	-0.085386	-0.085386	CRC down vs Normal	26.2266	0.178624	1.21782	0.398127	0.326917	1
107312	cg08403043	RGS12;RGS12;RGS12	Unclassified_Cell_type_specific	S_Shelf	5.44026e-06	4.67502e-05	0.207245	0.808756	0.808756	0.78767	0.78767	5.44026e-06	0.0210865	0.0210865	CRC up vs Normal	26.1647	0.0108936	1.26753	0.0253312	0.0199847	1
307735	cg27514080			S_Shelf	5.54171e-06	4.74679e-05	0.506981	0.484345	0.484345	0.55261	0.55261	5.54171e-06	-0.0682648	-0.0682648	CRC down vs Normal	26.1096	0.114172	0.994935	0.208832	0.209895	1
71314	cg05381960	JTB;CREB3L4		N_Shelf	5.83468e-06	4.95998e-05	0.248097	0.392157	0.392157	0.458855	0.458855	5.83468e-06	-0.0666975	-0.0666975	CRC down vs Normal	25.956	0.10899	1.21851	0.245594	0.201553	1
33773	cg02450666			N_Shelf	5.97771e-06	5.06376e-05	0.657352	0.556715	0.556715	0.62307	0.626106	5.97771e-06	-0.0693913	-0.0693913	CRC down vs Normal	26.0182	0.115564	0.888752	0.189481	0.208758	1
671	cg00036614			S_Shore	6.15549e-06	5.19133e-05	0.00612981	0.701941	0.701941	0.762578	0.762578	6.15549e-06	-0.060637	-0.060637	CRC down vs Normal	25.7968	0.0900828	2.08499	0.34948	0.167617	1
77870	cg05947505	SFXN3		N_Shelf	8.08412e-06	6.57284e-05	0.503408	0.525242	0.525242	0.569833	0.569833	8.08412e-06	-0.0445918	-0.0445918	CRC down vs Normal	24.9918	0.0487165	0.997524	0.0933345	0.0935662	1
165139	cg13718100	FIBCD1;FIBCD1		S_Shore	8.45119e-06	6.82947e-05	0.236889	0.663747	0.663747	0.743016	0.743016	8.45119e-06	-0.0792689	-0.0792689	CRC down vs Normal	24.8616	0.153947	1.23128	0.365967	0.297224	1
107010	cg08373622	VGLL3		N_Shelf	8.53677e-06	6.88946e-05	0.0217885	0.554469	0.554469	0.633855	0.633855	8.53677e-06	-0.0793855	-0.0793855	CRC down vs Normal	24.8321	0.1544	1.80363	0.538298	0.298453	1
66723	cg05015913	TACC1;TACC1;TACC1		Island	8.64761e-06	6.96783e-05	0.181465	0.35647	0.35647	0.485903	0.485903	8.64761e-06	-0.129433	-0.129433	CRC down vs Normal	24.7943	0.410444	1.30263	1.03506	0.79459	1
306259	cg27370991	NTHL1		N_Shelf	9.36338e-06	7.45891e-05	0.400187	0.592634	0.592634	0.502991	0.502991	9.36338e-06	0.0896428	0.0896428	CRC up vs Normal	24.562	0.196878	1.07614	0.414043	0.384747	1
66955	cg05035024	GUCY2D		S_Shelf	1.03467e-05	8.13625e-05	0.0119362	0.764519	0.764519	0.824392	0.824392	1.03467e-05	-0.0598729	-0.0598729	CRC down vs Normal	24.2714	0.0878267	1.93755	0.336533	0.17369	1
79706	cg06100474	LOC388946		N_Shore	1.04309e-05	8.19389e-05	0.314588	0.734591	0.734591	0.799669	0.799669	1.04309e-05	-0.0650779	-0.0650779	CRC down vs Normal	24.2478	0.103761	1.15048	0.23631	0.205401	1
188937	cg15777014			Island	1.09015e-05	8.50784e-05	0.259308	0.669956	0.669956	0.630565	0.630565	1.09015e-05	0.039391	0.039391	CRC up vs Normal	24.1199	0.0380154	1.20616	0.0912497	0.0756529	1
101855	cg07945907			S_Shore	1.15403e-05	8.93586e-05	0.0545626	0.620044	0.620044	0.707457	0.707457	1.15403e-05	-0.0874133	-0.0874133	CRC down vs Normal	23.9551	0.187206	1.5952	0.598382	0.375114	1
249163	cg21752889			S_Shelf	1.1815e-05	9.11755e-05	0.137191	0.566381	0.566381	0.618272	0.618272	1.1815e-05	-0.0518904	-0.0518904	CRC down vs Normal	23.8872	0.0659691	1.37416	0.18216	0.132561	1
42528	cg03095697			N_Shelf	1.26107e-05	9.65219e-05	0.0481072	0.560766	0.560766	0.626449	0.626449	1.26107e-05	-0.0656829	-0.0656829	CRC down vs Normal	23.6993	0.105699	1.62426	0.347721	0.21408	1
29621	cg02128564			N_Shelf	1.2897e-05	9.84238e-05	0.0122431	0.633564	0.633564	0.686952	0.686952	1.2897e-05	-0.0533881	-0.0533881	CRC down vs Normal	23.6347	0.0698322	1.93193	0.273992	0.141823	1
23717	cg01692842	ACAD8		S_Shelf	1.32894e-05	0.00010098	0.671091	0.664537	0.664537	0.726131	0.726131	1.32894e-05	-0.0615936	-0.0615936	CRC down vs Normal	23.5486	0.0929474	0.879348	0.1666	0.189459	1
262642	cg23138980			N_Shelf	1.39902e-05	0.000105561	0.00250184	0.723592	0.723592	0.761392	0.761392	1.39902e-05	-0.0378001	-0.0378001	CRC down vs Normal	23.4011	0.0350068	2.28353	0.16397	0.0718053	1
207018	cg17488625			N_Shelf	1.45576e-05	0.000109233	0.00609901	0.739507	0.739507	0.796658	0.796658	1.45576e-05	-0.0571511	-0.0571511	CRC down vs Normal	23.2873	0.0800231	2.08611	0.344091	0.164944	1
31437	cg02272795	NOTCH3		N_Shore	1.49074e-05	0.000111524	0.546836	0.627597	0.627597	0.708069	0.708069	1.49074e-05	-0.0804717	-0.0804717	CRC down vs Normal	23.2195	0.158655	0.966429	0.316966	0.327976	1
303396	cg27103436			N_Shore	1.49568e-05	0.000111848	0.272018	0.701978	0.701978	0.777465	0.777465	1.49568e-05	-0.0754873	-0.0754873	CRC down vs Normal	23.21	0.139609	1.19264	0.344343	0.288722	1
110212	cg08650784	GJB3;GJB3		N_Shore	1.62362e-05	0.000120052	0.0178721	0.398966	0.398966	0.457327	0.457327	1.62362e-05	-0.0583611	-0.0583611	CRC down vs Normal	22.976	0.0834475	1.84787	0.322145	0.174334	1
66332	cg04986324	LOC150381;C22orf26	Unclassified_Cell_type_specific	S_Shore	1.71623e-05	0.000126092	0.0269454	0.402526	0.402526	0.444378	0.444378	1.71623e-05	-0.0418512	-0.0418512	CRC down vs Normal	22.8183	0.0429124	1.75597	0.158511	0.0902696	1
183222	cg15208267			S_Shelf	1.77995e-05	0.000130192	0.264472	0.585663	0.585663	0.643614	0.643614	1.77995e-05	-0.0579502	-0.0579502	CRC down vs Normal	22.7148	0.0822765	1.20061	0.208742	0.173863	1
235317	cg20295049	KIAA1751		N_Shelf	1.79094e-05	0.000130888	0.235121	0.688929	0.688929	0.754982	0.754982	1.79094e-05	-0.0660538	-0.0660538	CRC down vs Normal	22.6974	0.106896	1.23334	0.278811	0.226061	1
169865	cg14078678			S_Shelf	1.89595e-05	0.000137498	0.498175	0.60416	0.60416	0.690509	0.690509	1.89595e-05	-0.0863493	-0.0863493	CRC down vs Normal	22.5361	0.182677	1.00133	0.389603	0.389087	1
119217	cg09452257	MIR940		S_Shelf	1.9779e-05	0.000142589	0.17333	0.711611	0.711611	0.756968	0.756968	1.9779e-05	-0.0453574	-0.0453574	CRC down vs Normal	22.4166	0.0504038	1.31457	0.141879	0.107928	1
84627	cg06538709			S_Shelf	2.05629e-05	0.00014747	0.694188	0.529457	0.529457	0.60557	0.60557	2.05629e-05	-0.0761132	-0.0761132	CRC down vs Normal	22.307	0.141934	0.862942	0.263552	0.305412	1
292286	cg26086288	SLC9A3		N_Shore	2.14352e-05	0.000152841	0.180842	0.777339	0.777339	0.862079	0.862079	2.14352e-05	-0.08474	-0.08474	CRC down vs Normal	22.1901	0.175931	1.30353	0.496074	0.380561	1
87092	cg06738652			S_Shelf	2.15805e-05	0.000153735	0.254289	0.679453	0.679453	0.750679	0.750679	2.15805e-05	-0.0712264	-0.0712264	CRC down vs Normal	22.1712	0.124294	1.21164	0.326042	0.269092	1
12846	cg00883190			S_Shelf	2.16431e-05	0.00015411	0.308761	0.473101	0.472367	0.547768	0.547768	2.16431e-05	-0.0754014	-0.0754014	CRC down vs Normal	22.264	0.136449	1.15729	0.340448	0.288048	1
170233	cg14105224			S_Shore	2.48149e-05	0.000173388	0.653389	0.691037	0.691037	0.739722	0.739722	2.48149e-05	-0.0486852	-0.0486852	CRC down vs Normal	21.7799	0.0580711	0.891808	0.114135	0.127981	1
210993	cg17897148	EEFSEC	Unclassified_Cell_type_specific	N_Shore	2.5051e-05	0.00017482	0.656367	0.794263	0.794263	0.839423	0.839423	2.5051e-05	-0.0451605	-0.0451605	CRC down vs Normal	21.7534	0.049967	0.889718	0.0980955	0.110255	1
16250	cg01119777			Island	2.52831e-05	0.000176214	0.0182611	0.756687	0.756687	0.785622	0.785622	2.52831e-05	-0.0289345	-0.0289345	CRC down vs Normal	21.7277	0.0205116	1.84307	0.0835155	0.0453134	1
85086	cg06577446			S_Shore	2.59785e-05	0.000180313	0.248354	0.351784	0.351784	0.404583	0.404583	2.59785e-05	-0.0527994	-0.0527994	CRC down vs Normal	21.652	0.0683005	1.21822	0.184456	0.151414	1
150704	cg12394941			N_Shelf	2.83153e-05	0.000194146	0.628644	0.457553	0.457553	0.537642	0.537642	2.83153e-05	-0.0800893	-0.0800893	CRC down vs Normal	21.4124	0.15715	0.909123	0.320268	0.352283	1
237246	cg20510164			S_Shore	2.85484e-05	0.000195472	0.243875	0.671636	0.671636	0.732806	0.732806	2.85484e-05	-0.0611701	-0.0611701	CRC down vs Normal	21.3896	0.0916738	1.22327	0.251654	0.205723	1
242273	cg21041447			S_Shore	3.01548e-05	0.000205037	0.887647	0.546569	0.546569	0.62405	0.62405	3.01548e-05	-0.0774809	-0.0774809	CRC down vs Normal	21.2379	0.147081	0.702422	0.233498	0.332419	1
127656	cg10215102	C6orf174		S_Shelf	3.08743e-05	0.000209235	0.0276379	0.663607	0.663607	0.724256	0.724256	3.08743e-05	-0.0606497	-0.0606497	CRC down vs Normal	21.1726	0.0901204	1.75026	0.357596	0.20431	1
138342	cg11222703			N_Shelf	3.10028e-05	0.000210019	5.64603e-06	0.534981	0.534981	0.607068	0.607068	3.10028e-05	-0.0720868	-0.0720868	CRC down vs Normal	21.1611	0.127314	3.73366	1.07824	0.288788	1
139866	cg11360606			S_Shelf	3.36546e-05	0.000225578	0.0730744	0.682649	0.682649	0.737077	0.737077	3.36546e-05	-0.0544278	-0.0544278	CRC down vs Normal	20.9346	0.0725784	1.52695	0.254102	0.166412	1
140927	cg11464053	MUPCDH;MUPCDH	Unclassified_Cell_type_specific	S_Shore	3.47406e-05	0.000231912	0.44544	0.59836	0.59836	0.661015	0.661015	3.47406e-05	-0.0626552	-0.0626552	CRC down vs Normal	20.8472	0.0961789	1.04061	0.230443	0.221449	1
204469	cg17246697			N_Shelf	3.48642e-05	0.000232652	0.498034	0.381836	0.381836	0.441568	0.441568	3.48642e-05	-0.0597316	-0.0597316	CRC down vs Normal	20.8374	0.0874126	1.00143	0.201647	0.201359	1
161939	cg13482327	CYP2A13		N_Shelf	3.55366e-05	0.000236532	0.0151528	0.560048	0.560048	0.626254	0.626254	3.55366e-05	-0.0662059	-0.0662059	CRC down vs Normal	20.7849	0.107389	1.8846	0.467382	0.248001	1
283133	cg25147604	DSP;DSP		N_Shore	3.61825e-05	0.000240278	0.0565803	0.438562	0.438562	0.529452	0.529452	3.61825e-05	-0.0908901	-0.0908901	CRC down vs Normal	20.7354	0.202395	1.58678	0.743437	0.468519	1
193792	cg16251128			N_Shelf	3.68028e-05	0.000243817	0.37611	0.754734	0.754734	0.792301	0.792301	3.68028e-05	-0.0375674	-0.0375674	CRC down vs Normal	20.6887	0.034577	1.09596	0.0879203	0.0802222	1
211146	cg17918314	ARTN;ARTN;ARTN	Unclassified_Cell_type_specific	N_Shore	3.72433e-05	0.000246345	0.199313	0.581863	0.581863	0.644413	0.644413	3.72433e-05	-0.0625495	-0.0625495	CRC down vs Normal	20.6561	0.0958547	1.27793	0.284651	0.222744	1
43501	cg03171659			S_Shore	3.88724e-05	0.000255634	0.118403	0.689838	0.689838	0.792022	0.792022	3.88724e-05	-0.102184	-0.102184	CRC down vs Normal	20.5388	0.25582	1.41076	0.843437	0.597861	1
197937	cg16616971			N_Shore	3.92585e-05	0.00025779	0.0502351	0.237589	0.237589	0.280973	0.280973	3.92585e-05	-0.0433844	-0.0433844	CRC down vs Normal	20.5118	0.046114	1.61429	0.174202	0.107912	1
182216	cg15108699	TPD52L2;TPD52L2;TPD52L2;TPD52L2;TPD52L2;TPD52L2		Island	3.9965e-05	0.000261846	0.178545	0.844247	0.844247	0.860527	0.860527	3.9965e-05	-0.0162799	-0.0162799	CRC down vs Normal	20.463	0.00649334	1.30687	0.0199054	0.0152314	1
128869	cg10329699	CYFIP1		N_Shore	4.02071e-05	0.000263237	0.0023091	0.53893	0.53893	0.561154	0.561154	4.02071e-05	-0.0222239	-0.0222239	CRC down vs Normal	20.4465	0.0121006	2.30136	0.0653755	0.0284073	1
297432	cg26556328	C3		S_Shelf	4.07354e-05	0.000266133	0.0157566	0.646525	0.646525	0.696352	0.696352	4.07354e-05	-0.0498263	-0.0498263	CRC down vs Normal	20.4108	0.0608252	1.87591	0.268335	0.143042	1
167357	cg13896476	C22orf27	Unclassified_Cell_type_specific	S_Shore	4.54234e-05	0.00029231	0.0414884	0.590385	0.590385	0.656652	0.656652	4.54234e-05	-0.0662666	-0.0662666	CRC down vs Normal	20.114	0.107586	1.65818	0.425727	0.256743	1
52593	cg03892157			N_Shelf	4.57509e-05	0.000294113	0.0515104	0.711402	0.711402	0.776862	0.776862	4.57509e-05	-0.0654607	-0.0654607	CRC down vs Normal	20.0945	0.104985	1.60851	0.40338	0.25078	1
95047	cg07375978	FIGNL2	Promoter_Associated_Cell_type_specific	Island	4.61778e-05	0.000296458	0.525248	0.352805	0.352805	0.421767	0.421767	4.61778e-05	-0.0689617	-0.0689617	CRC down vs Normal	20.0692	0.116515	0.981791	0.273597	0.278672	1
301218	cg26904140	GNG7	Unclassified	S_Shore	4.69076e-05	0.0003005	0.145042	0.531382	0.531382	0.47653	0.475566	4.69076e-05	0.0558166	0.0558166	CRC up vs Normal	20.1104	0.0747717	1.36304	0.243257	0.174749	1
187956	cg15682266	MGC34034;MGC34034		N_Shelf	4.80404e-05	0.00030683	0.0331352	0.479481	0.479481	0.545754	0.545754	4.80404e-05	-0.0662728	-0.0662728	CRC down vs Normal	19.9619	0.107606	1.70931	0.442279	0.258747	1
2815	cg00182288			N_Shelf	4.8169e-05	0.000307543	0.552373	0.780126	0.780126	0.831651	0.831651	4.8169e-05	-0.0515245	-0.0515245	CRC down vs Normal	19.9547	0.065042	0.962515	0.150591	0.156455	1
4504	cg00310792	TTC29		N_Shelf	4.84065e-05	0.000308811	0.312636	0.709673	0.709673	0.790298	0.790298	4.84065e-05	-0.0806255	-0.0806255	CRC down vs Normal	19.9413	0.159261	1.15233	0.441746	0.383352	1
24172	cg01727899	SPATA17;GPATCH2		S_Shore	4.96829e-05	0.000315949	0.0148078	0.711387	0.711387	0.757381	0.757381	4.96829e-05	-0.0459938	-0.0459938	CRC down vs Normal	19.8709	0.051828	1.88972	0.236584	0.125196	1
63848	cg04787417	ROBO2;ROBO2		N_Shore	5.05135e-05	0.000320574	0.0229275	0.694602	0.694602	0.752139	0.752139	5.05135e-05	-0.0575378	-0.0575378	CRC down vs Normal	19.826	0.0811096	1.79222	0.351941	0.196372	1
210313	cg17835356	GINS4		S_Shore	5.27981e-05	0.00033316	0.335242	0.608919	0.608919	0.663796	0.663796	5.27981e-05	-0.0548768	-0.0548768	CRC down vs Normal	19.7064	0.0737809	1.13146	0.203336	0.179712	1
173474	cg14349763	ADAMTS13;ADAMTS13;ADAMTS13;ADAMTS13	Unclassified	S_Shelf	5.28828e-05	0.000333619	0.254383	0.390759	0.390759	0.436015	0.436015	5.28828e-05	-0.0452556	-0.0452556	CRC down vs Normal	19.7021	0.0501777	1.21153	0.148107	0.122247	1
20585	cg01446287	ANKRD33B		Island	5.41732e-05	0.000340608	0.213491	0.817616	0.817616	0.782226	0.782226	5.41732e-05	0.0353896	0.0353896	CRC up vs Normal	19.6371	0.0306843	1.25956	0.0944716	0.0750034	1
78183	cg05970916	LOC100188947		N_Shelf	5.4782e-05	0.000343974	0.0628903	0.74466	0.74466	0.798567	0.798567	5.4782e-05	-0.0539066	-0.0539066	CRC down vs Normal	19.607	0.071195	1.56217	0.272276	0.174293	1
22561	cg01595558	AGAP2;AGAP2		N_Shelf	5.58652e-05	0.000349832	0.322605	0.571581	0.571581	0.65922	0.65922	5.58652e-05	-0.0876392	-0.0876392	CRC down vs Normal	19.5542	0.188175	1.143	0.527971	0.461916	1
296399	cg26466258	LRRC14B	Unclassified_Cell_type_specific	N_Shore	5.59901e-05	0.000350472	0.281989	0.75693	0.75693	0.837346	0.837346	5.59901e-05	-0.080416	-0.080416	CRC down vs Normal	19.5482	0.158435	1.18236	0.459978	0.389033	1
63207	cg04737758	C14orf115		Island	5.68039e-05	0.00035497	0.270235	0.717183	0.717183	0.780333	0.780333	5.68039e-05	-0.0631499	-0.0631499	CRC down vs Normal	19.5094	0.0977038	1.19451	0.287144	0.240386	1
24451	cg01752041			N_Shore	5.68846e-05	0.000355403	0.372985	0.555012	0.555012	0.633764	0.633764	5.68846e-05	-0.0787527	-0.0787527	CRC down vs Normal	19.5055	0.151949	1.09859	0.410785	0.373922	1
415	cg00022594	AKAP8L		S_Shore	5.70422e-05	0.000356243	0.193629	0.800184	0.800184	0.825489	0.825489	5.70422e-05	-0.0253054	-0.0253054	CRC down vs Normal	19.4981	0.0156889	1.28559	0.0496529	0.0386226	1
144438	cg11793106			N_Shelf	5.81872e-05	0.000362232	0.127024	0.627086	0.627086	0.69078	0.69078	5.81872e-05	-0.0636943	-0.0636943	CRC down vs Normal	19.4447	0.0993955	1.39337	0.34188	0.245362	1
9201	cg00626412			N_Shelf	5.93366e-05	0.000368379	0.470039	0.571024	0.571024	0.641475	0.641475	5.93366e-05	-0.0704512	-0.0704512	CRC down vs Normal	19.3921	0.121602	1.02205	0.307632	0.300995	1
211787	cg17978425	TATDN2	NonGene_Associated	N_Shore	5.98488e-05	0.000371113	0.206771	0.410245	0.410245	0.496955	0.496955	5.98488e-05	-0.0867102	-0.0867102	CRC down vs Normal	19.369	0.184207	1.26814	0.578905	0.456499	1
289771	cg25824509	ZBTB47	Unclassified_Cell_type_specific	S_Shore	6.06889e-05	0.000375524	0.564315	0.476388	0.476388	0.530665	0.530665	6.06889e-05	-0.0542764	-0.0542764	CRC down vs Normal	19.3316	0.0721753	0.954099	0.170984	0.17921	1
117711	cg09319475			S_Shelf	6.07975e-05	0.000376121	0.560979	0.601983	0.601983	0.661423	0.661423	6.07975e-05	-0.0594398	-0.0594398	CRC down vs Normal	19.3268	0.0865607	0.956446	0.205618	0.214982	1
84256	cg06512249	GABBR1;GABBR1		N_Shore	6.4312e-05	0.000395233	0.020753	0.571272	0.571272	0.520865	0.520865	6.4312e-05	0.0504073	0.0504073	CRC up vs Normal	19.1763	0.0622521	1.81451	0.282742	0.155823	1
256890	cg22576236	LOC100130872-SPON2;SPON2;SPON2;SPON2		S_Shore	6.52169e-05	0.000399967	0.816521	0.434453	0.434453	0.368468	0.368468	6.52169e-05	0.0659851	0.0659851	CRC up vs Normal	19.1389	0.106674	0.76938	0.205837	0.267536	1
109425	cg08583570			S_Shelf	6.62399e-05	0.000405244	0.523055	0.601166	0.601166	0.677405	0.677405	6.62399e-05	-0.0762391	-0.0762391	CRC down vs Normal	19.0973	0.142404	0.983361	0.351969	0.357924	1
171646	cg14211350	PTPRN2;PTPRN2;PTPRN2		Island	6.67486e-05	0.000407874	0.862909	0.539019	0.539019	0.568365	0.568365	6.67486e-05	-0.029346	-0.029346	CRC down vs Normal	19.0769	0.021099	0.727623	0.0386281	0.0530881	1
275518	cg24406162	RPL11	Promoter_Associated	N_Shore	6.75732e-05	0.000412259	0.00660239	0.38844	0.38844	0.430434	0.430434	6.75732e-05	-0.0419943	-0.0419943	CRC down vs Normal	19.0441	0.0432062	2.06857	0.225267	0.1089	1
176713	cg14599576	HFE2;HFE2;HFE2;HFE2		N_Shelf	6.92479e-05	0.000421001	0.452157	0.343922	0.343922	0.385185	0.385185	6.92479e-05	-0.0412626	-0.0412626	CRC down vs Normal	18.9788	0.0417138	1.0355	0.109245	0.1055	1
25438	cg01818579	RBM38;RBM38		N_Shore	6.92751e-05	0.00042115	0.146127	0.68581	0.68581	0.736599	0.736599	6.92751e-05	-0.0507893	-0.0507893	CRC down vs Normal	18.9777	0.0631991	1.35827	0.217117	0.159848	1
279987	cg24837075	GALNT9;GALNT9		N_Shore	6.96074e-05	0.000422846	0.0540932	0.620744	0.620744	0.676279	0.676279	6.96074e-05	-0.0555349	-0.0555349	CRC down vs Normal	18.965	0.075561	1.5972	0.305454	0.191244	1
101571	cg07922387	SPATA22;SPATA22;SPATA22;SPATA22;SPATA22;SPATA22;ASPA		S_Shore	7.08573e-05	0.000429343	0.0410219	0.812933	0.812933	0.84301	0.84301	7.08573e-05	-0.0300769	-0.0300769	CRC down vs Normal	18.9175	0.0221632	1.66077	0.0933936	0.0562352	1
147176	cg12041934			N_Shelf	7.11691e-05	0.000430912	0.00512918	0.650906	0.650906	0.714004	0.714004	7.11691e-05	-0.0630977	-0.0630977	CRC down vs Normal	18.9058	0.0975423	2.1244	0.526108	0.24765	1
39602	cg02883604			S_Shelf	7.12102e-05	0.000431144	0.616964	0.703584	0.703584	0.76409	0.76409	7.12102e-05	-0.060506	-0.060506	CRC down vs Normal	18.9043	0.0896939	0.917275	0.208902	0.227742	1
52307	cg03869932			N_Shelf	7.23654e-05	0.000437163	0.0964738	0.677099	0.677099	0.735556	0.735556	7.23654e-05	-0.0584571	-0.0584571	CRC down vs Normal	18.8615	0.0837223	1.46069	0.311218	0.213062	1
182134	cg15102224			N_Shelf	7.28804e-05	0.000439768	0.402359	0.781971	0.781971	0.852973	0.852973	7.28804e-05	-0.0710021	-0.0710021	CRC down vs Normal	18.8426	0.123512	1.07439	0.338042	0.314636	1
301814	cg26955850	OXT	Unclassified_Cell_type_specific	Island	7.29212e-05	0.00043998	0.0443839	0.623504	0.623504	0.569576	0.569576	7.29212e-05	0.053928	0.053928	CRC up vs Normal	18.8411	0.0712516	1.64275	0.298195	0.181522	1
263127	cg23190402	CLEC4GP1		N_Shore	7.315e-05	0.000441197	0.100826	0.540841	0.540841	0.56119	0.56119	7.315e-05	-0.0203497	-0.0203497	CRC down vs Normal	18.8328	0.0101457	1.45002	0.0374958	0.0258588	1
240174	cg20805920	DFFA;DFFA;PEX14		N_Shore	7.41282e-05	0.000446271	0.314428	0.583913	0.583913	0.632376	0.632376	7.41282e-05	-0.0484621	-0.0484621	CRC down vs Normal	18.7974	0.0575402	1.15063	0.169064	0.146931	1
263437	cg23216612	RINT1	Promoter_Associated	N_Shore	7.43238e-05	0.000447256	0.0307488	0.406039	0.406039	0.451377	0.451377	7.43238e-05	-0.0453376	-0.0453376	CRC down vs Normal	18.7904	0.0503598	1.72621	0.222066	0.128643	1
281331	cg24962011	DIP2C		Island	7.71615e-05	0.000462203	0.00207898	0.693133	0.693133	0.745286	0.745286	7.71615e-05	-0.0521527	-0.0521527	CRC down vs Normal	18.6909	0.0666377	2.32474	0.397836	0.171131	1
61248	cg04574724		Unclassified_Cell_type_specific	S_Shore	8.19743e-05	0.000487231	0.675769	0.667319	0.667319	0.728472	0.729962	8.19743e-05	-0.0626434	-0.0626434	CRC down vs Normal	18.6032	0.0941808	0.875707	0.212802	0.237943	1
42151	cg03065090			N_Shore	8.22664e-05	0.000488742	0.755126	0.551507	0.551507	0.63423	0.63423	8.22664e-05	-0.0827232	-0.0827232	CRC down vs Normal	18.5212	0.167657	0.81824	0.355528	0.434503	1
247931	cg21616935	CCDC11	Gene_Associated	N_Shore	8.2338e-05	0.000489054	0.433186	0.496941	0.496941	0.549852	0.549852	8.2338e-05	-0.0529109	-0.0529109	CRC down vs Normal	18.5189	0.0685894	1.05004	0.186676	0.17778	1
277347	cg24581200		Unclassified_Cell_type_specific	S_Shelf	8.29975e-05	0.000492405	0.0469238	0.726225	0.726225	0.774835	0.774835	8.29975e-05	-0.0486095	-0.0486095	CRC down vs Normal	18.4978	0.0578906	1.62998	0.244857	0.150221	1
70618	cg05332854			S_Shore	8.53227e-05	0.000504353	0.0280747	0.448797	0.447922	0.510073	0.510073	8.53227e-05	-0.0621507	-0.0621507	CRC down vs Normal	18.4966	0.092705	1.75352	0.421855	0.235564	1
100190	cg07806797	ZNF185	Promoter_Associated	S_Shore	8.56524e-05	0.00050607	0.213417	0.58899	0.58899	0.643488	0.643488	8.56524e-05	-0.054499	-0.054499	CRC down vs Normal	18.4146	0.0727683	1.25966	0.238932	0.18968	1
97416	cg07571637	SHANK3		Island	8.87339e-05	0.000521618	0.409604	0.815688	0.815688	0.900755	0.900755	8.87339e-05	-0.0850662	-0.0850662	CRC down vs Normal	18.3213	0.177288	1.06858	0.496332	0.464477	1
285759	cg25412130		Unclassified_Cell_type_specific	N_Shelf	9.04831e-05	0.000530439	0.255492	0.665263	0.665263	0.739843	0.739843	9.04831e-05	-0.0745801	-0.0745801	CRC down vs Normal	18.2699	0.136274	1.21032	0.433328	0.358028	1
21733	cg01534765	BMP8A		N_Shore	9.27212e-05	0.000541866	0.552669	0.622651	0.622651	0.673044	0.673044	9.27212e-05	-0.0503932	-0.0503932	CRC down vs Normal	18.2056	0.0622171	0.962306	0.157856	0.164039	1
148760	cg12181730	ZNF83		S_Shore	9.34838e-05	0.000545704	0.00872496	0.673253	0.673253	0.631018	0.630587	9.34838e-05	0.0426658	0.0426658	CRC up vs Normal	18.2541	0.0436889	2.01693	0.231708	0.112488	1
308519	cg27582094			S_Shelf	9.74002e-05	0.000565597	0.0107953	0.723911	0.723911	0.768981	0.768981	9.74002e-05	-0.0450698	-0.0450698	CRC down vs Normal	18.0762	0.0497666	1.95981	0.258993	0.132152	1
94024	cg07280371			N_Shelf	9.87031e-05	0.000572403	0.0794333	0.700669	0.700669	0.741868	0.741868	9.87031e-05	-0.0411996	-0.0411996	CRC down vs Normal	18.0413	0.0415865	1.5072	0.166762	0.110643	1
46329	cg03398383	MAP1D		N_Shelf	9.89497e-05	0.000573586	0.371965	0.72719	0.72719	0.777291	0.777291	9.89497e-05	-0.0501007	-0.0501007	CRC down vs Normal	18.0348	0.061497	1.09945	0.179953	0.163676	1
51788	cg03824533	ERICH1		Island	0.000104635	0.000601899	0.00162137	0.813551	0.813551	0.827056	0.827056	0.000104635	-0.0135044	-0.0135044	CRC down vs Normal	17.8884	0.00446806	2.38022	0.0285368	0.0119892	1
61997	cg04636870			N_Shelf	0.00010595	0.000608408	0.143664	0.648015	0.648015	0.695134	0.695134	0.00010595	-0.0471183	-0.0471183	CRC down vs Normal	17.8557	0.0543933	1.36256	0.199234	0.146221	1
91090	cg07048828			N_Shelf	0.000106156	0.00060939	0.0789527	0.71434	0.71434	0.769439	0.769439	0.000106156	-0.0550986	-0.0550986	CRC down vs Normal	17.8507	0.0743786	1.50864	0.301732	0.200002	1
172445	cg14267551			Island	0.000106176	0.000609468	0.0247092	0.819557	0.819557	0.849935	0.849935	0.000106176	-0.030378	-0.030378	CRC down vs Normal	17.8502	0.0226092	1.77544	0.107942	0.0607972	1
267054	cg23571126			N_Shelf	0.000110178	0.000628977	0.760142	0.694255	0.694255	0.745302	0.745302	0.000110178	-0.0510467	-0.0510467	CRC down vs Normal	17.7535	0.0638412	0.814429	0.140576	0.172607	1
14703	cg01015769			S_Shore	0.000111445	0.000635178	0.349654	0.551549	0.551549	0.6252	0.6252	0.000111445	-0.0736512	-0.0736512	CRC down vs Normal	17.7237	0.1329	1.11864	0.402628	0.359926	1
210422	cg17844037	STK32C		N_Shelf	0.000114747	0.000651441	0.0795943	0.721821	0.721821	0.773239	0.773239	0.000114747	-0.0514179	-0.0514179	CRC down vs Normal	17.6475	0.0647732	1.50672	0.265452	0.176179	1
103209	cg08066707	GRID2IP		N_Shore	0.000120923	0.000681566	0.122058	0.685948	0.685948	0.734788	0.732437	0.000120923	-0.046488	-0.046488	CRC down vs Normal	17.5765	0.0518673	1.40652	0.199228	0.138695	1
182081	cg15096123	KLK4		S_Shore	0.000124648	0.000699697	0.0454081	0.74785	0.74785	0.813276	0.813276	0.000124648	-0.0654252	-0.0654252	CRC down vs Normal	17.4323	0.104871	1.63752	0.472855	0.288763	1
61692	cg04609227			N_Shelf	0.000124878	0.000700835	0.0787216	0.62138	0.62138	0.68298	0.682829	0.000124878	-0.0614486	-0.0614486	CRC down vs Normal	17.4923	0.0906223	1.5136	0.376392	0.243492	1
190012	cg15878949	PRC1;PRC1;PRC1		N_Shelf	0.000130714	0.000728765	0.309004	0.802902	0.802902	0.827978	0.827978	0.000130714	-0.0250756	-0.0250756	CRC down vs Normal	17.3091	0.0154053	1.15577	0.0493752	0.0427205	1
49884	cg03670773			S_Shelf	0.000131434	0.000732171	0.0108651	0.62016	0.62016	0.655447	0.655447	0.000131434	-0.0352871	-0.0352871	CRC down vs Normal	17.2949	0.0305069	1.95839	0.165814	0.0846685	1
299084	cg26708427	MYL12A		S_Shelf	0.000133451	0.00074187	0.628033	0.526534	0.526534	0.585331	0.585331	0.000133451	-0.058797	-0.058797	CRC down vs Normal	17.2555	0.0846986	0.90955	0.214297	0.235608	1
71110	cg05368158			S_Shelf	0.000136724	0.000757508	0.258161	0.639539	0.639539	0.698449	0.698449	0.000136724	-0.0589104	-0.0589104	CRC down vs Normal	17.1928	0.0850256	1.20741	0.286614	0.23738	1
108195	cg08478006			N_Shore	0.00014278	0.000786539	0.0586911	0.686282	0.686282	0.730272	0.730272	0.00014278	-0.0439901	-0.0439901	CRC down vs Normal	17.0809	0.0474107	1.57827	0.210275	0.133231	1
166884	cg13857921	GPR133		Island	0.000144246	0.000793372	0.543026	0.698459	0.698459	0.767802	0.767802	0.000144246	-0.0693435	-0.0693435	CRC down vs Normal	17.0546	0.117809	0.969129	0.321336	0.331572	1
285784	cg25415384	MEI1		S_Shore	0.000144664	0.000795443	0.294319	0.560278	0.560278	0.620965	0.620965	0.000144664	-0.060687	-0.060687	CRC down vs Normal	17.0471	0.0902313	1.17001	0.297261	0.254066	1
8322	cg00569056			S_Shelf	0.000145105	0.000797472	0.228152	0.610526	0.610526	0.679031	0.679031	0.000145105	-0.0685052	-0.0685052	CRC down vs Normal	17.0393	0.114977	1.24157	0.402138	0.323894	1
75633	cg05760882	LRRC14B		Island	0.000145155	0.000797676	0.675915	0.684858	0.684858	0.734239	0.734239	0.000145155	-0.0493814	-0.0493814	CRC down vs Normal	17.0384	0.0597438	0.875938	0.147427	0.168308	1
114986	cg09073838	SS18L1		Island	0.00014567	0.000800267	0.238195	0.84932	0.84932	0.866126	0.866126	0.00014567	-0.0168063	-0.0168063	CRC down vs Normal	17.0293	0.00692004	1.22977	0.0239871	0.0195054	1
177416	cg14656657			S_Shelf	0.000147285	0.000807976	0.0682963	0.683008	0.683008	0.73652	0.73652	0.000147285	-0.0535117	-0.0535117	CRC down vs Normal	17.0009	0.0701559	1.54286	0.305605	0.198077	1
205886	cg17382939	RAD9B;VPS29;VPS29	Promoter_Associated	S_Shore	0.000149302	0.00081749	0.255784	0.648757	0.648757	0.705858	0.705858	0.000149302	-0.0571011	-0.0571011	CRC down vs Normal	16.9658	0.079883	1.21	0.273467	0.226006	1
104917	cg08201421	TNNC2		S_Shelf	0.000156243	0.000849932	0.202408	0.663601	0.663601	0.697024	0.697024	0.000156243	-0.033423	-0.033423	CRC down vs Normal	16.849	0.0273689	1.27383	0.0993198	0.0779693	1
11897	cg00816224	psiTPTE22		Island	0.000158748	0.000861618	0.24073	0.457718	0.457718	0.395897	0.395897	0.000158748	0.0618214	0.0618214	CRC up vs Normal	16.8082	0.0936361	1.22685	0.328063	0.267402	1
177643	cg14678430	FLNC;FLNC		Island	0.000160366	0.000869179	0.0682312	0.807655	0.807655	0.862473	0.862473	0.000160366	-0.0548178	-0.0548178	CRC down vs Normal	16.7822	0.0736223	1.54308	0.324932	0.210573	1
77679	cg05933904	SOX8		Island	0.000162348	0.000878463	0.41119	0.26734	0.26734	0.163028	0.163028	0.000162348	0.104312	0.104312	CRC up vs Normal	16.7507	0.266582	1.06732	0.81533	0.763906	1
135956	cg10994168			S_Shelf	0.000163025	0.000881649	0.0719244	0.732109	0.732109	0.782304	0.782304	0.000163025	-0.0501959	-0.0501959	CRC down vs Normal	16.74	0.0617308	1.53069	0.270941	0.177006	1
272605	cg24110404		Promoter_Associated_Cell_type_specific	N_Shore	0.000163369	0.000883305	0.349484	0.669143	0.669143	0.726977	0.726977	0.000163369	-0.0578347	-0.0578347	CRC down vs Normal	16.7346	0.0819488	1.11879	0.262976	0.235055	1
292670	cg26120226	PHLDA3		N_Shelf	0.000163892	0.000885779	0.265052	0.657263	0.657263	0.712245	0.712245	0.000163892	-0.0549821	-0.0549821	CRC down vs Normal	16.7264	0.0740642	1.19999	0.25505	0.212543	1
112561	cg08858464			N_Shelf	0.000164227	0.000887343	0.761908	0.58272	0.58272	0.627144	0.627144	0.000164227	-0.0444241	-0.0444241	CRC down vs Normal	16.7212	0.0483508	0.813081	0.112853	0.138797	1
44087	cg03219809	OTUB1;OTUB1		N_Shore	0.000166653	0.000898738	0.293209	0.633814	0.633814	0.681927	0.681927	0.000166653	-0.0481129	-0.0481129	CRC down vs Normal	16.6836	0.0567137	1.17111	0.19109	0.16317	1
73615	cg05584605	FAM53A		S_Shore	0.000167086	0.000900792	0.19094	0.727206	0.727206	0.777185	0.777185	0.000167086	-0.0499792	-0.0499792	CRC down vs Normal	16.677	0.061199	1.28928	0.2271	0.176144	1
247033	cg21534264	CADPS;CADPS;CADPS		S_Shore	0.000167547	0.000902958	0.586449	0.236943	0.236943	0.288658	0.288658	0.000167547	-0.0517147	-0.0517147	CRC down vs Normal	16.6699	0.0655232	0.93858	0.177082	0.18867	1
219108	cg18674692	ARSD;ARSD		Island	0.000169357	0.000911257	0.410192	0.721439	0.721439	0.780956	0.780956	0.000169357	-0.0595166	-0.0595166	CRC down vs Normal	16.6424	0.0867846	1.06811	0.267353	0.250304	1
292966	cg26146988			S_Shelf	0.000170497	0.000916451	0.503667	0.64914	0.64914	0.704207	0.704207	0.000170497	-0.0550667	-0.0550667	CRC down vs Normal	16.6252	0.0742924	0.997337	0.213924	0.214495	1
17338	cg01201802	KIAA1462		S_Shore	0.000172975	0.000927855	0.208383	0.538781	0.538781	0.605821	0.605821	0.000172975	-0.0670394	-0.0670394	CRC down vs Normal	16.5883	0.11011	1.26606	0.403386	0.318614	1
298968	cg26697650			S_Shore	0.000174679	0.000935661	0.149592	0.755964	0.755964	0.798671	0.798671	0.000174679	-0.0427064	-0.0427064	CRC down vs Normal	16.5633	0.0446839	1.35233	0.175117	0.129493	1
289756	cg25822881			N_Shelf	0.000177987	0.000951261	0.482652	0.708448	0.708448	0.767581	0.767581	0.000177987	-0.0591331	-0.0591331	CRC down vs Normal	16.5154	0.0856698	1.0127	0.252152	0.248989	1
32243	cg02330214	PRDM2		N_Shore	0.000180638	0.000963429	0.353311	0.614906	0.614906	0.680206	0.680206	0.000180638	-0.0652996	-0.0652996	CRC down vs Normal	16.4776	0.104469	1.11544	0.339453	0.304321	1
168866	cg14006266	KIAA1045		S_Shore	0.000181492	0.000967284	0.209673	0.659417	0.659417	0.727418	0.727418	0.000181492	-0.0680005	-0.0680005	CRC down vs Normal	16.4656	0.11329	1.26441	0.417582	0.330259	1
187812	cg15670475			S_Shelf	0.000183003	0.000974368	0.20251	0.574756	0.574756	0.632665	0.632665	0.000183003	-0.057909	-0.057909	CRC down vs Normal	16.4445	0.0821597	1.2737	0.305455	0.239817	1
243705	cg21181051	CYP20A1	Unclassified_Cell_type_specific	N_Shore	0.000183678	0.000977436	0.326196	0.7207	0.7207	0.779528	0.779528	0.000183678	-0.0588285	-0.0588285	CRC down vs Normal	16.4351	0.0847894	1.13969	0.282227	0.247634	1
212338	cg18032297	BRUNOL4;BRUNOL4;BRUNOL4;BRUNOL4		N_Shelf	0.000189127	0.00100225	0.720712	0.712793	0.712793	0.793839	0.793839	0.000189127	-0.0810462	-0.0810462	CRC down vs Normal	16.3606	0.160928	0.843795	0.398392	0.472143	1
131074	cg10530883	IRX1;IRX1		Island	0.000190601	0.00100899	0.42761	0.619504	0.619504	0.554702	0.554702	0.000190601	0.0648012	0.0648012	CRC up vs Normal	16.3408	0.10288	1.05438	0.318636	0.302203	1
205896	cg17383940		Promoter_Associated	Island	0.000191525	0.00101311	2.73696e-05	0.0958218	0.0958218	0.105583	0.105583	0.000191525	-0.00976088	-0.00976088	CRC down vs Normal	16.3285	0.00233423	3.33416	0.0228783	0.00686179	1
54368	cg04034996	MTUS2;MTUS2		N_Shelf	0.000195	0.00102904	0.329677	0.678007	0.678007	0.729247	0.729247	0.000195	-0.0512406	-0.0512406	CRC down vs Normal	16.2828	0.0643272	1.1365	0.215515	0.18963	1
36099	cg02622251			N_Shore	0.000200113	0.0010525	0.284518	0.734776	0.734776	0.780076	0.780076	0.000200113	-0.0452997	-0.0452997	CRC down vs Normal	16.2171	0.0502756	1.1798	0.175564	0.148808	1
228872	cg19655826	RP9		S_Shore	0.000206963	0.00108339	0.119171	0.594295	0.594295	0.658715	0.658715	0.000206963	-0.0644197	-0.0644197	CRC down vs Normal	16.1317	0.101672	1.40917	0.426311	0.302528	1
299410	cg26740481	NDN;NDN		N_Shore	0.000209545	0.001095	0.104883	0.656142	0.656142	0.714729	0.714729	0.000209545	-0.0585867	-0.0585867	CRC down vs Normal	16.1003	0.0840939	1.44044	0.361134	0.250711	1
253174	cg22171085			S_Shore	0.000215381	0.00112157	0.625909	0.192506	0.192655	0.156772	0.156772	0.000215381	0.0358831	0.0358831	CRC up vs Normal	16.0862	0.0309023	0.910863	0.0839905	0.0902887	1
21846	cg01544812	MGC87042;MGC87042	Unclassified	S_Shore	0.000215775	0.00112328	0.144313	0.268978	0.268978	0.303995	0.303995	0.000215775	-0.0350172	-0.0350172	CRC down vs Normal	16.0261	0.030042	1.36142	0.1225	0.0899793	1
181580	cg15052335	LPIN2;LPIN2		N_Shore	0.000216924	0.00112837	0.233713	0.673541	0.673541	0.728106	0.728106	0.000216924	-0.0545653	-0.0545653	CRC down vs Normal	16.0127	0.0729455	1.23499	0.270047	0.218663	1
230368	cg19792599	DDX25;PUS3;DDX25		Island	0.000224382	0.00116128	0.174846	0.412824	0.412824	0.357056	0.357056	0.000224382	0.0557682	0.0557682	CRC up vs Normal	15.9272	0.0761974	1.31231	0.301354	0.229637	1
100044	cg07795016	NOS3	Unclassified	S_Shore	0.000225027	0.00116413	0.00589757	0.612041	0.612041	0.650877	0.650877	0.000225027	-0.0388366	-0.0388366	CRC down vs Normal	15.92	0.0369528	2.09353	0.233253	0.111416	1
140528	cg11421509			Island	0.000227632	0.00117616	0.304181	0.395241	0.395241	0.481561	0.481561	0.000227632	-0.0863203	-0.0863203	CRC down vs Normal	15.8909	0.182554	1.1604	0.639867	0.551421	1
214706	cg18246107			N_Shelf	0.000231118	0.00119145	0.0947371	0.687086	0.687086	0.73301	0.73301	0.000231118	-0.0459241	-0.0459241	CRC down vs Normal	15.8526	0.0516711	1.46507	0.229217	0.156455	1
218346	cg18595258	TMEM138;CYBASC3;CYBASC3;TMEM138		N_Shore	0.000236012	0.00121365	0.43184	0.446167	0.446167	0.49139	0.49139	0.000236012	-0.0452225	-0.0452225	CRC down vs Normal	15.7998	0.0501043	1.05109	0.159994	0.152218	1
141731	cg11550483			S_Shelf	0.000236338	0.00121506	0.0303437	0.793259	0.793259	0.8138	0.8138	0.000236338	-0.0205411	-0.0205411	CRC down vs Normal	15.7963	0.0103375	1.72921	0.0543184	0.0314123	1
187042	cg15602420			N_Shelf	0.000242076	0.00124075	0.321348	0.413426	0.413426	0.462985	0.462985	0.000242076	-0.0495589	-0.0495589	CRC down vs Normal	15.7359	0.060174	1.14417	0.210014	0.183552	1
18084	cg01260820	EML1;EML1		N_Shore	0.000243718	0.00124801	0.00627163	0.793087	0.793087	0.82402	0.82402	0.000243718	-0.0309326	-0.0309326	CRC down vs Normal	15.7189	0.0234422	2.07994	0.148891	0.0715841	1
81828	cg06295977			N_Shelf	0.000246068	0.00125842	0.23973	0.65686	0.65686	0.696306	0.696306	0.000246068	-0.0394464	-0.0394464	CRC down vs Normal	15.6948	0.0381224	1.228	0.143175	0.116592	1
264725	cg23335255			N_Shelf	0.00024749	0.00126452	0.0509127	0.65162	0.65162	0.708114	0.708114	0.00024749	-0.0564944	-0.0564944	CRC down vs Normal	15.6803	0.0781946	1.6112	0.385668	0.239367	1
117932	cg09336671	CIITA		N_Shelf	0.000249321	0.00127239	0.88304	0.612358	0.612358	0.688673	0.688673	0.000249321	-0.0763156	-0.0763156	CRC down vs Normal	15.6617	0.14269	0.707325	0.309323	0.437314	1
121454	cg09662304			N_Shelf	0.000251983	0.00128413	0.337203	0.52186	0.520424	0.583896	0.583896	0.000251983	-0.0634726	-0.0634726	CRC down vs Normal	15.6881	0.0966907	1.1308	0.334535	0.289676	1
89787	cg06943668			N_Shelf	0.000254863	0.00129701	0.313102	0.710816	0.710816	0.762555	0.762555	0.000254863	-0.0517391	-0.0517391	CRC down vs Normal	15.6065	0.0655849	1.15188	0.232353	0.201715	1
182088	cg15096461	MMP28		Island	0.000256406	0.001304	0.247538	0.772414	0.772414	0.810804	0.810804	0.000256406	-0.0383899	-0.0383899	CRC down vs Normal	15.5914	0.0361077	1.21913	0.135521	0.111162	1
57417	cg04276302			S_Shelf	0.00026124	0.00132528	0.377376	0.642156	0.642156	0.698845	0.698845	0.00026124	-0.0566893	-0.0566893	CRC down vs Normal	15.5445	0.0787352	1.0949	0.266199	0.243126	1
188620	cg15742758	ASB18		S_Shelf	0.000262847	0.00133232	0.619213	0.742783	0.742783	0.818988	0.818988	0.000262847	-0.0762053	-0.0762053	CRC down vs Normal	15.5292	0.142277	0.915706	0.402703	0.439774	1
263912	cg23253674		Unclassified_Cell_type_specific	S_Shore	0.00026808	0.00135513	0.000400374	0.63693	0.63693	0.694405	0.694405	0.00026808	-0.0574749	-0.0574749	CRC down vs Normal	15.4798	0.0809325	2.69671	0.676757	0.250957	1
71609	cg05404847	LIPE;LIPE		S_Shelf	0.000269181	0.00135997	0.657225	0.683332	0.683656	0.737097	0.737097	0.000269181	-0.0534403	-0.0534403	CRC down vs Normal	15.5215	0.0685408	0.888841	0.1884	0.207546	1
226282	cg19410364	P2RX4	Promoter_Associated_Cell_type_specific	N_Shore	0.000270827	0.00136712	0.487031	0.791625	0.791063	0.822429	0.822429	0.000270827	-0.0313655	-0.0313655	CRC down vs Normal	15.5061	0.023611	1.00983	0.0738077	0.0715664	1
38406	cg02789485	GLIPR1L2	Unclassified_Cell_type_specific	N_Shore	0.000275047	0.00138535	0.0355048	0.380602	0.380602	0.32712	0.32712	0.000275047	0.0534818	0.0534818	CRC up vs Normal	15.4156	0.0700775	1.69365	0.369559	0.218203	1
74498	cg05657651	RHOA		S_Shore	0.000276915	0.00139313	0.305578	0.80899	0.80899	0.833009	0.833009	0.000276915	-0.0240195	-0.0240195	CRC down vs Normal	15.3986	0.0141349	1.15905	0.0510688	0.0440608	1
301781	cg26953096			N_Shore	0.00028009	0.00140734	0.126502	0.593563	0.593563	0.608425	0.608425	0.00028009	-0.0148624	-0.0148624	CRC down vs Normal	15.3701	0.00541183	1.39439	0.0235664	0.0169008	1
302775	cg27045481	AKAP12		S_Shelf	0.000281715	0.00141449	0.369603	0.779503	0.779503	0.812169	0.812169	0.000281715	-0.032666	-0.032666	CRC down vs Normal	15.3557	0.0261432	1.10144	0.0900105	0.0817205	1
193617	cg16236688			Island	0.000288621	0.00144448	0.379167	0.572842	0.572842	0.606218	0.606218	0.000288621	-0.0333757	-0.0333757	CRC down vs Normal	15.2952	0.0272914	1.0934	0.0936466	0.0856469	1
286491	cg25487650	STMN3		S_Shelf	0.000288902	0.0014457	0.39937	0.736874	0.736874	0.792094	0.792094	0.000288902	-0.0552194	-0.0552194	CRC down vs Normal	15.2928	0.074705	1.07681	0.252488	0.234479	1
61123	cg04566796			Island	0.000291009	0.00145497	0.206086	0.773091	0.773091	0.819029	0.819029	0.000291009	-0.0459387	-0.0459387	CRC down vs Normal	15.2747	0.0517039	1.26903	0.206189	0.162477	1
292167	cg26073416	KLF5	Promoter_Associated	Island	0.000298697	0.00148844	0.0390496	0.0975271	0.0975271	0.106933	0.106933	0.000298697	-0.00940586	-0.00940586	CRC down vs Normal	15.2097	0.00216752	1.67201	0.0114373	0.00684045	1
840	cg00046802			N_Shore	0.000308203	0.00152886	0.561727	0.721223	0.721223	0.756445	0.756445	0.000308203	-0.0352218	-0.0352218	CRC down vs Normal	15.1317	0.0303941	0.95592	0.0921649	0.0964149	1
25058	cg01795964	DGKI		S_Shore	0.000308436	0.00152985	0.549204	0.658678	0.658678	0.710103	0.710103	0.000308436	-0.0514249	-0.0514249	CRC down vs Normal	15.1298	0.0647908	0.964754	0.198307	0.205552	1
214808	cg18255786			N_Shelf	0.000311559	0.00154336	0.620739	0.769812	0.769812	0.809533	0.809533	0.000311559	-0.0397212	-0.0397212	CRC down vs Normal	15.1047	0.0386555	0.914642	0.112354	0.12284	1
132903	cg10701733	LOC651250		N_Shore	0.000312865	0.00154861	0.132751	0.760237	0.760237	0.789523	0.789523	0.000312865	-0.0292859	-0.0292859	CRC down vs Normal	15.0943	0.0210127	1.38239	0.0923717	0.0668204	1
220908	cg18847474			S_Shelf	0.000312904	0.00154878	0.140618	0.615024	0.615024	0.660187	0.660187	0.000312904	-0.0451635	-0.0451635	CRC down vs Normal	15.094	0.0499736	1.36796	0.217395	0.158919	1
193136	cg16189569	FAM133B;FAM133B	Unclassified_Cell_type_specific	S_Shore	0.000320936	0.0015832	0.184297	0.77814	0.77814	0.815528	0.815528	0.000320936	-0.0373879	-0.0373879	CRC down vs Normal	15.0311	0.0342475	1.29858	0.14202	0.109366	1
155534	cg12869097		Unclassified_Cell_type_specific	N_Shelf	0.000333123	0.00163474	0.334513	0.697437	0.697437	0.77599	0.77599	0.000333123	-0.078553	-0.078553	CRC down vs Normal	14.9386	0.151179	1.13212	0.549937	0.485761	1
142681	cg11640208	ADAM11	Unclassified	S_Shore	0.000334593	0.00164107	0.340143	0.229782	0.229782	0.274209	0.274209	0.000334593	-0.0444272	-0.0444272	CRC down vs Normal	14.9277	0.0483574	1.12706	0.17525	0.155493	1
261154	cg22999540	SLC6A18		S_Shore	0.000338546	0.00165801	0.0299968	0.259499	0.259499	0.308159	0.308159	0.000338546	-0.0486594	-0.0486594	CRC down vs Normal	14.8986	0.0580095	1.7318	0.323663	0.186894	1
142086	cg11583287	ALOX5		N_Shelf	0.000340783	0.0016676	0.451203	0.566403	0.566403	0.640473	0.640473	0.000340783	-0.0740693	-0.0740693	CRC down vs Normal	14.8823	0.134413	1.03622	0.449229	0.433525	1
165505	cg13749012			N_Shelf	0.000345589	0.00168759	0.0094521	0.643381	0.643381	0.684685	0.684685	0.000345589	-0.0413043	-0.0413043	CRC down vs Normal	14.8476	0.0417981	1.98923	0.268797	0.135126	1
92530	cg07155684	AGA		S_Shore	0.000348418	0.00169958	0.227132	0.668949	0.668949	0.700318	0.700318	0.000348418	-0.0313683	-0.0313683	CRC down vs Normal	14.8275	0.0241073	1.2428	0.0969891	0.078041	1
130883	cg10513852	MYF5		N_Shore	0.000351006	0.00171037	0.000628821	0.292686	0.292686	0.337092	0.337092	0.000351006	-0.044406	-0.044406	CRC down vs Normal	14.8092	0.0483114	2.59362	0.40613	0.156588	1
298405	cg26651049	BPHL;BPHL;BPHL;BPHL		S_Shelf	0.000353881	0.00172251	0.0107598	0.776677	0.776677	0.803467	0.803467	0.000353881	-0.0267903	-0.0267903	CRC down vs Normal	14.789	0.0175842	1.96054	0.111892	0.0570721	1
59010	cg04398156			N_Shelf	0.000356663	0.00173422	0.23775	0.533228	0.533228	0.613921	0.613921	0.000356663	-0.080693	-0.080693	CRC down vs Normal	14.7697	0.159529	1.23029	0.637845	0.518452	1
173983	cg14393567	FKBP6;FKBP6;TRIM50		S_Shore	0.00035725	0.00173662	0.296171	0.76711	0.76711	0.808288	0.808288	0.00035725	-0.0411778	-0.0411778	CRC down vs Normal	14.7656	0.0415424	1.16819	0.157759	0.135046	1
133840	cg10789749	ZCCHC3		N_Shore	0.00036125	0.00175338	0.625645	0.53554	0.53554	0.601317	0.601317	0.00036125	-0.065777	-0.065777	CRC down vs Normal	14.7381	0.106002	0.911218	0.314583	0.345234	1
219939	cg18756674			N_Shelf	0.000363352	0.00176243	0.261494	0.817979	0.817979	0.832812	0.832812	0.000363352	-0.0148337	-0.0148337	CRC down vs Normal	14.7238	0.00539091	1.2038	0.0211563	0.0175745	1
57545	cg04286337	TNXB	Unclassified	N_Shore	0.000374206	0.00180847	0.0200432	0.657845	0.657845	0.710812	0.710812	0.000374206	-0.0529672	-0.0529672	CRC down vs Normal	14.6512	0.0687354	1.82229	0.410361	0.22519	1
82127	cg06325996			N_Shore	0.000375631	0.00181451	0.544553	0.8002	0.8002	0.827871	0.827871	0.000375631	-0.0276711	-0.0276711	CRC down vs Normal	14.6418	0.0187594	0.968046	0.0595336	0.0614987	1
247813	cg21606086	NCRNA00182		N_Shelf	0.000380704	0.00183523	0.0177283	0.654384	0.654384	0.708375	0.708375	0.000380704	-0.053991	-0.053991	CRC down vs Normal	14.6088	0.0714182	1.84967	0.43404	0.234659	1
185092	cg15411280	MRAP2		S_Shelf	0.000383808	0.00184835	0.00770725	0.50839	0.50839	0.548154	0.548154	0.000383808	-0.0397644	-0.0397644	CRC down vs Normal	14.5888	0.0387396	2.03437	0.259302	0.127461	1
301649	cg26941801	ZAR1L		N_Shelf	0.000388561	0.00186813	0.0642144	0.638046	0.638046	0.699354	0.699354	0.000388561	-0.0613083	-0.0613083	CRC down vs Normal	14.5585	0.0920884	1.5573	0.472827	0.303619	1
118643	cg09403956			S_Shelf	0.000389738	0.00187286	0.436516	0.679619	0.679619	0.732426	0.732426	0.000389738	-0.052807	-0.052807	CRC down vs Normal	14.5511	0.0683201	1.04747	0.236068	0.22537	1
62338	cg04666037			N_Shore	0.000400354	0.00191655	0.574781	0.732871	0.732871	0.786524	0.786524	0.000400354	-0.0536525	-0.0536525	CRC down vs Normal	14.485	0.0705254	0.94675	0.221261	0.233705	1
65985	cg04958165			S_Shelf	0.000413511	0.00197109	0.303927	0.628085	0.628085	0.688143	0.688143	0.000413511	-0.0600584	-0.0600584	CRC down vs Normal	14.4056	0.0883719	1.16064	0.34176	0.294458	1
169508	cg14051111	PTPRN2;PTPRN2;PTPRN2		N_Shore	0.000415052	0.00197722	0.109634	0.774038	0.774038	0.816162	0.816162	0.000415052	-0.0421241	-0.0421241	CRC down vs Normal	14.3965	0.0434738	1.42964	0.207224	0.144948	1
128702	cg10315800			N_Shore	0.00042507	0.00201842	0.357106	0.534232	0.534232	0.591761	0.591761	0.00042507	-0.0575298	-0.0575298	CRC down vs Normal	14.338	0.0810872	1.11215	0.301902	0.271459	1
281226	cg24949632	GABRB1		N_Shore	0.000425382	0.00201959	0.579305	0.634229	0.634781	0.698879	0.698879	0.000425382	-0.064098	-0.064098	CRC down vs Normal	14.3814	0.0986053	0.943573	0.310539	0.322254	1
46343	cg03399814	BAT2		S_Shelf	0.000426039	0.00202203	0.447435	0.826067	0.826067	0.842673	0.842673	0.000426039	-0.0166053	-0.0166053	CRC down vs Normal	14.3325	0.00675554	1.03909	0.023509	0.0226246	1
131728	cg10589848	FBXL20		S_Shore	0.000431525	0.0020448	0.563177	0.703267	0.703267	0.761627	0.761627	0.000431525	-0.0583602	-0.0583602	CRC down vs Normal	14.3011	0.0834449	0.954899	0.267441	0.280073	1
68432	cg05156532	MIR320B1		S_Shelf	0.000432864	0.00205018	0.730376	0.5899	0.5899	0.661025	0.661025	0.000432864	-0.071125	-0.071125	CRC down vs Normal	14.2935	0.12394	0.836713	0.348248	0.41621	1
88105	cg06815965	PM20D1		N_Shore	0.000451223	0.00212403	0.355714	0.712914	0.712914	0.764275	0.764275	0.000451223	-0.0513603	-0.0513603	CRC down vs Normal	14.192	0.064628	1.11335	0.243361	0.218584	1
83052	cg06404572	ASAP1		S_Shelf	0.000455904	0.00214283	0.243617	0.41769	0.41769	0.478431	0.478431	0.000455904	-0.0607405	-0.0607405	CRC down vs Normal	14.1668	0.0903904	1.22356	0.374729	0.306262	1
266670	cg23528492			S_Shelf	0.000467039	0.00218779	0.50708	0.527684	0.527684	0.576687	0.576687	0.000467039	-0.0490036	-0.0490036	CRC down vs Normal	14.1079	0.0588331	0.994863	0.199142	0.200171	1
166356	cg13811423			Island	0.000468735	0.00219458	0.354029	0.622136	0.622136	0.673113	0.673113	0.000468735	-0.0509768	-0.0509768	CRC down vs Normal	14.0991	0.0636666	1.11482	0.241638	0.216752	1
270191	cg23895439			S_Shore	0.000474014	0.0022159	0.101925	0.722109	0.722109	0.763554	0.763554	0.000474014	-0.0414454	-0.0414454	CRC down vs Normal	14.0718	0.0420841	1.44739	0.207777	0.143552	1
184307	cg15328609	MYOCD;MYOCD		S_Shelf	0.00047499	0.00221946	0.661541	0.66528	0.66528	0.723762	0.723762	0.00047499	-0.0584822	-0.0584822	CRC down vs Normal	14.0668	0.0837942	0.88608	0.253358	0.285931	1
93140	cg07202976			N_Shelf	0.000478951	0.00223567	0.00940169	0.672628	0.672628	0.72226	0.72226	0.000478951	-0.0496319	-0.0496319	CRC down vs Normal	14.0465	0.0603516	1.99041	0.410491	0.206234	1
297349	cg26549425	GNMT		N_Shore	0.000486691	0.00226657	0.647321	0.755083	0.755083	0.809577	0.809577	0.000486691	-0.0544947	-0.0544947	CRC down vs Normal	14.0075	0.0727569	0.896063	0.223405	0.249319	1
7445	cg00506886	RYR1;RYR1	Unclassified_Cell_type_specific	N_Shore	0.000493467	0.00229327	0.336463	0.660126	0.660126	0.722683	0.722683	0.000493467	-0.0625575	-0.0625575	CRC down vs Normal	13.9739	0.0958794	1.13036	0.372277	0.329344	1
128555	cg10300301			N_Shelf	0.000501324	0.00232475	0.000915231	0.538147	0.538147	0.599589	0.599589	0.000501324	-0.061442	-0.061442	CRC down vs Normal	13.9355	0.0924903	2.50863	0.799195	0.318578	1
84233	cg06509828	DBN1;DBN1		N_Shore	0.000502287	0.00232859	0.3857	0.672069	0.672069	0.718947	0.718947	0.000502287	-0.0468773	-0.0468773	CRC down vs Normal	13.9308	0.0538382	1.08798	0.201826	0.185505	1
179565	cg14860438		Unclassified_Cell_type_specific	N_Shelf	0.000507927	0.00235111	0.65811	0.767098	0.767098	0.80798	0.80798	0.000507927	-0.0408822	-0.0408822	CRC down vs Normal	13.9037	0.0409481	0.888493	0.125603	0.141366	1
89734	cg06940574	ICMT		S_Shore	0.000511408	0.00236489	0.377693	0.837902	0.837902	0.864511	0.864511	0.000511408	-0.0266094	-0.0266094	CRC down vs Normal	13.8871	0.0173475	1.09463	0.0656351	0.0599608	1
22271	cg01573067			S_Shelf	0.000514763	0.00237795	0.0849307	0.689026	0.689026	0.723028	0.723028	0.000514763	-0.0340016	-0.0340016	CRC down vs Normal	13.8712	0.0283247	1.49127	0.146167	0.0980151	1
91402	cg07071379	C20orf46	Unclassified_Cell_type_specific	Island	0.000520233	0.00239985	0.239388	0.805978	0.805978	0.834445	0.834445	0.000520233	-0.0284669	-0.0284669	CRC down vs Normal	13.8456	0.0198539	1.2284	0.0845503	0.0688299	1
55567	cg04132651	ATP2A1;ATP2A1		Island	0.000522346	0.00240827	0.595184	0.741813	0.741813	0.783757	0.783757	0.000522346	-0.0419442	-0.0419442	CRC down vs Normal	13.8357	0.0431033	0.932475	0.13944	0.149537	1
295236	cg26354222	DZIP1L;DZIP1L		N_Shelf	0.000522698	0.00240968	0.677803	0.629171	0.629888	0.695943	0.695943	0.000522698	-0.0660552	-0.0660552	CRC down vs Normal	13.8763	0.104719	0.874261	0.316688	0.354689	1
68880	cg05192538			Island	0.000526017	0.00242292	0.490074	0.711611	0.711259	0.772156	0.772156	0.000526017	-0.0608977	-0.0608977	CRC down vs Normal	13.8609	0.0890047	1.00759	0.310559	0.3018	1
299952	cg26795248	VWA1;VWA1	Unclassified	S_Shore	0.00052687	0.00242635	0.0801556	0.476931	0.476931	0.51822	0.51822	0.00052687	-0.0412891	-0.0412891	CRC down vs Normal	13.8148	0.0417673	1.50505	0.218415	0.145122	1
260040	cg22887949			S_Shore	0.000530288	0.00243998	0.230198	0.798474	0.798474	0.868555	0.868555	0.000530288	-0.0700812	-0.0700812	CRC down vs Normal	13.7991	0.120329	1.23914	0.518654	0.41856	1
28383	cg02035348			N_Shore	0.00053609	0.00246309	0.193446	0.706787	0.706787	0.746214	0.746214	0.00053609	-0.039427	-0.039427	CRC down vs Normal	13.7728	0.0380849	1.28584	0.170671	0.132731	1
225267	cg19305718			Island	0.000538947	0.00247474	0.642914	0.702961	0.702961	0.753322	0.753322	0.000538947	-0.0503615	-0.0503615	CRC down vs Normal	13.7599	0.062139	0.899149	0.194904	0.216765	1
306944	cg27437966	FAM155B		S_Shelf	0.000549205	0.00251557	0.0334423	0.628533	0.628533	0.692592	0.692592	0.000549205	-0.0640592	-0.0640592	CRC down vs Normal	13.7143	0.100538	1.70722	0.600741	0.351883	1
292334	cg26091247		Unclassified	S_Shelf	0.000550468	0.00252065	0.326536	0.252985	0.252985	0.217522	0.217522	0.000550468	0.0354628	0.0354628	CRC up vs Normal	13.7087	0.0308114	1.13938	0.12292	0.107884	1
59489	cg04435885			N_Shore	0.000554767	0.00253797	0.423751	0.61302	0.61302	0.663022	0.663022	0.000554767	-0.0500018	-0.0500018	CRC down vs Normal	13.6899	0.0612544	1.05739	0.227099	0.214773	1
129484	cg10384494			S_Shore	0.000556139	0.00254368	0.0674022	0.725474	0.725474	0.781709	0.781709	0.000556139	-0.0562352	-0.0562352	CRC down vs Normal	13.6839	0.0774787	1.54595	0.420155	0.271777	1
192585	cg16135310			S_Shelf	0.00055631	0.00254431	0.308399	0.752049	0.752049	0.813889	0.813889	0.00055631	-0.0618403	-0.0618403	CRC down vs Normal	13.6832	0.0936934	1.15635	0.38006	0.328672	1
103216	cg08067030			S_Shelf	0.000556448	0.00254479	0.0057833	0.787066	0.787066	0.818881	0.818881	0.000556448	-0.0318152	-0.0318152	CRC down vs Normal	13.6826	0.024799	2.09786	0.182509	0.0869977	1
128006	cg10247061	LOC220115		S_Shore	0.000566809	0.00258629	0.0957182	0.478726	0.478726	0.512007	0.512007	0.000566809	-0.0332812	-0.0332812	CRC down vs Normal	13.638	0.0271371	1.46259	0.139694	0.0955113	1
234652	cg20228542	ANKRD2;ANKRD2		S_Shore	0.000581497	0.00264384	0.269599	0.758139	0.758139	0.793387	0.793387	0.000581497	-0.0352479	-0.0352479	CRC down vs Normal	13.5762	0.0304392	1.19518	0.128626	0.107621	1
147324	cg12053971	GPR123		N_Shore	0.000583223	0.00265059	0.31515	0.880595	0.880595	0.919058	0.919058	0.000583223	-0.0384634	-0.0384634	CRC down vs Normal	13.5691	0.036246	1.14995	0.147446	0.128219	1
166757	cg13847137	PPP2R2C;PPP2R2C		S_Shore	0.000584172	0.00265429	0.721992	0.780801	0.781522	0.843906	0.843906	0.000584172	-0.0623841	-0.0623841	CRC down vs Normal	13.6059	0.0934025	0.842382	0.277576	0.322648	1
192745	cg16149930	SLC9A3		Island	0.000584424	0.00265528	0.10784	0.719384	0.719384	0.774445	0.774445	0.000584424	-0.0550603	-0.0550603	CRC down vs Normal	13.5641	0.0742751	1.43367	0.376826	0.262841	1
85639	cg06622404	SLC45A1		N_Shore	0.000585796	0.00266034	0.143685	0.738064	0.738064	0.77828	0.77828	0.000585796	-0.0402153	-0.0402153	CRC down vs Normal	13.5585	0.0396232	1.36252	0.191128	0.140275	1
149156	cg12220466			S_Shore	0.00059288	0.00268805	0.618076	0.740341	0.740341	0.798941	0.798941	0.00059288	-0.0585999	-0.0585999	CRC down vs Normal	13.5295	0.0841319	0.916499	0.27356	0.298484	1
51704	cg03814872	DSP;DSP	Unclassified_Cell_type_specific	N_Shore	0.000594215	0.0026932	0.0207639	0.497743	0.497743	0.566845	0.566845	0.000594215	-0.0691018	-0.0691018	CRC down vs Normal	13.5241	0.116989	1.8144	0.753375	0.415221	1
161488	cg13450437	FIBCD1;FIBCD1		N_Shore	0.000594282	0.00269346	0.258798	0.664085	0.664085	0.718779	0.718779	0.000594282	-0.0546936	-0.0546936	CRC down vs Normal	13.5238	0.073289	1.20671	0.313896	0.260125	1
91988	cg07119001	RNPEPL1		N_Shore	0.000606063	0.00274032	0.0345469	0.44118	0.44118	0.474995	0.474995	0.000606063	-0.0338146	-0.0338146	CRC down vs Normal	13.4765	0.028014	1.69985	0.16961	0.0997791	1
157128	cg13037952			S_Shelf	0.000608161	0.00274847	0.07892	0.613131	0.613131	0.665056	0.665056	0.000608161	-0.0519251	-0.0519251	CRC down vs Normal	13.4682	0.0660573	1.50874	0.355195	0.235425	1
206810	cg17469434			N_Shelf	0.000618291	0.00278851	0.295288	0.718275	0.718275	0.763438	0.763438	0.000618291	-0.0451628	-0.0451628	CRC down vs Normal	13.4284	0.0499722	1.16906	0.208824	0.178626	1
277612	cg24608475	INPP5A		S_Shelf	0.000618546	0.00278946	0.168442	0.783858	0.783858	0.812878	0.812878	0.000618546	-0.0290195	-0.0290195	CRC down vs Normal	13.4274	0.0206323	1.32197	0.0975026	0.0737556	1
235888	cg20358362	HS3ST3B1		N_Shore	0.000625158	0.00281599	0.269722	0.795369	0.795369	0.838204	0.838204	0.000625158	-0.0428348	-0.0428348	CRC down vs Normal	13.4019	0.0449531	1.19505	0.192408	0.161004	1
206172	cg17410135	PLEKHG4B		N_Shelf	0.000625331	0.00281673	0.408111	0.738672	0.738672	0.789256	0.789256	0.000625331	-0.0505842	-0.0505842	CRC down vs Normal	13.4012	0.0626895	1.06977	0.240206	0.224539	1
304172	cg27175447	PTPN21		N_Shore	0.000634678	0.00285348	0.404052	0.759571	0.759571	0.810721	0.810721	0.000634678	-0.0511505	-0.0511505	CRC down vs Normal	13.3655	0.0641012	1.07303	0.24702	0.230208	1
63369	cg04748828	POLE4	Promoter_Associated	S_Shore	0.000642049	0.00288226	0.18465	0.78314	0.78314	0.822553	0.822553	0.000642049	-0.0394131	-0.0394131	CRC down vs Normal	13.3378	0.0380582	1.29808	0.17779	0.136963	1
227623	cg19539798	IGFBP5		N_Shelf	0.000648489	0.00290696	0.273238	0.702362	0.702362	0.74709	0.74709	0.000648489	-0.0447274	-0.0447274	CRC down vs Normal	13.3139	0.0490132	1.19137	0.210522	0.176706	1
31225	cg02257057	MLH3;MLH3		S_Shore	0.000650876	0.00291635	0.00687262	0.754518	0.754518	0.776843	0.776843	0.000650876	-0.0223251	-0.0223251	CRC down vs Normal	13.305	0.012211	2.05971	0.0907364	0.0440531	1
208354	cg17626563	RS1		N_Shelf	0.000654479	0.00293041	0.00783206	0.711476	0.711476	0.752769	0.752769	0.000654479	-0.0412924	-0.0412924	CRC down vs Normal	13.2918	0.041774	2.03081	0.306361	0.150856	1
84590	cg06536469			N_Shelf	0.000659887	0.00295181	0.685516	0.681689	0.681689	0.735496	0.735496	0.000659887	-0.0538065	-0.0538065	CRC down vs Normal	13.2721	0.0709308	0.869125	0.222957	0.25653	1
182657	cg15147693			S_Shelf	0.00069656	0.00309287	0.269539	0.748563	0.748563	0.786909	0.786909	0.00069656	-0.0383456	-0.0383456	CRC down vs Normal	13.1425	0.0360244	1.19524	0.157259	0.131571	1
197013	cg16540950			N_Shelf	0.000703896	0.00312079	0.336668	0.799112	0.799112	0.825514	0.825514	0.000703896	-0.0264016	-0.0264016	CRC down vs Normal	13.1175	0.0170776	1.13017	0.0706256	0.0624909	1
299752	cg26778584			S_Shelf	0.000705458	0.00312655	0.0487421	0.683328	0.683328	0.726775	0.726775	0.000705458	-0.0434471	-0.0434471	CRC down vs Normal	13.1122	0.0462475	1.62124	0.274474	0.169299	1
27570	cg01976641			S_Shelf	0.000711107	0.0031479	0.460224	0.536405	0.536405	0.600294	0.600294	0.000711107	-0.0638883	-0.0638883	CRC down vs Normal	13.0931	0.100002	1.0294	0.377392	0.366612	1
150546	cg12378436	INPP5A		N_Shelf	0.000711773	0.00315066	0.000819179	0.602285	0.602285	0.626881	0.626881	0.000711773	-0.0245959	-0.0245959	CRC down vs Normal	13.0909	0.0148215	2.53367	0.137694	0.0543456	1
201913	cg17003607	BIRC7;BIRC7	Unclassified_Cell_type_specific	S_Shore	0.000721363	0.00318691	0.450165	0.651715	0.651715	0.706471	0.706471	0.000721363	-0.0547562	-0.0547562	CRC down vs Normal	13.0589	0.0734568	1.03701	0.279995	0.270001	1
199961	cg16791797		Unclassified_Cell_type_specific	S_Shore	0.000727672	0.00321121	0.517022	0.632743	0.632743	0.68446	0.68446	0.000727672	-0.0517177	-0.0517177	CRC down vs Normal	13.0382	0.0655305	0.987691	0.238281	0.241251	1
80785	cg06200244	TRIB2;TRIB2		S_Shelf	0.000753116	0.00330919	0.282507	0.541277	0.541277	0.605284	0.605284	0.000753116	-0.0640074	-0.0640074	CRC down vs Normal	12.9562	0.100375	1.18184	0.439488	0.371868	1
289719	cg25820033			S_Shore	0.000756334	0.00332182	0.11042	0.792696	0.792696	0.822263	0.822263	0.000756334	-0.0295668	-0.0295668	CRC down vs Normal	12.9461	0.0214178	1.42789	0.11339	0.0794108	1
153573	cg12659653			Island	0.000757795	0.00332767	0.00126238	0.858042	0.858042	0.8686	0.8686	0.000757795	-0.0105577	-0.0105577	CRC down vs Normal	12.9415	0.00273091	2.43627	0.0246769	0.010129	1
147549	cg12072608	ANO8		N_Shore	0.000763488	0.00334854	0.454166	0.720995	0.720995	0.743794	0.743794	0.000763488	-0.0227996	-0.0227996	CRC down vs Normal	12.9236	0.0127356	1.03398	0.0489089	0.0473018	1
25234	cg01806859			N_Shelf	0.000768857	0.00336909	0.0488253	0.755775	0.755775	0.786736	0.786736	0.000768857	-0.0309606	-0.0309606	CRC down vs Normal	12.907	0.0234847	1.62085	0.141561	0.0873377	1
11263	cg00772380	LTBP4;LTBP4;LTBP4		N_Shore	0.000776452	0.00339788	0.195609	0.74824	0.74824	0.779508	0.779508	0.000776452	-0.0312674	-0.0312674	CRC down vs Normal	12.8836	0.0239524	1.2829	0.114485	0.0892388	1
123318	cg09836827	VWF		N_Shelf	0.000790804	0.00345236	0.18559	0.576402	0.576402	0.625371	0.625371	0.000790804	-0.0489688	-0.0489688	CRC down vs Normal	12.84	0.0587497	1.29675	0.284798	0.219624	1
243238	cg21140633			N_Shelf	0.000801685	0.00349309	0.278013	0.703002	0.703002	0.740635	0.740635	0.000801685	-0.0376332	-0.0376332	CRC down vs Normal	12.8076	0.0346984	1.18643	0.154286	0.130042	1
212277	cg18026826	RPTOR;RPTOR		S_Shelf	0.000805619	0.00350772	0.00120057	0.850707	0.850707	0.859762	0.859762	0.000805619	-0.00905436	-0.00905436	CRC down vs Normal	12.7959	0.00200855	2.44754	0.0184409	0.00753444	1
240346	cg20822767	CYP20A1	Unclassified_Cell_type_specific	N_Shore	0.000807361	0.00351424	0.564762	0.742862	0.742862	0.799322	0.799322	0.000807361	-0.0564603	-0.0564603	CRC down vs Normal	12.7908	0.0781002	0.953785	0.279541	0.293086	1
23748	cg01695643	GSC		N_Shore	0.000812823	0.00353466	0.0181739	0.706963	0.706963	0.677	0.677	0.000812823	0.0299628	0.0299628	CRC up vs Normal	12.7748	0.0219953	1.84413	0.152408	0.082645	1
228713	cg19640581	SLC9A3		N_Shore	0.00081823	0.00355512	0.551938	0.696628	0.696628	0.758854	0.758854	0.00081823	-0.062226	-0.062226	CRC down vs Normal	12.7591	0.0948657	0.962821	0.343619	0.356888	1
22797	cg01613122	SFRP4		N_Shelf	0.000827011	0.00358824	0.366677	0.727671	0.727671	0.780419	0.780419	0.000827011	-0.0527481	-0.0527481	CRC down vs Normal	12.7338	0.0681678	1.10393	0.283664	0.256959	1
6363	cg00436874	ADAMTS10		S_Shore	0.000839264	0.00363366	0.305179	0.809041	0.809041	0.849052	0.849052	0.000839264	-0.040011	-0.040011	CRC down vs Normal	12.6989	0.0392216	1.15944	0.171889	0.148252	1
258738	cg22767461			N_Shelf	0.000840327	0.0036378	0.660897	0.741737	0.741737	0.783408	0.783408	0.000840327	-0.041671	-0.041671	CRC down vs Normal	12.6959	0.0425436	0.886533	0.142596	0.160847	1
44537	cg03257708	CAMK2B;CAMK2B;CAMK2B;CAMK2B;CAMK2B;CAMK2B;CAMK2B;CAMK2B		S_Shore	0.000844474	0.00365309	0.314246	0.793937	0.793937	0.841504	0.841504	0.000844474	-0.0475676	-0.0475676	CRC down vs Normal	12.6842	0.0554355	1.15081	0.241417	0.20978	1
17704	cg01230406	KCNK9		N_Shelf	0.000861683	0.00371756	0.247573	0.754007	0.754007	0.789277	0.789277	0.000861683	-0.0352701	-0.0352701	CRC down vs Normal	12.6365	0.0304775	1.21909	0.141134	0.11577	1
111024	cg08719712	KLF14	Unclassified	S_Shore	0.000869062	0.00374449	2.26669e-11	0.171473	0.171473	0.188317	0.188317	0.000869062	-0.0168438	-0.0168438	CRC down vs Normal	12.6163	0.00695099	7.83204	0.207124	0.0264458	1
38674	cg02811473	PPP1R16B	Unclassified	N_Shelf	0.000870644	0.00375058	0.726823	0.580881	0.580881	0.64565	0.64565	0.000870644	-0.0647694	-0.0647694	CRC down vs Normal	12.612	0.102779	0.839324	0.328317	0.391168	1
232091	cg19956224	UBE2I;UBE2I;UBE2I;UBE2I		Island	0.000874167	0.00376366	0.212681	0.786765	0.786765	0.803218	0.803218	0.000874167	-0.0164532	-0.0164532	CRC down vs Normal	12.6024	0.00663233	1.26059	0.0318438	0.0252611	1
242069	cg21019522	SLC22A18;SLC22A18AS		N_Shelf	0.000888726	0.0038189	0.257803	0.46782	0.46782	0.4196	0.4196	0.000888726	0.0482194	0.0482194	CRC up vs Normal	12.5634	0.0569652	1.20779	0.262868	0.217643	1
62250	cg04660147	OPRL1;C20orf201;OPRL1		Island	0.00089284	0.00383413	0.437913	0.406502	0.406502	0.460692	0.460692	0.00089284	-0.0541897	-0.0541897	CRC down vs Normal	12.5525	0.0719449	1.04639	0.287876	0.275113	1
160634	cg13388692			N_Shore	0.000893366	0.00383623	9.90611e-05	0.639376	0.639376	0.607275	0.607275	0.000893366	0.0321012	0.0321012	CRC up vs Normal	12.5511	0.0252469	3.02271	0.291852	0.0965532	1
77181	cg05894754	UNC80;UNC80		S_Shore	0.000897633	0.00385263	0.122624	0.598432	0.598432	0.651165	0.651165	0.000897633	-0.052733	-0.052733	CRC down vs Normal	12.5398	0.068129	1.40211	0.365648	0.260784	1
78757	cg06018019	PYY		S_Shore	0.000904789	0.00387904	0.01075	0.761408	0.761408	0.783473	0.783473	0.000904789	-0.0220647	-0.0220647	CRC down vs Normal	12.5211	0.0119279	1.96075	0.0896568	0.0457259	1
228715	cg19640789	ADAMTS10		Island	0.000905261	0.00388084	0.0432342	0.96324	0.96324	0.95187	0.95187	0.000905261	0.0113696	0.0113696	CRC up vs Normal	12.5199	0.00316709	1.64876	0.0200198	0.0121423	1
132642	cg10674393			Island	0.000906042	0.00388376	0.0551751	0.615778	0.615778	0.642026	0.642026	0.000906042	-0.0262483	-0.0262483	CRC down vs Normal	12.5178	0.0168798	1.59261	0.103084	0.0647262	1
120401	cg09560096	BCS1L;BCS1L		S_Shelf	0.000915739	0.00391937	0.384989	0.622093	0.622093	0.671968	0.671968	0.000915739	-0.0498745	-0.0498745	CRC down vs Normal	12.4927	0.0609429	1.08857	0.254896	0.234157	1
53853	cg03993743	SIM2;SIM2		Island	0.000931152	0.00397603	0.159104	0.282443	0.282443	0.222582	0.222582	0.000931152	0.0598605	0.0598605	CRC up vs Normal	12.4533	0.0877903	1.33663	0.452284	0.338378	1
204160	cg17215438	TTC4	Promoter_Associated	N_Shore	0.000933244	0.00398376	0.693209	0.78427	0.78427	0.818848	0.818848	0.000933244	-0.0345781	-0.0345781	CRC down vs Normal	12.4481	0.0292932	0.863641	0.0975529	0.112955	1
52183	cg03859162	SLC15A1;SLC15A1	Unclassified_Cell_type_specific	Island	0.000935115	0.00399075	0.638499	0.22037	0.22037	0.283198	0.283198	0.000935115	-0.0628278	-0.0628278	CRC down vs Normal	12.4433	0.0967095	0.902237	0.336585	0.373056	1
286304	cg25468220	LOC641367;ZNF100		S_Shore	0.00094574	0.0040302	0.122132	0.809665	0.809665	0.829637	0.829637	0.00094574	-0.0199713	-0.0199713	CRC down vs Normal	12.4167	0.00977188	1.4031	0.0530032	0.0377757	1
34241	cg02483462	CACNA1B		N_Shore	0.000946037	0.00403125	0.108283	0.56766	0.56766	0.62474	0.62474	0.000946037	-0.0570802	-0.0570802	CRC down vs Normal	12.416	0.0798245	1.43267	0.442122	0.308601	1
93804	cg07260128			N_Shore	0.00094635	0.00403225	0.456118	0.832516	0.832516	0.8777	0.8777	0.00094635	-0.0451834	-0.0451834	CRC down vs Normal	12.4152	0.0500176	1.0325	0.199665	0.19338	1
124350	cg09929650			S_Shore	0.000966455	0.00410672	0.201553	0.915539	0.915539	0.930384	0.930384	0.000966455	-0.0148457	-0.0148457	CRC down vs Normal	12.3657	0.0053997	1.27496	0.0267232	0.02096	1
139179	cg11296715	ARSD;ARSD		N_Shore	0.000975226	0.00413876	0.214009	0.768072	0.768072	0.823448	0.823448	0.000975226	-0.0553765	-0.0553765	CRC down vs Normal	12.3445	0.0751306	1.25891	0.367774	0.292137	1
184517	cg15355146	MYCL1;MYCL1;MYCL1	Unclassified	S_Shore	0.00100661	0.00425183	0.594174	0.395881	0.395881	0.340223	0.340223	0.00100661	0.0556581	0.0556581	CRC up vs Normal	12.27	0.0758966	0.933181	0.277066	0.296905	1
307917	cg27531842			N_Shore	0.00101752	0.0042909	0.404482	0.6603	0.6603	0.722509	0.722509	0.00101752	-0.0622091	-0.0622091	CRC down vs Normal	12.2447	0.0948143	1.07268	0.398692	0.371677	1
88364	cg06834312	PCDHB17		N_Shelf	0.00102222	0.00430793	0.0132981	0.525193	0.525193	0.551952	0.551952	0.00102222	-0.0267591	-0.0267591	CRC down vs Normal	12.2339	0.0175432	1.91359	0.131714	0.0688309	1
8222	cg00561191	GNMT		N_Shore	0.00102236	0.00430847	0.499633	0.804021	0.804021	0.844316	0.844316	0.00102236	-0.0402945	-0.0402945	CRC down vs Normal	12.2336	0.0397794	1.00027	0.156121	0.156079	1
80347	cg06160682	KCND3;KCND3		N_Shore	0.00102246	0.00430872	0.0254937	0.616154	0.616154	0.660044	0.660044	0.00102246	-0.0438897	-0.0438897	CRC down vs Normal	12.2334	0.0471944	1.76842	0.32747	0.185177	1
41865	cg03045548			Island	0.00103374	0.00434884	0.69075	0.657846	0.657846	0.71234	0.71234	0.00103374	-0.0544942	-0.0544942	CRC down vs Normal	12.2076	0.0727555	0.865397	0.247566	0.286072	1
61165	cg04569313		Unclassified	S_Shore	0.00104902	0.00440274	0.193611	0.478115	0.478115	0.515689	0.515689	0.00104902	-0.0375741	-0.0375741	CRC down vs Normal	12.1732	0.0345894	1.28562	0.175344	0.136389	1
41883	cg03046703	VRK1		N_Shore	0.00105308	0.00441742	0.108091	0.823863	0.823863	0.847423	0.847423	0.00105308	-0.02356	-0.02356	CRC down vs Normal	12.1642	0.0135994	1.4331	0.0769048	0.0536632	1
277112	cg24553815			Island	0.00105369	0.00441956	0.21013	0.77405	0.77405	0.807418	0.807418	0.00105369	-0.0333676	-0.0333676	CRC down vs Normal	12.1628	0.0272783	1.26383	0.136054	0.107652	1
249284	cg21765440			N_Shelf	0.00106833	0.00447189	0.0529337	0.543747	0.543747	0.58672	0.58672	0.00106833	-0.0429726	-0.0429726	CRC down vs Normal	12.1305	0.0452427	1.60221	0.286834	0.179024	1
246618	cg21494680	THEG;THEG		Island	0.00106993	0.00447756	0.131781	0.662477	0.662477	0.710539	0.710539	0.00106993	-0.0480616	-0.0480616	CRC down vs Normal	12.127	0.0565929	1.38422	0.310066	0.224001	1
69485	cg05238741	FIGNL2	Promoter_Associated_Cell_type_specific	Island	0.0010841	0.004529	0.19253	0.297287	0.297287	0.364298	0.364298	0.0010841	-0.0670112	-0.0670112	CRC down vs Normal	12.0962	0.110017	1.28709	0.561905	0.436569	1
193718	cg16245297	PAQR7		S_Shelf	0.00108479	0.00453121	0.00127199	0.829687	0.829687	0.821527	0.821527	0.00108479	0.00816046	0.00816046	CRC up vs Normal	12.0947	0.00163153	2.43457	0.0157639	0.00647501	1
191009	cg15982595	C13orf35		N_Shelf	0.00108512	0.00453231	0.184282	0.742545	0.742545	0.784654	0.785604	0.00108512	-0.0430596	-0.0430596	CRC down vs Normal	12.1269	0.0444991	1.30098	0.229145	0.172464	1
150762	cg12400121	YPEL3;YPEL3		S_Shore	0.00110209	0.00459361	0.159761	0.745175	0.745175	0.774457	0.774457	0.00110209	-0.029282	-0.029282	CRC down vs Normal	12.0577	0.0210072	1.33557	0.111689	0.0836266	1
126992	cg10162914	MFAP3L		N_Shelf	0.00110541	0.00460514	0.005063	0.643025	0.643025	0.67969	0.67969	0.00110541	-0.0366644	-0.0366644	CRC down vs Normal	12.0507	0.0329348	2.12727	0.279067	0.131185	1
253931	cg22253830	THOC7;ATXN7;ATXN7		S_Shore	0.00111531	0.00464166	0.52946	0.73165	0.73165	0.765015	0.765015	0.00111531	-0.0333651	-0.0333651	CRC down vs Normal	12.0299	0.0272742	0.97878	0.106517	0.108826	1
292924	cg26144202	KCTD11	Promoter_Associated	S_Shore	0.00111568	0.00464301	0.00192318	0.849157	0.849157	0.861933	0.861933	0.00111568	-0.0127757	-0.0127757	CRC down vs Normal	12.0291	0.00399885	2.3421	0.0373723	0.0159567	1
258082	cg22699727	OR2C3		S_Shelf	0.00114774	0.0047601	0.0721658	0.677306	0.677306	0.729832	0.729832	0.00114774	-0.0525253	-0.0525253	CRC down vs Normal	11.963	0.0675932	1.5299	0.414923	0.27121	1
280755	cg24903485			N_Shelf	0.00114942	0.00476617	0.177148	0.717333	0.717333	0.750099	0.750099	0.00114942	-0.0327662	-0.0327662	CRC down vs Normal	11.9596	0.0263037	1.30891	0.138183	0.105571	1
217166	cg18480906			S_Shelf	0.00117083	0.00484168	0.436945	0.632108	0.632108	0.670954	0.670954	0.00117083	-0.0388459	-0.0388459	CRC down vs Normal	11.9165	0.0369705	1.04714	0.155938	0.148918	1
272049	cg24058132	GALC;GALC;GALC;GALC	Promoter_Associated	S_Shore	0.00117589	0.00485993	0.0271412	0.358802	0.358802	0.399607	0.399607	0.00117589	-0.0408055	-0.0408055	CRC down vs Normal	11.9065	0.0407947	1.75434	0.28852	0.16446	1
128734	cg10317638	TMEM125		Island	0.00118303	0.00488519	0.0869018	0.670415	0.670415	0.694962	0.694962	0.00118303	-0.0245469	-0.0245469	CRC down vs Normal	11.8924	0.0147625	1.48579	0.0885298	0.0595843	1
135448	cg10949330	FLJ40434		S_Shore	0.00118555	0.00489421	0.506911	0.720267	0.720267	0.762202	0.762202	0.00118555	-0.0419358	-0.0419358	CRC down vs Normal	11.8874	0.0430861	0.994986	0.173104	0.173976	1
264712	cg23333820	PSD	Unclassified_Cell_type_specific	N_Shelf	0.00120466	0.0049616	0.378226	0.801275	0.801275	0.847762	0.847762	0.00120466	-0.0464869	-0.0464869	CRC down vs Normal	11.8502	0.0529453	1.09419	0.234658	0.214458	1
229208	cg19694460	RSPH10B;RSPH10B2		S_Shelf	0.00120944	0.00497819	0.36587	0.667831	0.667831	0.711691	0.711691	0.00120944	-0.0438604	-0.0438604	CRC down vs Normal	11.841	0.0471315	1.10462	0.211046	0.191058	1
98705	cg07680874			S_Shelf	0.00122304	0.005026	0.0412441	0.787334	0.787334	0.828594	0.828594	0.00122304	-0.0412597	-0.0412597	CRC down vs Normal	11.815	0.0417079	1.65953	0.281198	0.169444	1
129716	cg10408467	FAM149A;FAM149A		S_Shelf	0.00125559	0.00513996	0.0568184	0.685839	0.685839	0.718396	0.718396	0.00125559	-0.0325566	-0.0325566	CRC down vs Normal	11.754	0.0259683	1.58581	0.168171	0.106048	1
223566	cg19122004	TMEM155;LOC100192379		N_Shore	0.00125955	0.00515435	0.293706	0.747813	0.747813	0.800806	0.800806	0.00125955	-0.0529937	-0.0529937	CRC down vs Normal	11.7466	0.0688042	1.17062	0.329123	0.281153	1
197336	cg16568120	PTPN21		N_Shore	0.00126765	0.0051835	0.612817	0.752224	0.752224	0.802818	0.802818	0.00126765	-0.0505946	-0.0505946	CRC down vs Normal	11.7318	0.0627155	0.920169	0.236113	0.256598	1
147707	cg12083122	LEP		S_Shelf	0.00127449	0.00520737	0.189507	0.74676	0.74676	0.790674	0.790674	0.00127449	-0.0439137	-0.0439137	CRC down vs Normal	11.7193	0.0472462	1.29127	0.249875	0.193512	1
303336	cg27098620	MAD1L1;MAD1L1;MAD1L1		N_Shore	0.00128483	0.00524386	0.0166712	0.839837	0.839837	0.851363	0.851363	0.00128483	-0.0115263	-0.0115263	CRC down vs Normal	11.7005	0.00325497	1.86336	0.0248816	0.0133531	1
301645	cg26941291			N_Shore	0.00130096	0.00530032	0.216283	0.542816	0.542816	0.586248	0.586248	0.00130096	-0.0434313	-0.0434313	CRC down vs Normal	11.6716	0.0462138	1.25606	0.238723	0.190057	1
128491	cg10293824	JAG2;JAG2		N_Shore	0.00130295	0.00530701	0.186014	0.710499	0.710499	0.740958	0.738922	0.00130295	-0.0284236	-0.0284236	CRC down vs Normal	11.7311	0.0189857	1.30095	0.101062	0.0744466	1
239728	cg20758219	PRR23B;PRR23B		N_Shore	0.00131876	0.00536219	0.00778362	0.80312	0.80312	0.787499	0.787499	0.00131876	0.0156209	0.0156209	CRC up vs Normal	11.6401	0.00597827	2.03219	0.0500984	0.0246525	1
30128	cg02169859	KIAA1529		N_Shore	0.00132298	0.00537713	0.309255	0.795891	0.795891	0.838983	0.838983	0.00132298	-0.0430919	-0.0430919	CRC down vs Normal	11.6327	0.0454942	1.15553	0.21692	0.187723	1
297693	cg26578682	IRX2;IRX2		Island	0.00132669	0.00539016	0.712772	0.53303	0.53303	0.477233	0.477233	0.00132669	0.0557973	0.0557973	CRC up vs Normal	11.6262	0.0762769	0.849568	0.267543	0.314916	1
38566	cg02802750	MYH3		S_Shore	0.00133524	0.00542029	0.398035	0.767218	0.767218	0.803267	0.803267	0.00133524	-0.0360484	-0.0360484	CRC down vs Normal	11.6114	0.0318374	1.07789	0.141863	0.131612	1
104908	cg08200507	GNMT		N_Shore	0.00133581	0.00542218	0.576091	0.715283	0.715283	0.793532	0.793532	0.00133581	-0.0782494	-0.0782494	CRC down vs Normal	11.6104	0.150013	0.945832	0.586594	0.620189	1
14275	cg00985115			S_Shore	0.00133607	0.00542293	0.0749707	0.619046	0.619046	0.663789	0.663789	0.00133607	-0.0447431	-0.0447431	CRC down vs Normal	11.6099	0.0490477	1.5209	0.308411	0.202783	1
6744	cg00462849			N_Shelf	0.0013364	0.005424	0.248421	0.820685	0.820685	0.859345	0.859345	0.0013364	-0.0386603	-0.0386603	CRC down vs Normal	11.6093	0.0366182	1.21814	0.184429	0.151401	1
10512	cg00718541	ABCA3	Unclassified_Cell_type_specific	N_Shore	0.00134812	0.00546603	0.150996	0.809829	0.809829	0.833833	0.833833	0.00134812	-0.0240035	-0.0240035	CRC down vs Normal	11.5891	0.0141161	1.34996	0.0789272	0.0584663	1
231669	cg19917249	PTDSS2		S_Shore	0.00135407	0.00548658	0.652226	0.87986	0.87986	0.896487	0.896487	0.00135407	-0.016627	-0.016627	CRC down vs Normal	11.5789	0.00677318	0.892624	0.025063	0.0280779	1
143543	cg11712962			N_Shore	0.00135762	0.00549874	0.0224492	0.750215	0.750215	0.782735	0.782735	0.00135762	-0.03252	-0.03252	CRC down vs Normal	11.5729	0.0259099	1.79694	0.193107	0.107465	1
252178	cg22068759			N_Shelf	0.00136604	0.00552784	0.0202864	0.692051	0.692051	0.716365	0.716365	0.00136604	-0.0243131	-0.0243131	CRC down vs Normal	11.5586	0.0144827	1.81959	0.109436	0.0601429	1
219662	cg18727637			N_Shore	0.0013693	0.00553966	0.0600789	0.618735	0.618735	0.643894	0.643894	0.0013693	-0.0251597	-0.0251597	CRC down vs Normal	11.5531	0.0155088	1.57283	0.101345	0.0644348	1
285931	cg25430442			N_Shelf	0.00139928	0.00564317	0.176503	0.649638	0.649638	0.699176	0.699176	0.00139928	-0.0495378	-0.0495378	CRC down vs Normal	11.503	0.0601229	1.30986	0.328619	0.250881	1
144233	cg11774346			N_Shelf	0.00140245	0.00565471	0.615277	0.696677	0.696677	0.749708	0.749708	0.00140245	-0.0530313	-0.0530313	CRC down vs Normal	11.4978	0.0689019	0.918452	0.264189	0.287645	1
266589	cg23521666		Unclassified_Cell_type_specific	N_Shore	0.00140341	0.00565803	0.48455	0.696287	0.696287	0.7725	0.7725	0.00140341	-0.0762129	-0.0762129	CRC down vs Normal	11.4962	0.142306	1.0113	0.600884	0.594167	1
295269	cg26357403		Unclassified_Cell_type_specific	S_Shelf	0.00141309	0.00569196	0.707417	0.446261	0.446261	0.506434	0.506434	0.00141309	-0.0601733	-0.0601733	CRC down vs Normal	11.4804	0.0887101	0.85344	0.316542	0.370901	1
117445	cg09297225			N_Shelf	0.00142813	0.00574438	0.217835	0.663085	0.663085	0.710985	0.710985	0.00142813	-0.0478995	-0.0478995	CRC down vs Normal	11.4559	0.0562118	1.25413	0.29538	0.235525	1
2166	cg00137944		Unclassified_Cell_type_specific	N_Shore	0.0014356	0.00577068	0.168339	0.761603	0.761603	0.804787	0.804787	0.0014356	-0.0431837	-0.0431837	CRC down vs Normal	11.4439	0.0456884	1.32213	0.253365	0.191634	1
270143	cg23891700	SLIT1		N_Shelf	0.00147434	0.00590562	0.193744	0.78373	0.78373	0.812171	0.812171	0.00147434	-0.0284413	-0.0284413	CRC down vs Normal	11.3825	0.0198183	1.28544	0.107428	0.0835734	1
65573	cg04922286			Island	0.0014808	0.00592796	0.300862	0.839033	0.839033	0.881699	0.881699	0.0014808	-0.0426656	-0.0426656	CRC down vs Normal	11.3725	0.0445987	1.16361	0.219036	0.188239	1
76587	cg05846057			N_Shore	0.0015095	0.00602963	0.00327188	0.724998	0.724998	0.762715	0.762715	0.0015095	-0.0377169	-0.0377169	CRC down vs Normal	11.3283	0.0348528	2.22395	0.328428	0.147678	1
205551	cg17348578		Unclassified	S_Shore	0.00154183	0.0061414	0.250438	0.477115	0.477115	0.525727	0.525727	0.00154183	-0.0486117	-0.0486117	CRC down vs Normal	11.2796	0.057896	1.21589	0.299566	0.246375	1
227939	cg19572170			N_Shelf	0.00156887	0.00623562	0.723276	0.632781	0.632781	0.697505	0.697505	0.00156887	-0.0647238	-0.0647238	CRC down vs Normal	11.2396	0.102635	0.841922	0.369024	0.438312	1
91759	cg07100000	FGF18	Unclassified_Cell_type_specific	Island	0.00160345	0.00635532	0.419617	0.216024	0.216024	0.258304	0.258304	0.00160345	-0.0422799	-0.0422799	CRC down vs Normal	11.1896	0.043796	1.06064	0.199264	0.187871	1
182256	cg15112210			S_Shelf	0.00169233	0.00665417	0.0558204	0.787843	0.787843	0.81877	0.81877	0.00169233	-0.0309267	-0.0309267	CRC down vs Normal	11.0661	0.0234332	1.58992	0.161604	0.101643	1
77792	cg05941585	IL1F8;IL1F8		S_Shore	0.00170354	0.00669272	0.25378	0.62138	0.62138	0.670147	0.670147	0.00170354	-0.0487668	-0.0487668	CRC down vs Normal	11.051	0.058266	1.2122	0.306781	0.253078	1
245971	cg21427300		NonGene_Associated	Island	0.00170794	0.00670747	0.140766	0.0719405	0.0719405	0.118431	0.118431	0.00170794	-0.0464907	-0.0464907	CRC down vs Normal	11.0451	0.052954	1.36769	0.314745	0.230128	1
51932	cg03836747			N_Shelf	0.00171464	0.00673128	0.193383	0.631569	0.631569	0.687942	0.687942	0.00171464	-0.0563734	-0.0563734	CRC down vs Normal	11.0362	0.0778601	1.28593	0.435467	0.33864	1
55531	cg04130108	RPS6KA2;RPS6KA2		N_Shore	0.00172285	0.0067583	0.471059	0.732296	0.732601	0.772147	0.772147	0.00172285	-0.039546	-0.039546	CRC down vs Normal	11.053	0.0375334	1.02171	0.166536	0.159601	1
68991	cg05202574	CCDC61		N_Shelf	0.0017275	0.00677369	0.233996	0.810386	0.810386	0.830013	0.829797	0.0017275	-0.0194106	-0.0194106	CRC down vs Normal	11.0468	0.00904252	1.23652	0.0485844	0.0384725	1
63867	cg04788769			N_Shelf	0.0017443	0.00682987	0.74341	0.7044	0.7044	0.760899	0.760899	0.0017443	-0.0564987	-0.0564987	CRC down vs Normal	10.997	0.0782066	0.82705	0.282321	0.341359	1
299268	cg26724726	LTB;LTB		S_Shore	0.00176918	0.00691358	0.111682	0.341485	0.341485	0.386702	0.386702	0.00176918	-0.0452168	-0.0452168	CRC down vs Normal	10.9647	0.0500916	1.42511	0.312507	0.219286	1
178699	cg14782152			Island	0.00177385	0.00692729	0.291472	0.834926	0.834926	0.877772	0.877772	0.00177385	-0.0428463	-0.0428463	CRC down vs Normal	10.9586	0.0449773	1.17283	0.231054	0.197005	1
306738	cg27418099	CBFA2T3;CBFA2T3	Unclassified_Cell_type_specific	N_Shelf	0.0017817	0.00695259	0.473239	0.773675	0.773675	0.81731	0.81731	0.0017817	-0.0436352	-0.0436352	CRC down vs Normal	10.9486	0.0466488	1.01967	0.208538	0.204515	1
293007	cg26150922	LONRF2		N_Shore	0.00178951	0.00698016	0.134222	0.635089	0.635089	0.681763	0.681763	0.00178951	-0.0466736	-0.0466736	CRC down vs Normal	10.9386	0.0533714	1.37963	0.323112	0.234201	1
184211	cg15319210	CDK19		N_Shore	0.00180222	0.00702221	0.159129	0.848377	0.848377	0.860935	0.860935	0.00180222	-0.012558	-0.012558	CRC down vs Normal	10.9225	0.00386376	1.33659	0.0226949	0.0169797	1
226555	cg19435526	LRRC8E		S_Shore	0.00180757	0.00704028	0.173759	0.484983	0.484983	0.535737	0.535737	0.00180757	-0.0507541	-0.0507541	CRC down vs Normal	10.9157	0.0631115	1.31393	0.364644	0.277522	1
270081	cg23886776	HEXDC		Island	0.00181278	0.00705791	0.464435	0.869731	0.869731	0.894635	0.894635	0.00181278	-0.0249039	-0.0249039	CRC down vs Normal	10.9092	0.0151951	1.02624	0.0686124	0.0668579	1
303470	cg27109672	DLK1		N_Shore	0.00182239	0.0070888	0.396781	0.706347	0.706347	0.757291	0.757291	0.00182239	-0.0509444	-0.0509444	CRC down vs Normal	10.8971	0.0635858	1.0789	0.302185	0.280085	1
170347	cg14116320	RASIP1		Island	0.00183934	0.00714607	0.137298	0.8177	0.8177	0.844339	0.844339	0.00183934	-0.0266392	-0.0266392	CRC down vs Normal	10.876	0.0173864	1.37396	0.105428	0.0767328	1
24960	cg01788910	CBS		N_Shore	0.00185962	0.00721513	0.636442	0.766581	0.766581	0.808443	0.808443	0.00185962	-0.0418622	-0.0418622	CRC down vs Normal	10.8511	0.0429349	0.903676	0.17163	0.189924	1
302941	cg27060386	RAB40C		N_Shelf	0.00187461	0.00726582	0.348084	0.80336	0.80336	0.84379	0.84379	0.00187461	-0.0404308	-0.0404308	CRC down vs Normal	10.8328	0.0400489	1.12002	0.198754	0.177456	1
181853	cg15076078			N_Shelf	0.0019207	0.00742253	1.06274e-05	0.743999	0.743999	0.776522	0.776522	0.0019207	-0.0325231	-0.0325231	CRC down vs Normal	10.7776	0.0259149	3.57114	0.412169	0.115417	1
222775	cg19040195	BCL11A;BCL11A;BCL11A		N_Shore	0.00194792	0.00751262	0.233967	0.401252	0.401252	0.433994	0.433994	0.00194792	-0.0327425	-0.0327425	CRC down vs Normal	10.7456	0.0262658	1.23469	0.144863	0.117328	1
288869	cg25733559	NDUFA12	Promoter_Associated	S_Shore	0.00195848	0.00754583	0.0980433	0.694471	0.694471	0.730146	0.730146	0.00195848	-0.0356749	-0.0356749	CRC down vs Normal	10.7334	0.0311811	1.45679	0.20314	0.139443	1
40300	cg02931467	FRZB		N_Shore	0.00196261	0.00755984	0.579651	0.673884	0.673884	0.718781	0.718781	0.00196261	-0.0448963	-0.0448963	CRC down vs Normal	10.7286	0.0493841	0.943337	0.208427	0.220946	1
125314	cg10017619	ADPRHL2		S_Shelf	0.00198288	0.00762532	0.153165	0.728158	0.728158	0.757943	0.757943	0.00198288	-0.0297847	-0.0297847	CRC down vs Normal	10.7053	0.0217346	1.34633	0.131205	0.0974531	1
262396	cg23109894	PKLR;PKLR		N_Shelf	0.00199823	0.00767631	0.161935	0.824109	0.824109	0.884539	0.884539	0.00199823	-0.0604306	-0.0604306	CRC down vs Normal	10.6878	0.0894706	1.33211	0.535271	0.401822	1
97852	cg07603815	NEU1		N_Shore	0.00202976	0.00777855	0.0347727	0.820974	0.820462	0.837008	0.837008	0.00202976	-0.0165459	-0.0165459	CRC down vs Normal	10.6783	0.00657039	1.70462	0.0503451	0.0289192	1
73394	cg05567813			S_Shelf	0.00203377	0.0077915	0.484313	0.710577	0.710577	0.750753	0.750753	0.00203377	-0.0401759	-0.0401759	CRC down vs Normal	10.6478	0.0395455	1.01148	0.180316	0.178269	1
8466	cg00577449			N_Shore	0.00204111	0.00781642	0.0751096	0.262057	0.262057	0.298302	0.298302	0.00204111	-0.0362452	-0.0362452	CRC down vs Normal	10.6397	0.032186	1.52046	0.220777	0.145204	1
278092	cg24659854		Promoter_Associated	Island	0.00206165	0.00788432	0.220048	0.130246	0.130246	0.150116	0.150116	0.00206165	-0.0198695	-0.0198695	CRC down vs Normal	10.617	0.0096725	1.2514	0.0547235	0.0437298	1
69900	cg05270866	MMP28	Unclassified	Island	0.00206543	0.00789626	0.306462	0.770447	0.770447	0.803754	0.803754	0.00206543	-0.0333072	-0.0333072	CRC down vs Normal	10.6129	0.0271796	1.1582	0.142376	0.122928	1
293895	cg26236235	ODC1		N_Shelf	0.00207228	0.0079194	0.092221	0.55935	0.55935	0.594899	0.594899	0.00207228	-0.0355489	-0.0355489	CRC down vs Normal	10.6054	0.0309612	1.47155	0.206209	0.140131	1
78039	cg05960180			N_Shelf	0.00210248	0.00801719	0.00240954	0.681815	0.681815	0.717128	0.717198	0.00210248	-0.0353825	-0.0353825	CRC down vs Normal	10.5983	0.0300462	2.30588	0.313783	0.133245	1
173697	cg14371620			N_Shelf	0.0021138	0.00805312	0.143791	0.626092	0.626092	0.673342	0.673342	0.0021138	-0.0472503	-0.0472503	CRC down vs Normal	10.5605	0.0546984	1.36234	0.3387	0.248617	1
177083	cg14630601	PTGIS		S_Shore	0.00213312	0.00811654	0.28276	0.547057	0.546279	0.59309	0.59309	0.00213312	-0.0468112	-0.0468112	CRC down vs Normal	10.5655	0.0525909	1.18305	0.282661	0.233948	1
63707	cg04776718			N_Shore	0.002154	0.00818392	0.321089	0.701474	0.701474	0.733502	0.733502	0.002154	-0.0320284	-0.0320284	CRC down vs Normal	10.5179	0.0251325	1.14441	0.131258	0.114695	1
104509	cg08166214			N_Shelf	0.0021835	0.00827911	0.38944	0.455857	0.455857	0.509748	0.509748	0.0021835	-0.0538911	-0.0538911	CRC down vs Normal	10.4872	0.0711541	1.0849	0.353322	0.325672	1
277683	cg24617091	NOL7		S_Shelf	0.00218354	0.00827916	0.231454	0.790458	0.790532	0.815383	0.815848	0.00218354	-0.0253158	-0.0253158	CRC down vs Normal	10.539	0.0150609	1.2415	0.0851612	0.0657371	1
14169	cg00977895			N_Shelf	0.00218549	0.00828544	0.126211	0.648761	0.648761	0.696328	0.696328	0.00218549	-0.047567	-0.047567	CRC down vs Normal	10.4852	0.0554342	1.39497	0.354002	0.253771	1
14074	cg00970824	MAD1L1;MAD1L1;MAD1L1		N_Shore	0.00219537	0.00831782	0.109347	0.861303	0.861303	0.870084	0.870084	0.00219537	-0.0087818	-0.0087818	CRC down vs Normal	10.475	0.00188944	1.43028	0.0123834	0.00865806	1
71089	cg05366475	ZFHX3;ZFHX3		Island	0.00221336	0.00837765	0.0283294	0.815846	0.815846	0.796514	0.796514	0.00221336	0.0193326	0.0193326	CRC up vs Normal	10.4566	0.00915686	1.7447	0.073336	0.0420337	1
7456	cg00507497	BRUNOL4;BRUNOL4;BRUNOL4;BRUNOL4		S_Shelf	0.0022155	0.00838504	0.269624	0.304156	0.304156	0.345968	0.345968	0.0022155	-0.0418127	-0.0418127	CRC down vs Normal	10.4544	0.0428333	1.19515	0.235043	0.196663	1
156428	cg12964187			S_Shelf	0.00221573	0.0083857	0.412436	0.756594	0.756594	0.79639	0.79639	0.00221573	-0.0397955	-0.0397955	CRC down vs Normal	10.4542	0.0388002	1.06632	0.189965	0.17815	1
114467	cg09026955			Island	0.00228817	0.00862148	0.369233	0.752137	0.752137	0.787595	0.787595	0.00228817	-0.0354578	-0.0354578	CRC down vs Normal	10.3817	0.0308027	1.10176	0.156909	0.142417	1
148857	cg12192797			Island	0.00229587	0.00864516	0.0320492	0.846951	0.846951	0.820683	0.820683	0.00229587	0.0262678	0.0262678	CRC up vs Normal	10.3742	0.0169049	1.71685	0.134287	0.0782171	1
97486	cg07576525	SHANK3	Unclassified_Cell_type_specific	S_Shelf	0.00229676	0.00864766	0.5987	0.512568	0.512568	0.558384	0.558384	0.00229676	-0.0458163	-0.0458163	CRC down vs Normal	10.3733	0.0514288	0.93002	0.221322	0.237975	1
44567	cg03259874	WNT4		N_Shore	0.00231007	0.00868973	1.66188e-07	0.858623	0.858726	0.865312	0.865312	0.00231007	-0.00658613	-0.00658613	CRC down vs Normal	10.385	0.00104105	4.77177	0.0229607	0.00471154	1
222116	cg18971671	TULP2		N_Shore	0.00231804	0.00871598	0.36089	0.767844	0.767844	0.80127	0.80127	0.00231804	-0.0334259	-0.0334259	CRC down vs Normal	10.3525	0.0273736	1.10888	0.140738	0.126919	1
174321	cg14420668	C7orf50;C7orf50;C7orf50		S_Shore	0.00232227	0.00873032	0.254738	0.718858	0.718858	0.743351	0.743351	0.00232227	-0.0244924	-0.0244924	CRC down vs Normal	10.3484	0.0146971	1.21114	0.0825644	0.0681706	1
25948	cg01859321			S_Shelf	0.00232933	0.0087526	0.138746	0.759265	0.759265	0.793473	0.793473	0.00232933	-0.0342081	-0.0342081	CRC down vs Normal	10.3416	0.0286698	1.37133	0.182482	0.133069	1
181245	cg15020132	BMPER		S_Shelf	0.00235914	0.00884757	0.733888	0.620213	0.620213	0.676514	0.676514	0.00235914	-0.0563006	-0.0563006	CRC down vs Normal	10.313	0.0776591	0.834122	0.301493	0.361449	1
155289	cg12844298	CCDC25		N_Shelf	0.00236401	0.00886331	3.284e-05	0.641885	0.641885	0.656953	0.656953	0.00236401	-0.0150682	-0.0150682	CRC down vs Normal	10.3084	0.00556276	3.28932	0.0852014	0.0259025	1
180307	cg14931683	DUSP14		Island	0.00238088	0.00891567	0.142957	0.809688	0.809688	0.826006	0.826006	0.00238088	-0.0163172	-0.0163172	CRC down vs Normal	10.2924	0.00652314	1.3638	0.041489	0.0304215	1
53072	cg03932161			S_Shelf	0.00238765	0.00893712	0.213574	0.822547	0.822547	0.840582	0.840582	0.00238765	-0.0180351	-0.0180351	CRC down vs Normal	10.286	0.00796902	1.25946	0.0468362	0.0371876	1
177695	cg14684554	MORN4;MORN4		S_Shore	0.00240729	0.00899984	0.1525	0.764869	0.764869	0.783117	0.783117	0.00240729	-0.0182481	-0.0182481	CRC down vs Normal	10.2676	0.00815837	1.34744	0.0513906	0.0381394	1
146585	cg11982176			N_Shore	0.00242808	0.00906523	0.604119	0.765623	0.765623	0.808694	0.808694	0.00242808	-0.0430706	-0.0430706	CRC down vs Normal	10.2483	0.0454495	0.926238	0.197169	0.212871	1
35194	cg02555772			N_Shore	0.00243786	0.00909525	0.475709	0.730082	0.730082	0.790011	0.790011	0.00243786	-0.0599294	-0.0599294	CRC down vs Normal	10.2393	0.0879926	1.01784	0.41985	0.412492	1
247799	cg21605178	C7orf50;C7orf50;C7orf50		S_Shelf	0.00244829	0.00912944	0.139466	0.747142	0.747142	0.778055	0.778055	0.00244829	-0.0309132	-0.0309132	CRC down vs Normal	10.2297	0.0234129	1.37003	0.150508	0.109858	1
280437	cg24874783	FAM13C;FAM13C;FAM13C;FAM13C		N_Shelf	0.00247547	0.00921644	0.70984	0.655961	0.655961	0.696422	0.696422	0.00247547	-0.0404608	-0.0404608	CRC down vs Normal	10.205	0.0401084	0.85169	0.160674	0.188653	1
296531	cg26477549	CKAP4	Promoter_Associated	S_Shore	0.00247934	0.00922886	0.066589	0.195005	0.195005	0.159766	0.159766	0.00247934	0.0352391	0.0352391	CRC up vs Normal	10.2015	0.030424	1.5488	0.221712	0.143151	1
244474	cg21242232			S_Shelf	0.00248675	0.00925166	0.414941	0.68838	0.68838	0.7327	0.7327	0.00248675	-0.0443208	-0.0443208	CRC down vs Normal	10.1948	0.0481262	1.06434	0.24117	0.226591	1
235999	cg20370991	TRIM27		N_Shelf	0.00248853	0.00925749	0.193258	0.848077	0.848077	0.862826	0.862826	0.00248853	-0.0147485	-0.0147485	CRC down vs Normal	10.1932	0.00532921	1.2861	0.0322751	0.0250953	1
54105	cg04012913			S_Shelf	0.00251188	0.00933236	0.00842178	0.78342	0.783619	0.806689	0.806689	0.00251188	-0.02307	-0.02307	CRC down vs Normal	10.1962	0.0127734	2.02486	0.12176	0.0588798	1
44088	cg03219908	NKX2-5;NKX2-5;NKX2-5		Island	0.00253051	0.00939225	0.156911	0.201981	0.201981	0.157228	0.157228	0.00253051	0.0447534	0.0447534	CRC up vs Normal	10.1557	0.0490701	1.34017	0.31082	0.231925	1
229357	cg19707326	ADCY4	Unclassified_Cell_type_specific	S_Shore	0.0025529	0.00946364	0.314804	0.67072	0.67072	0.70863	0.70863	0.0025529	-0.0379098	-0.0379098	CRC down vs Normal	10.136	0.0352102	1.15028	0.191799	0.166741	1
299175	cg26717476	EYA2;EYA2		N_Shore	0.0025557	0.00947241	0.713693	0.523533	0.523533	0.569054	0.569054	0.0025557	-0.0455217	-0.0455217	CRC down vs Normal	10.1336	0.0507694	0.8489	0.204145	0.240481	1
300726	cg26858581			S_Shelf	0.00256785	0.00951268	0.732074	0.712846	0.712846	0.757316	0.757316	0.00256785	-0.0444706	-0.0444706	CRC down vs Normal	10.1229	0.0484521	0.835461	0.191943	0.229745	1
101565	cg07921765			N_Shelf	0.0025976	0.00960794	0.65571	0.649661	0.649661	0.684909	0.684909	0.0025976	-0.0352478	-0.0352478	CRC down vs Normal	10.0972	0.030439	0.890179	0.12881	0.144701	1
72174	cg05462208	LDB3;LDB3;LDB3	Unclassified_Cell_type_specific	N_Shore	0.00261872	0.00967561	0.364064	0.753303	0.753303	0.78288	0.782996	0.00261872	-0.0296931	-0.0296931	CRC down vs Normal	10.1026	0.0211603	1.10711	0.111306	0.0984435	1
5182	cg00357546	KNDC1		N_Shore	0.00264667	0.00976362	0.30757	0.788371	0.788371	0.854838	0.854838	0.00264667	-0.0664664	-0.0664664	CRC down vs Normal	10.0554	0.108236	1.15714	0.597861	0.51667	1
239844	cg20774140			S_Shelf	0.00265096	0.00977689	0.06351	0.716718	0.716718	0.76161	0.76161	0.00265096	-0.044892	-0.044892	CRC down vs Normal	10.0518	0.0493745	1.55988	0.367784	0.235778	1
80441	cg06169495			N_Shore	0.00266409	0.00981935	0.457398	0.709063	0.709063	0.761071	0.761071	0.00266409	-0.052008	-0.052008	CRC down vs Normal	10.0407	0.0662684	1.03153	0.326789	0.316798	1
209887	cg17798981			N_Shore	0.00271256	0.00997436	0.344033	0.705008	0.705008	0.755803	0.755803	0.00271256	-0.0507944	-0.0507944	CRC down vs Normal	10.0005	0.0632117	1.1236	0.340901	0.303401	1
118266	cg09367545	CACNA1H;CACNA1H		N_Shelf	0.00272095	0.0100014	0.461284	0.62348	0.62348	0.689466	0.689466	0.00272095	-0.0659856	-0.0659856	CRC down vs Normal	9.9936	0.106675	1.02861	0.527027	0.51237	1
238130	cg20607169	PALLD;PALLD;PALLD		N_Shelf	0.00273748	0.0100536	0.0496933	0.654024	0.654024	0.681011	0.681011	0.00273748	-0.026987	-0.026987	CRC down vs Normal	9.98009	0.0178433	1.61679	0.13875	0.0858185	1
74649	cg05670093	TOLLIP		S_Shore	0.0027415	0.0100664	0.066185	0.825734	0.825734	0.836807	0.836807	0.0027415	-0.0110731	-0.0110731	CRC down vs Normal	9.97682	0.00300403	1.55023	0.0224052	0.0144528	1
80466	cg06171908	USP29		Island	0.00274162	0.0100667	0.0422294	0.732668	0.732668	0.705378	0.705378	0.00274162	0.0272903	0.0272903	CRC up vs Normal	9.97672	0.0182467	1.65414	0.145214	0.0877884	1
208023	cg17588096			S_Shelf	0.00275553	0.0101091	0.576749	0.683326	0.683326	0.718186	0.718186	0.00275553	-0.0348597	-0.0348597	CRC down vs Normal	9.96544	0.0297723	0.945371	0.135569	0.143403	1
153315	cg12636197		Unclassified_Cell_type_specific	N_Shelf	0.00276071	0.010126	0.481238	0.777591	0.777591	0.804334	0.804334	0.00276071	-0.0267431	-0.0267431	CRC down vs Normal	9.96126	0.0175222	1.01375	0.0855944	0.0844338	1
138984	cg11277966	KIF3C		S_Shore	0.00276737	0.0101468	0.318195	0.772141	0.772141	0.78968	0.78968	0.00276737	-0.0175394	-0.0175394	CRC down vs Normal	9.95589	0.00753692	1.1471	0.0416828	0.0363375	1
169987	cg14087341			S_Shore	0.00278067	0.0101892	0.165702	0.814626	0.814626	0.849308	0.849308	0.00278067	-0.0346824	-0.0346824	CRC down vs Normal	9.94521	0.0294703	1.3262	0.188634	0.142237	1
217858	cg18549036	HLTF;HLTF	Unclassified	Island	0.00279282	0.010228	0.178401	0.189797	0.189797	0.24605	0.24605	0.00279282	-0.0562531	-0.0562531	CRC down vs Normal	9.9355	0.077528	1.30708	0.489566	0.37455	1
147625	cg12077024	UBE2DNL		Island	0.00279352	0.0102304	0.605741	0.789141	0.789141	0.854946	0.854946	0.00279352	-0.0658049	-0.0658049	CRC down vs Normal	9.93493	0.106092	0.925106	0.474188	0.512577	1
264416	cg23301378		Unclassified_Cell_type_specific	N_Shelf	0.0028439	0.0103907	0.00205551	0.722235	0.722235	0.766839	0.766839	0.0028439	-0.0446039	-0.0446039	CRC down vs Normal	9.89515	0.048743	2.32727	0.550273	0.236446	1
254737	cg22343946			N_Shelf	0.00285967	0.010439	0.228842	0.690606	0.690606	0.729159	0.729159	0.00285967	-0.0385529	-0.0385529	CRC down vs Normal	9.88285	0.0364149	1.24075	0.219443	0.176863	1
147825	cg12095186	KEAP1		S_Shore	0.00286505	0.0104558	0.176532	0.804207	0.804207	0.829674	0.829674	0.00286505	-0.0254667	-0.0254667	CRC down vs Normal	9.87867	0.0158895	1.30982	0.101126	0.0772066	1
166612	cg13834017	PRRX2		S_Shore	0.00289515	0.0105476	0.48587	0.732685	0.732685	0.782519	0.782519	0.00289515	-0.0498344	-0.0498344	CRC down vs Normal	9.85543	0.060845	1.01033	0.299402	0.29634	1
302699	cg27038480			N_Shelf	0.00289525	0.0105478	0.0593493	0.733987	0.733987	0.760521	0.760521	0.00289525	-0.0265346	-0.0265346	CRC down vs Normal	9.85536	0.0172501	1.57568	0.132381	0.0840156	1
72370	cg05478348	CAPRIN2;CAPRIN2;CAPRIN2;CAPRIN2;CAPRIN2;CAPRIN2	Promoter_Associated	N_Shore	0.0029105	0.0105952	0.108159	0.125256	0.125256	0.111026	0.111026	0.0029105	0.0142303	0.0142303	CRC up vs Normal	9.84368	0.00496128	1.43295	0.0346663	0.0241923	1
274626	cg24321787	ADAMTS15		Island	0.00293926	0.0106855	0.142467	0.782459	0.782459	0.812555	0.812555	0.00293926	-0.0300965	-0.0300965	CRC down vs Normal	9.82184	0.022192	1.36467	0.148004	0.108454	1
13783	cg00950412			N_Shore	0.00297865	0.0108106	0.771573	0.775594	0.775594	0.803818	0.803818	0.00297865	-0.0282244	-0.0282244	CRC down vs Normal	9.79228	0.0195171	0.805642	0.0770753	0.0956694	1
177267	cg14644523	HOXC4;HOXC5;HOXC5	Unclassified	N_Shore	0.00299908	0.0108714	0.0764004	0.308184	0.308184	0.256329	0.256329	0.00299908	0.051855	0.051855	CRC up vs Normal	9.77712	0.0658791	1.51643	0.490456	0.323429	1
6877	cg00471400			Island	0.00306196	0.0110684	0.643236	0.760178	0.760178	0.781288	0.781288	0.00306196	-0.0211097	-0.0211097	CRC down vs Normal	9.73111	0.0109177	0.898923	0.0484096	0.0538528	1
38315	cg02781268	GRSF1;GRSF1	Unclassified_Cell_type_specific	S_Shore	0.00307067	0.011096	0.44911	0.681899	0.681899	0.724653	0.724653	0.00307067	-0.0427542	-0.0427542	CRC down vs Normal	9.72482	0.044784	1.03782	0.229405	0.221046	1
100634	cg07841601			N_Shore	0.00310213	0.0111969	0.186337	0.659905	0.659905	0.699759	0.699759	0.00310213	-0.0398541	-0.0398541	CRC down vs Normal	9.70224	0.0389146	1.2957	0.249451	0.192523	1
131819	cg10598433	EBF3	Unclassified_Cell_type_specific	S_Shore	0.00324451	0.0116381	0.715924	0.794561	0.794561	0.837393	0.837393	0.00324451	-0.0428318	-0.0428318	CRC down vs Normal	9.60299	0.0449468	0.847281	0.190354	0.224664	1
205224	cg17321888			S_Shelf	0.00327742	0.0117377	0.691274	0.67608	0.67608	0.726467	0.726467	0.00327742	-0.0503867	-0.0503867	CRC down vs Normal	9.5807	0.062201	0.865023	0.269569	0.311632	1
229110	cg19682249	SOCS2		N_Shore	0.00340774	0.012133	0.888741	0.741084	0.741084	0.783068	0.783068	0.00340774	-0.0419836	-0.0419836	CRC down vs Normal	9.4947	0.0431843	0.701242	0.153092	0.218316	1
63583	cg04768425	HTRA1		S_Shore	0.00341696	0.0121595	0.55458	0.402414	0.402414	0.456742	0.456742	0.00341696	-0.0543273	-0.0543273	CRC down vs Normal	9.48875	0.0723107	0.960957	0.351511	0.365793	1
238295	cg20627988	JAKMIP3		N_Shore	0.00342464	0.0121807	0.232496	0.535281	0.535281	0.584917	0.584917	0.00342464	-0.0496365	-0.0496365	CRC down vs Normal	9.48381	0.0603625	1.23642	0.377739	0.30551	1
91035	cg07043952	SLCO3A1;SLCO3A1		Island	0.00343584	0.0122142	0.48998	0.704331	0.704331	0.775552	0.775552	0.00343584	-0.0712203	-0.0712203	CRC down vs Normal	9.47662	0.124272	1.00732	0.634055	0.62945	1
38999	cg02837935			N_Shelf	0.00355632	0.0125828	0.0174109	0.521108	0.521108	0.559746	0.559746	0.00355632	-0.0386373	-0.0386373	CRC down vs Normal	9.40079	0.0365747	1.85369	0.346174	0.186749	1
89209	cg06899329	NDUFA13;TSSK6		S_Shore	0.00356758	0.0126176	0.013666	0.584143	0.584143	0.623171	0.623171	0.00356758	-0.0390281	-0.0390281	CRC down vs Normal	9.39384	0.0373182	1.90754	0.36374	0.190686	1
208416	cg17634067			N_Shelf	0.00361514	0.0127621	0.591042	0.768298	0.768298	0.797872	0.797872	0.00361514	-0.029574	-0.029574	CRC down vs Normal	9.36475	0.0214282	0.935369	0.102734	0.109832	1
113027	cg08892208	GFI1;GFI1;GFI1	Promoter_Associated	Island	0.00363326	0.0128184	8.99834e-05	0.0942093	0.0942093	0.103377	0.103377	0.00363326	-0.00916719	-0.00916719	CRC down vs Normal	9.35377	0.00205891	3.04558	0.0321783	0.0105656	1
184129	cg15310349	STAU2;STAU2;STAU2;STAU2		N_Shelf	0.00365159	0.0128746	0.73497	0.76064	0.76064	0.800208	0.800208	0.00365159	-0.0395678	-0.0395678	CRC down vs Normal	9.34273	0.0383574	0.833322	0.164222	0.197068	1
169004	cg14015159			N_Shore	0.00366962	0.0129275	0.156085	0.761518	0.761518	0.784376	0.784376	0.00366962	-0.022858	-0.022858	CRC down vs Normal	9.33192	0.012801	1.34152	0.0883306	0.0658436	1
20698	cg01454540			S_Shelf	0.00369365	0.012999	0.292635	0.604934	0.604934	0.648188	0.648188	0.00369365	-0.0432532	-0.0432532	CRC down vs Normal	9.3176	0.0458356	1.17168	0.276661	0.236124	1
68493	cg05160261	FOXRED2;FOXRED2		N_Shore	0.00370196	0.0130231	0.208764	0.826523	0.826523	0.848512	0.848512	0.00370196	-0.0219892	-0.0219892	CRC down vs Normal	9.31268	0.0118464	1.26557	0.0772753	0.0610595	1
291360	cg25995397	NOTO		S_Shelf	0.003703	0.0130257	0.2798	0.643035	0.643035	0.675716	0.675716	0.003703	-0.032681	-0.032681	CRC down vs Normal	9.31206	0.0261672	1.1846	0.15978	0.134881	1
64421	cg04835811			S_Shore	0.00376481	0.0132113	0.0448594	0.692442	0.692442	0.662079	0.662079	0.00376481	0.0303632	0.0303632	CRC up vs Normal	9.27577	0.0225871	1.64031	0.191725	0.116883	1
203449	cg17151054			N_Shelf	0.00377029	0.0132271	0.195537	0.586646	0.586646	0.629656	0.629656	0.00377029	-0.0430097	-0.0430097	CRC down vs Normal	9.27258	0.0453209	1.283	0.300999	0.234606	1
39845	cg02900356	PYCARD;PYCARD	Promoter_Associated	S_Shore	0.00377308	0.0132351	0.614845	0.21068	0.21068	0.169453	0.169453	0.00377308	0.0412275	0.0412275	CRC up vs Normal	9.27096	0.0416427	0.918754	0.198086	0.215603	1
293757	cg26224060	GPR150	Unclassified_Cell_type_specific	Island	0.00382795	0.0133985	0.00114048	0.361024	0.361024	0.40613	0.40613	0.00382795	-0.045106	-0.045106	CRC down vs Normal	9.23935	0.0498465	2.45908	0.636806	0.258961	1
164584	cg13678584			S_Shore	0.00385854	0.0134887	0.585723	0.685692	0.685692	0.724547	0.724547	0.00385854	-0.0388551	-0.0388551	CRC down vs Normal	9.22192	0.0369882	0.939088	0.180796	0.192523	1
308112	cg27548752			S_Shelf	0.00385943	0.0134913	0.268926	0.640599	0.640599	0.680899	0.680899	0.00385943	-0.0403006	-0.0403006	CRC down vs Normal	9.22142	0.0397913	1.19589	0.247698	0.207125	1
88776	cg06866655	SLC9A3		Island	0.0038643	0.0135063	0.488006	0.854499	0.854499	0.889032	0.889032	0.0038643	-0.0345329	-0.0345329	CRC down vs Normal	9.21866	0.0292168	1.00876	0.15346	0.152127	1
265390	cg23403144			S_Shore	0.00387001	0.0135245	0.782169	0.635213	0.635213	0.688558	0.688558	0.00387001	-0.0533447	-0.0533447	CRC down vs Normal	9.21543	0.0697185	0.79736	0.289553	0.363139	1
157149	cg13040886	BCL2L10	Unclassified_Cell_type_specific	Island	0.00387627	0.0135437	0.101754	0.208896	0.208896	0.239072	0.239072	0.00387627	-0.0301757	-0.0301757	CRC down vs Normal	9.21189	0.022309	1.4478	0.168299	0.116245	1
479	cg00026458	FASTKD2;FASTKD2;FASTKD2		S_Shelf	0.0038829	0.0135634	0.111943	0.787114	0.787114	0.812403	0.812403	0.0038829	-0.0252888	-0.0252888	CRC down vs Normal	9.20816	0.0156684	1.42454	0.11635	0.0816755	1
244238	cg21221786		Unclassified	N_Shelf	0.00392127	0.0136773	0.777012	0.645432	0.645432	0.700963	0.700963	0.00392127	-0.0555305	-0.0555305	CRC down vs Normal	9.18666	0.0755492	0.801409	0.31635	0.394742	1
147617	cg12076709			S_Shore	0.00394387	0.0137471	0.0809252	0.652552	0.652552	0.684414	0.684414	0.00394387	-0.0318626	-0.0318626	CRC down vs Normal	9.17409	0.0248731	1.50278	0.19557	0.130139	1
202442	cg17053223	PPP1R9A;PPP1R9A		N_Shore	0.00396539	0.0138122	0.0213415	0.691345	0.691345	0.724557	0.724557	0.00396539	-0.0332119	-0.0332119	CRC down vs Normal	9.16221	0.0270243	1.80826	0.25601	0.141578	1
131530	cg10574783			N_Shelf	0.00398924	0.0138846	0.698033	0.689513	0.689513	0.724241	0.724241	0.00398924	-0.0347276	-0.0347276	CRC down vs Normal	9.1491	0.0295472	0.860189	0.133344	0.155017	1
107368	cg08409165	SMPD4;SMPD4;SMPD4;SMPD4;SMPD4;SMPD4;SMPD4		N_Shelf	0.00401895	0.0139757	0.209837	0.781811	0.781811	0.802709	0.802709	0.00401895	-0.0208979	-0.0208979	CRC down vs Normal	9.1329	0.0106997	1.2642	0.071092	0.0562347	1
198948	cg16700426			N_Shelf	0.00404984	0.014069	0.179065	0.58118	0.58118	0.613636	0.613636	0.00404984	-0.0324559	-0.0324559	CRC down vs Normal	9.11619	0.025808	1.30611	0.177485	0.135888	1
303219	cg27086807	KIAA1211		Island	0.00405196	0.014075	0.22159	0.792111	0.792111	0.829584	0.829584	0.00405196	-0.0374729	-0.0374729	CRC down vs Normal	9.11505	0.0344034	1.24951	0.226372	0.181169	1
282808	cg25117844	GOLGA3		S_Shore	0.00408828	0.0141825	0.00750738	0.837955	0.837955	0.845004	0.845004	0.00408828	-0.00704862	-0.00704862	CRC down vs Normal	9.09558	0.00121724	2.04018	0.0131055	0.0064237	1
266505	cg23514537	F12		S_Shelf	0.0041001	0.0142173	0.0157933	0.7745	0.7745	0.791839	0.791839	0.0041001	-0.0173387	-0.0173387	CRC down vs Normal	9.08929	0.00736548	1.87539	0.0729466	0.0388967	1
4223	cg00290086	DMRT2;DMRT2;DMRT2		N_Shore	0.00412217	0.014283	0.709988	0.35907	0.35907	0.309602	0.309602	0.00412217	0.0494679	0.0494679	CRC up vs Normal	9.07758	0.0599534	0.851583	0.269968	0.317019	1
174071	cg14400718			S_Shelf	0.00415873	0.0143924	0.630154	0.69345	0.69345	0.748318	0.748318	0.00415873	-0.0548686	-0.0548686	CRC down vs Normal	9.05834	0.0737587	0.908069	0.354916	0.390847	1
5097	cg00351554			S_Shelf	0.00422285	0.0145823	0.0355485	0.783523	0.783523	0.800213	0.800213	0.00422285	-0.0166899	-0.0166899	CRC down vs Normal	9.02501	0.00682458	1.69337	0.061464	0.0362969	1
125052	cg09995854	IL1F8;IL1F8		S_Shore	0.00423279	0.0146109	4.97944e-05	0.778537	0.778537	0.799657	0.799657	0.00423279	-0.0211199	-0.0211199	CRC down vs Normal	9.0199	0.0109282	3.18779	0.185387	0.0581553	1
32697	cg02362718	JAM3		S_Shelf	0.00424418	0.0146452	0.0100133	0.559934	0.559934	0.585642	0.585642	0.00424418	-0.0257083	-0.0257083	CRC down vs Normal	9.01405	0.0161925	1.97646	0.170421	0.0862255	1
270817	cg23953226			S_Shelf	0.00426262	0.0147006	0.061004	0.738075	0.738075	0.770342	0.770342	0.00426262	-0.0322677	-0.0322677	CRC down vs Normal	9.00461	0.0255094	1.56927	0.213391	0.135981	1
59304	cg04420349	SLC8A3;SLC8A3;SLC8A3;SLC8A3;SLC8A3;SLC8A3	Unclassified	Island	0.00429507	0.0147993	0.278703	0.42939	0.42939	0.46359	0.46359	0.00429507	-0.0342009	-0.0342009	CRC down vs Normal	8.98811	0.0286576	1.18572	0.181466	0.153043	1
113365	cg08923066			S_Shelf	0.00429604	0.0148022	0.506054	0.599372	0.599372	0.617474	0.617474	0.00429604	-0.0181026	-0.0181026	CRC down vs Normal	8.98762	0.00802871	0.995606	0.0426904	0.0428788	1
271776	cg24035150	FCGBP		Island	0.00430589	0.0148317	0.675993	0.788797	0.788797	0.822288	0.822832	0.00430589	-0.0340352	-0.0340352	CRC down vs Normal	9.00163	0.0278014	0.875548	0.129798	0.145159	1
121340	cg09651302	TPCN2		S_Shore	0.00430862	0.0148401	0.758519	0.773362	0.773362	0.805488	0.805488	0.00430862	-0.0321257	-0.0321257	CRC down vs Normal	8.98126	0.0252855	0.815665	0.110227	0.135138	1
218781	cg18640250			N_Shore	0.0043453	0.0149498	0.358592	0.723001	0.723001	0.788616	0.788616	0.0043453	-0.0656153	-0.0656153	CRC down vs Normal	8.96283	0.105482	1.11086	0.627526	0.564901	1
222381	cg19003397			N_Shelf	0.00437155	0.0150281	0.230086	0.687719	0.687719	0.741718	0.741718	0.00437155	-0.0539992	-0.0539992	CRC down vs Normal	8.94974	0.0714398	1.23927	0.474829	0.383152	1
292311	cg26089056	GALNT9		Island	0.00438202	0.0150604	0.121803	0.61385	0.61385	0.652797	0.652797	0.00438202	-0.038947	-0.038947	CRC down vs Normal	8.94454	0.0371634	1.40377	0.279959	0.199433	1
259689	cg22856948	LOC339524;LOC339524		N_Shelf	0.00441106	0.0151472	0.462135	0.77667	0.77667	0.809673	0.809673	0.00441106	-0.0330025	-0.0330025	CRC down vs Normal	8.9302	0.0266845	1.02797	0.147441	0.14343	1
250584	cg21901488	LIMS2;LIMS2;LIMS2;LIMS2		S_Shore	0.00447607	0.015339	0.318353	0.70733	0.70733	0.738246	0.738246	0.00447607	-0.0309154	-0.0309154	CRC down vs Normal	8.89844	0.0234161	1.14695	0.144873	0.126311	1
186847	cg15583263			N_Shelf	0.00448993	0.0153814	0.110671	0.626052	0.626052	0.656236	0.656236	0.00448993	-0.0301847	-0.0301847	CRC down vs Normal	8.89173	0.0223224	1.42734	0.171998	0.120502	1
212152	cg18016304			S_Shelf	0.00449304	0.0153905	0.0129084	0.555304	0.555304	0.594156	0.594156	0.00449304	-0.0388523	-0.0388523	CRC down vs Normal	8.89023	0.0369827	1.92019	0.383418	0.199677	1
65054	cg04883260			Island	0.00453222	0.0155065	0.081265	0.608467	0.608467	0.656507	0.656507	0.00453222	-0.0480396	-0.0480396	CRC down vs Normal	8.87139	0.0565412	1.50178	0.459433	0.305925	1
81626	cg06277347		Promoter_Associated	Island	0.00457516	0.0156308	0.00042887	0.0875557	0.0875557	0.0936111	0.0936111	0.00457516	-0.00605538	-0.00605538	CRC down vs Normal	8.85095	0.000898357	2.68094	0.0130613	0.00487192	1
28143	cg02018802	GMPPA;GMPPA	Promoter_Associated	Island	0.00457545	0.0156314	0.273426	0.260117	0.260117	0.236322	0.236858	0.00457545	0.0232589	0.0232589	CRC up vs Normal	8.8693	0.0129835	1.19272	0.0838068	0.0688017	1
41744	cg03037856			N_Shelf	0.00458718	0.0156664	0.563518	0.695658	0.695658	0.737405	0.737405	0.00458718	-0.0417467	-0.0417467	CRC down vs Normal	8.84527	0.0426983	0.954659	0.221202	0.231708	1
43544	cg03175049	CHMP2A;CHMP2A		N_Shelf	0.00460986	0.0157309	0.32167	0.719954	0.719954	0.749101	0.749101	0.00460986	-0.0291462	-0.0291462	CRC down vs Normal	8.83458	0.0208127	1.14387	0.129348	0.11308	1
48882	cg03595243	RAB7L1;RAB7L1;RAB7L1;RAB7L1		N_Shore	0.00463816	0.0158115	0.506393	0.665375	0.665708	0.701845	0.701845	0.00463816	-0.0361372	-0.0361372	CRC down vs Normal	8.83969	0.0313415	0.995632	0.169443	0.166641	1
101379	cg07908000	ESRRG		S_Shelf	0.00477718	0.0162102	0.0308708	0.729896	0.729896	0.765588	0.765588	0.00477718	-0.0356912	-0.0356912	CRC down vs Normal	8.75742	0.0312097	1.72532	0.295136	0.171062	1
26767	cg01922090			S_Shelf	0.00481341	0.0163127	0.0515686	0.746884	0.746884	0.776395	0.776395	0.00481341	-0.0295112	-0.0295112	CRC down vs Normal	8.74109	0.0213373	1.60825	0.188438	0.11717	1
242539	cg21070222			S_Shelf	0.00482718	0.0163529	0.409588	0.647646	0.647646	0.693385	0.692704	0.00482718	-0.0450584	-0.0450584	CRC down vs Normal	8.75295	0.0487261	1.0693	0.285725	0.261641	1
297738	cg26582706			S_Shore	0.00483371	0.016371	0.679625	0.724804	0.724804	0.770159	0.772502	0.00483371	-0.0476981	-0.0476981	CRC down vs Normal	8.75002	0.0546027	0.872964	0.261482	0.293294	1
200103	cg16805291			Island	0.00484234	0.0163969	0.442602	0.769129	0.769129	0.802361	0.802361	0.00484234	-0.0332322	-0.0332322	CRC down vs Normal	8.72814	0.0270573	1.04279	0.155167	0.1488	1
227621	cg19539664	ZNF502;ZNF502;ZNF502;ZNF502		N_Shore	0.00484267	0.0163979	0.500813	0.728354	0.728354	0.781809	0.781809	0.00484267	-0.0534555	-0.0534555	CRC down vs Normal	8.72799	0.0700086	0.999409	0.384788	0.385016	1
23796	cg01700358			S_Shelf	0.00490871	0.0165934	0.0889964	0.698027	0.698027	0.739353	0.739353	0.00490871	-0.0413257	-0.0413257	CRC down vs Normal	8.69875	0.0418415	1.48009	0.341727	0.230883	1
68324	cg05147654	PTPRN2;PTPRN2;PTPRN2	Unclassified_Cell_type_specific	Island	0.00498156	0.0168083	0.433177	0.801051	0.801051	0.83616	0.83616	0.00498156	-0.0351093	-0.0351093	CRC down vs Normal	8.66696	0.0302002	1.05005	0.175629	0.167257	1
285146	cg25356015			N_Shelf	0.00507091	0.0170673	0.351361	0.659673	0.659673	0.688679	0.688679	0.00507091	-0.0290054	-0.0290054	CRC down vs Normal	8.62863	0.0206122	1.11714	0.128095	0.114663	1
273101	cg24152417			S_Shelf	0.00508757	0.0171143	0.112459	0.817044	0.817044	0.830055	0.830055	0.00508757	-0.0130115	-0.0130115	CRC down vs Normal	8.62157	0.00414784	1.42341	0.0328706	0.0230928	1
186567	cg15558098			S_Shelf	0.00508758	0.0171143	0.377038	0.734389	0.734389	0.767172	0.767172	0.00508758	-0.0327832	-0.0327832	CRC down vs Normal	8.62156	0.0263311	1.09518	0.16055	0.146597	1
15674	cg01081303	HAUS3		N_Shore	0.00509143	0.0171257	0.436319	0.593146	0.593146	0.628	0.628	0.00509143	-0.0348538	-0.0348538	CRC down vs Normal	8.61993	0.0297624	1.04762	0.173624	0.165731	1
19422	cg01364172			N_Shore	0.00510086	0.0171541	0.620308	0.611152	0.611152	0.647985	0.647985	0.00510086	-0.0368336	-0.0368336	CRC down vs Normal	8.61595	0.0332395	0.914942	0.169428	0.185179	1
154158	cg12727040	VCL;VCL		N_Shore	0.00516827	0.0173501	0.770743	0.715267	0.715267	0.757322	0.757322	0.00516827	-0.0420551	-0.0420551	CRC down vs Normal	8.58768	0.0433315	0.806285	0.19528	0.242197	1
167411	cg13900349	PTPRN2;PTPRN2;PTPRN2		Island	0.00519945	0.01744	0.547504	0.88753	0.88753	0.941199	0.941199	0.00519945	-0.0536682	-0.0536682	CRC down vs Normal	8.57474	0.0705667	0.965957	0.381573	0.395021	1
64321	cg04826882	RASA3		Island	0.00525739	0.0176015	0.202063	0.938411	0.938411	0.950949	0.950949	0.00525739	-0.0125377	-0.0125377	CRC down vs Normal	8.5509	0.00385127	1.27429	0.0275487	0.0216189	1
271572	cg24016617			S_Shelf	0.00528454	0.0176798	0.0483108	0.500072	0.500072	0.518803	0.518803	0.00528454	-0.0187311	-0.0187311	CRC down vs Normal	8.53982	0.00859595	1.62328	0.0784298	0.0483155	1
83437	cg06440065	C19orf12;C19orf12	Promoter_Associated	S_Shore	0.00529434	0.017709	0.0699397	0.127245	0.127245	0.115601	0.115601	0.00529434	0.0116446	0.0116446	CRC up vs Normal	8.53584	0.00332211	1.53727	0.0287184	0.0186814	1
229090	cg19680441	PTPRN2;PTPRN2;PTPRN2		S_Shore	0.00529777	0.0177189	0.412881	0.783419	0.783419	0.818074	0.818074	0.00529777	-0.0346543	-0.0346543	CRC down vs Normal	8.53445	0.0294226	1.06597	0.176397	0.16548	1
75416	cg05740325	RASAL1		N_Shelf	0.00529845	0.017721	0.351692	0.582615	0.582615	0.626665	0.626665	0.00529845	-0.0440507	-0.0440507	CRC down vs Normal	8.53417	0.0475415	1.11686	0.298641	0.267394	1
35769	cg02598750			N_Shore	0.00530153	0.0177297	0.332434	0.819212	0.819212	0.836602	0.836602	0.00530153	-0.0173901	-0.0173901	CRC down vs Normal	8.53292	0.00740921	1.134	0.0472636	0.0416788	1
162862	cg13552431			Island	0.00530832	0.0177503	0.516765	0.821488	0.821488	0.858268	0.858268	0.00530832	-0.0367803	-0.0367803	CRC down vs Normal	8.53017	0.0331434	0.987876	0.184239	0.1865	1
1485	cg00091760			N_Shelf	0.00533407	0.0178259	0.492973	0.3961	0.3961	0.437374	0.437374	0.00533407	-0.0412747	-0.0412747	CRC down vs Normal	8.51977	0.0417383	1.00512	0.236357	0.235152	1
76588	cg05846102	PRMT8		S_Shelf	0.00533833	0.0178374	0.401989	0.7162	0.7162	0.75385	0.75385	0.00533833	-0.0376499	-0.0376499	CRC down vs Normal	8.51806	0.0347291	1.07469	0.210318	0.195701	1
135402	cg10945131			S_Shore	0.00534677	0.0178613	0.449183	0.609037	0.609037	0.65355	0.65355	0.00534677	-0.0445126	-0.0445126	CRC down vs Normal	8.51467	0.0485435	1.03776	0.283989	0.273656	1
308019	cg27541863	ATP5B		N_Shelf	0.0054027	0.0180217	0.0784507	0.781289	0.78171	0.79087	0.79087	0.0054027	-0.00916037	-0.00916037	CRC down vs Normal	8.50944	0.0020139	1.51443	0.0172039	0.0111233	1
92812	cg07176589	ZFHX4;LOC100192378		S_Shore	0.00543163	0.0181052	0.58759	0.367053	0.367053	0.410764	0.410764	0.00543163	-0.0437116	-0.0437116	CRC down vs Normal	8.48085	0.0468122	0.937782	0.248464	0.264948	1
16128	cg01110759	MT1A	Unclassified_Cell_type_specific	Island	0.00548325	0.0182531	0.894186	0.120764	0.120764	0.157336	0.157336	0.00548325	-0.0365718	-0.0365718	CRC down vs Normal	8.46056	0.0327687	0.69527	0.129257	0.185909	1
209735	cg17783359			S_Shelf	0.00555504	0.0184557	0.426265	0.780497	0.780497	0.817005	0.817005	0.00555504	-0.0365082	-0.0365082	CRC down vs Normal	8.43267	0.0326547	1.05543	0.196178	0.185876	1
93938	cg07273387	SLC9A10		N_Shore	0.00563367	0.0186819	0.00240779	0.798114	0.798114	0.816535	0.816535	0.00563367	-0.0184214	-0.0184214	CRC down vs Normal	8.40255	0.00831406	2.29205	0.10886	0.0474945	1
169670	cg14064024	SLC25A29		N_Shore	0.00568576	0.0188297	0.0443668	0.526398	0.526398	0.495745	0.495745	0.00568576	0.0306523	0.0306523	CRC up vs Normal	8.38285	0.0230192	1.64284	0.216539	0.131808	1
178818	cg14791530	CTBS		S_Shore	0.00568841	0.0188373	0.373406	0.608059	0.608059	0.64369	0.64369	0.00568841	-0.0356312	-0.0356312	CRC down vs Normal	8.38185	0.0311048	1.09823	0.195624	0.178127	1
287355	cg25577809			S_Shore	0.00574815	0.019007	0.217007	0.702364	0.702364	0.742684	0.742684	0.00574815	-0.0403202	-0.0403202	CRC down vs Normal	8.3595	0.0398301	1.25516	0.28706	0.228703	1
9947	cg00681365	LPHN3		S_Shelf	0.00575809	0.0190358	0.253473	0.70031	0.70031	0.746257	0.746257	0.00575809	-0.0459469	-0.0459469	CRC down vs Normal	8.3558	0.0517223	1.21253	0.360268	0.29712	1
103048	cg08053137	MIR196A2		N_Shelf	0.00576584	0.0190568	0.145628	0.370866	0.370866	0.421508	0.421508	0.00576584	-0.0506422	-0.0506422	CRC down vs Normal	8.35292	0.0628335	1.35913	0.490744	0.361072	1
162081	cg13491400			S_Shelf	0.00579166	0.019126	0.378938	0.749543	0.749543	0.772252	0.772252	0.00579166	-0.0227081	-0.0227081	CRC down vs Normal	8.34337	0.0126336	1.09359	0.0794845	0.0726819	1
19246	cg01349856	LOXL1	Promoter_Associated_Cell_type_specific	S_Shore	0.00579707	0.0191418	0.34056	0.149403	0.149403	0.128174	0.128174	0.00579707	0.0212292	0.0212292	CRC up vs Normal	8.34137	0.0110416	1.12669	0.0715881	0.0635385	1
189243	cg15810508			S_Shelf	0.0058415	0.0192692	0.515971	0.758776	0.758776	0.789137	0.789137	0.0058415	-0.0303611	-0.0303611	CRC down vs Normal	8.32505	0.022584	0.988447	0.128709	0.130214	1
156538	cg12975539	EIF4G1;EIF4G1;EIF4G1;EIF4G1;EIF4G1		S_Shore	0.00591007	0.0194614	0.37096	0.800082	0.800082	0.81844	0.81844	0.00591007	-0.0183587	-0.0183587	CRC down vs Normal	8.30012	0.00825749	1.1003	0.0525429	0.0477535	1
265468	cg23411103			S_Shore	0.00591568	0.0194759	0.00125538	0.407943	0.407943	0.439341	0.439341	0.00591568	-0.0313973	-0.0313973	CRC down vs Normal	8.29809	0.0241518	2.43752	0.340534	0.139705	1
89663	cg06935979	KIAA1383	Promoter_Associated	Island	0.00594998	0.0195705	7.31922e-05	0.57552	0.57552	0.620388	0.620388	0.00594998	-0.0448684	-0.0448684	CRC down vs Normal	8.28574	0.0493228	3.09495	0.884322	0.285731	1
85457	cg06610705	CHSY3		S_Shelf	0.0060208	0.0197732	0.54006	0.651265	0.651265	0.697981	0.697981	0.0060208	-0.0467167	-0.0467167	CRC down vs Normal	8.26049	0.0534699	0.971234	0.301765	0.310703	1
267158	cg23586254			N_Shore	0.00607249	0.0199171	0.00659442	0.445943	0.445943	0.471233	0.471233	0.00607249	-0.0252901	-0.0252901	CRC down vs Normal	8.24226	0.0156699	2.06884	0.188794	0.0912561	1
46109	cg03379100	FLNC;FLNC		Island	0.00607316	0.0199189	0.180793	0.660208	0.660208	0.700728	0.700728	0.00607316	-0.0405196	-0.0405196	CRC down vs Normal	8.24202	0.0402251	1.3036	0.305387	0.234264	1
160170	cg13347354		Unclassified	S_Shore	0.00608604	0.0199569	0.467981	0.806182	0.806182	0.851827	0.851827	0.00608604	-0.045645	-0.045645	CRC down vs Normal	8.23751	0.0510449	1.02359	0.304455	0.297439	1
253368	cg22194807	ZNF396	Promoter_Associated	S_Shore	0.00610277	0.0200035	0.180811	0.804022	0.804022	0.820504	0.820504	0.00610277	-0.0164824	-0.0164824	CRC down vs Normal	8.23165	0.0066559	1.30358	0.0505939	0.0388115	1
169457	cg14046074	WNT7A		S_Shore	0.00611419	0.0200355	0.217815	0.562659	0.561866	0.601517	0.601517	0.00611419	-0.0396506	-0.0396506	CRC down vs Normal	8.26072	0.036946	1.25827	0.270126	0.205735	1
85373	cg06602871	BEAN		S_Shelf	0.00618715	0.0202381	0.631292	0.537764	0.537764	0.581143	0.581143	0.00618715	-0.0433794	-0.0433794	CRC down vs Normal	8.20239	0.0461033	0.907274	0.244777	0.269794	1
260664	cg22951556	LINGO3		S_Shelf	0.00620624	0.0202889	0.417708	0.724879	0.724879	0.756679	0.756679	0.00620624	-0.0318003	-0.0318003	CRC down vs Normal	8.19583	0.0247758	1.06215	0.154121	0.145103	1
287334	cg25576227			N_Shelf	0.00622275	0.0203348	0.0672745	0.644455	0.644455	0.681615	0.681615	0.00622275	-0.0371597	-0.0371597	CRC down vs Normal	8.19017	0.0338307	1.5464	0.306606	0.198271	1
143059	cg11669839	GNAS;GNASAS		N_Shore	0.00622407	0.0203378	0.778314	0.367889	0.367889	0.400627	0.400627	0.00622407	-0.0327377	-0.0327377	CRC down vs Normal	8.18972	0.026258	0.80039	0.123179	0.153898	1
155739	cg12890691	HCCA2		N_Shore	0.00623401	0.0203673	0.620462	0.797465	0.797465	0.817566	0.817566	0.00623401	-0.020101	-0.020101	CRC down vs Normal	8.18632	0.0098992	0.914835	0.0531	0.0580433	1
251299	cg21969792			N_Shore	0.00623859	0.0203799	0.407323	0.738618	0.738618	0.782245	0.782245	0.00623859	-0.0436273	-0.0436273	CRC down vs Normal	8.18476	0.0466319	1.0704	0.292729	0.273476	1
268665	cg23719877	FLNC;FLNC		N_Shore	0.00630229	0.0205578	0.0277301	0.563461	0.563461	0.607534	0.607534	0.00630229	-0.0440736	-0.0440736	CRC down vs Normal	8.16314	0.0475908	1.74951	0.489581	0.279838	1
27484	cg01971034			N_Shelf	0.00630876	0.0205754	0.00131296	0.596406	0.596406	0.628935	0.628935	0.00630876	-0.0325288	-0.0325288	CRC down vs Normal	8.16095	0.025924	2.42746	0.37013	0.152476	1
291535	cg26011314	LAMA2;LAMA2		S_Shelf	0.00632911	0.0206312	0.265364	0.731033	0.731033	0.771709	0.771709	0.00632911	-0.0406766	-0.0406766	CRC down vs Normal	8.1541	0.0405373	1.19966	0.286272	0.238627	1
268902	cg23748340		Promoter_Associated	Island	0.00633133	0.0206377	0.0345532	0.381164	0.381164	0.433252	0.433252	0.00633133	-0.0520874	-0.0520874	CRC down vs Normal	8.15336	0.0664708	1.69981	0.665176	0.391323	1
38326	cg02782510	B3GALNT1;B3GALNT1;B3GALNT1;B3GALNT1;B3GALNT1		N_Shelf	0.00633646	0.0206516	0.717	0.751278	0.751278	0.792933	0.792933	0.00633646	-0.0416548	-0.0416548	CRC down vs Normal	8.15163	0.0425105	0.846498	0.211894	0.250319	1
172402	cg14264901	C1QTNF6;C1QTNF6		S_Shore	0.00634874	0.0206851	0.48438	0.735613	0.735624	0.763764	0.763764	0.00634874	-0.0281397	-0.0281397	CRC down vs Normal	8.16338	0.0190043	1.01179	0.113061	0.109416	1
265125	cg23373626	FCHSD1	Promoter_Associated	S_Shore	0.00635775	0.0207115	2.4244e-06	0.235342	0.235342	0.221329	0.221329	0.00635775	0.0140131	0.0140131	CRC up vs Normal	8.1445	0.00481099	3.95636	0.112178	0.0283538	1
177779	cg14692552	RINL		S_Shelf	0.00635974	0.0207175	0.784948	0.520841	0.520841	0.552835	0.552835	0.00635974	-0.0319937	-0.0319937	CRC down vs Normal	8.14383	0.0250781	0.795164	0.117534	0.147811	1
180605	cg14961750			Island	0.00636697	0.0207369	0.67381	0.746835	0.746835	0.793554	0.793554	0.00636697	-0.0467189	-0.0467189	CRC down vs Normal	8.14142	0.053475	0.877427	0.276633	0.315277	1
286218	cg25458175	ZBTB45	Promoter_Associated	Island	0.00650347	0.0211195	0.454471	0.217987	0.217987	0.144445	0.144445	0.00650347	0.0735424	0.0735424	CRC up vs Normal	8.09634	0.132508	1.03375	0.812097	0.785586	1
82972	cg06397264			S_Shelf	0.00651394	0.0211485	0.520985	0.777514	0.777514	0.802878	0.802878	0.00651394	-0.0253637	-0.0253637	CRC down vs Normal	8.09292	0.0157613	0.984845	0.0920654	0.0934821	1
186226	cg15525782	MLL4		Island	0.00651723	0.0211566	0.44419	0.767127	0.766979	0.784699	0.784699	0.00651723	-0.0177209	-0.0177209	CRC down vs Normal	8.10751	0.00753669	1.04211	0.0464995	0.0436909	1
82745	cg06377626	BIVM;BIVM	Unclassified_Cell_type_specific	S_Shore	0.006537	0.0212105	0.589805	0.826441	0.826441	0.837837	0.837837	0.006537	-0.0113957	-0.0113957	CRC down vs Normal	8.08542	0.00318161	0.936234	0.0176836	0.018888	1
119612	cg09489462		Promoter_Associated	Island	0.00661802	0.021438	0.280238	0.113091	0.113091	0.123757	0.123757	0.00661802	-0.010666	-0.010666	CRC down vs Normal	8.05928	0.00278722	1.18415	0.0196573	0.0166003	1
13007	cg00896578			S_Shelf	0.00662814	0.0214664	0.487898	0.684832	0.684832	0.720217	0.720217	0.00662814	-0.0353847	-0.0353847	CRC down vs Normal	8.05603	0.0306759	1.00884	0.184392	0.182776	1
73274	cg05555455	HLTF;HLTF	Unclassified	Island	0.00665217	0.0215327	0.151699	0.181807	0.181807	0.234611	0.234611	0.00665217	-0.0528045	-0.0528045	CRC down vs Normal	8.04836	0.0683137	1.34878	0.549519	0.407419	1
121218	cg09640399	MUC4;MUC4;MUC4		S_Shore	0.00671512	0.0216995	0.574813	0.802531	0.802531	0.827511	0.827511	0.00671512	-0.0249793	-0.0249793	CRC down vs Normal	8.02838	0.0152872	0.946728	0.0865297	0.0913987	1
271912	cg24046159	PANK4		N_Shore	0.00673691	0.0217576	0.513737	0.818954	0.818954	0.832958	0.832958	0.00673691	-0.0140034	-0.0140034	CRC down vs Normal	8.02152	0.00480434	0.990056	0.0284628	0.0287487	1
224066	cg19182597	HOXC4;HOXC5;HOXC5	Unclassified	N_Shore	0.00675957	0.0218208	0.223137	0.273092	0.273092	0.222897	0.222897	0.00675957	0.050195	0.050195	CRC up vs Normal	8.0144	0.0617287	1.24762	0.461254	0.369706	1
265424	cg23406864	TMEM191A		N_Shelf	0.00678859	0.0219003	0.295681	0.677229	0.677229	0.704386	0.704386	0.00678859	-0.0271568	-0.0271568	CRC down vs Normal	8.00533	0.0180685	1.16867	0.126613	0.108339	1
33522	cg02428506	ARHGDIG;PDIA2		N_Shore	0.00682562	0.0220001	0.150968	0.614405	0.614405	0.65395	0.65395	0.00682562	-0.0395454	-0.0395454	CRC down vs Normal	7.9938	0.0383141	1.35001	0.310587	0.230063	1
109882	cg08623156			S_Shelf	0.0068518	0.0220709	0.159939	0.721086	0.721086	0.743287	0.743287	0.0068518	-0.0222011	-0.0222011	CRC down vs Normal	7.9857	0.0120757	1.33529	0.0969208	0.0725843	1
233234	cg20075675	NUAK1		N_Shelf	0.00685683	0.0220859	0.154211	0.640516	0.640516	0.679054	0.679054	0.00685683	-0.038538	-0.038538	CRC down vs Normal	7.98414	0.0363868	1.3446	0.294138	0.218755	1
216125	cg18388519			Island	0.00689118	0.0221783	0.105794	0.845176	0.845176	0.853809	0.853809	0.00689118	-0.00863239	-0.00863239	CRC down vs Normal	7.97356	0.00182569	1.43834	0.015808	0.0109905	1
253723	cg22234061	ADRBK1		N_Shelf	0.00690129	0.0222065	0.381707	0.75533	0.75533	0.764965	0.764965	0.00690129	-0.00963467	-0.00963467	CRC down vs Normal	7.97046	0.00227426	1.09129	0.0149464	0.0136961	1
248729	cg21703606	HOXC4;HOXC5;HOXC5		Island	0.00691752	0.0222515	0.104877	0.225343	0.225343	0.173216	0.173216	0.00691752	0.0521266	0.0521266	CRC up vs Normal	7.96549	0.0665709	1.44046	0.577847	0.401156	1
305714	cg27318539	PPAN-P2RY11;PPAN;SNORD105B		N_Shore	0.00714095	0.0228595	0.37808	0.631415	0.631415	0.659979	0.659979	0.00714095	-0.0285641	-0.0285641	CRC down vs Normal	7.89828	0.0199897	1.09431	0.13294	0.121483	1
203096	cg17117277	ZFR2	Unclassified_Cell_type_specific	Island	0.00726011	0.023188	0.341567	0.124426	0.124426	0.0941406	0.0941406	0.00726011	0.0302849	0.0302849	CRC up vs Normal	7.86335	0.0224708	1.12579	0.154422	0.137168	1
111214	cg08736088	TTC29		N_Shore	0.00726653	0.0232049	0.508152	0.362893	0.362893	0.394745	0.394745	0.00726653	-0.0318518	-0.0318518	CRC down vs Normal	7.86148	0.0248561	0.994088	0.150867	0.151764	1
112882	cg08881785			S_Shelf	0.0072705	0.0232159	0.494577	0.493977	0.493977	0.533262	0.533262	0.0072705	-0.039285	-0.039285	CRC down vs Normal	7.86033	0.0378112	1.00395	0.231811	0.230898	1
278446	cg24690069			N_Shelf	0.00732524	0.023362	0.0960581	0.697443	0.697443	0.727271	0.727271	0.00732524	-0.0298279	-0.0298279	CRC down vs Normal	7.84451	0.0217978	1.46173	0.194965	0.133379	1
11457	cg00785831	ABCA2;ABCA2		N_Shore	0.00736417	0.0234676	0.394399	0.804175	0.804175	0.833057	0.833057	0.00736417	-0.0288823	-0.0288823	CRC down vs Normal	7.83333	0.0204376	1.08084	0.135359	0.125235	1
103829	cg08116263			S_Shelf	0.00740848	0.0235917	0.389395	0.790622	0.790622	0.826933	0.826933	0.00740848	-0.036311	-0.036311	CRC down vs Normal	7.82068	0.032303	1.08494	0.215101	0.198262	1
50695	cg03734323	GDF2		Island	0.00745152	0.0237092	0.575451	0.858833	0.858833	0.877597	0.877597	0.00745152	-0.0187631	-0.0187631	CRC down vs Normal	7.80848	0.0086253	0.94628	0.0501728	0.0530211	1
62738	cg04699462			N_Shelf	0.00746514	0.023747	0.492597	0.705321	0.705321	0.730613	0.730613	0.00746514	-0.0252918	-0.0252918	CRC down vs Normal	7.80463	0.0156721	1.0054	0.0969066	0.0963862	1
531	cg00029825	SLC5A2		Island	0.00754812	0.0239678	0.581414	0.675815	0.675815	0.732257	0.732257	0.00754812	-0.056442	-0.056442	CRC down vs Normal	7.78135	0.0780497	0.942103	0.453582	0.481457	1
240250	cg20813240	HCCA2;KRTAP5-6		S_Shore	0.00759122	0.0240861	0.555291	0.708163	0.708163	0.730388	0.730388	0.00759122	-0.0222251	-0.0222251	CRC down vs Normal	7.76937	0.0121019	0.960454	0.0718101	0.0747669	1
207529	cg17530965	NKD2		N_Shelf	0.00768487	0.0243416	0.519315	0.916308	0.916308	0.938041	0.938041	0.00768487	-0.0217326	-0.0217326	CRC down vs Normal	7.74357	0.0115715	0.986043	0.0707267	0.0717278	1
219225	cg18685158	SMARCA4;SMARCA4;SMARCA4;SMARCA4;SMARCA4;SMARCA4;SMARCA4		N_Shore	0.00771838	0.0244322	0.353015	0.821458	0.821458	0.837785	0.837785	0.00771838	-0.0163261	-0.0163261	CRC down vs Normal	7.73443	0.00653024	1.1157	0.0452157	0.0405268	1
77040	cg05883299	BHLHB9;BHLHB9;BHLHB9;BHLHB9;BHLHB9;BHLHB9		N_Shelf	0.00776518	0.02456	0.0261541	0.397396	0.397612	0.429664	0.429664	0.00776518	-0.0320517	-0.0320517	CRC down vs Normal	7.73609	0.0246554	1.76965	0.270719	0.149792	1
259551	cg22844586	TPD52L1;TPD52L1;TPD52L1;TPD52L1		S_Shelf	0.00779688	0.0246437	0.0181108	0.542941	0.542941	0.571172	0.571172	0.00779688	-0.0282306	-0.0282306	CRC down vs Normal	7.71316	0.0195257	1.84491	0.224177	0.121511	1
306048	cg27351624	TRIM31		S_Shelf	0.00800083	0.0251872	0.463636	0.684012	0.684012	0.707951	0.707951	0.00800083	-0.0239395	-0.0239395	CRC down vs Normal	7.65895	0.0140409	1.02684	0.0903591	0.0879971	1
291883	cg26044223	ANKRD45		N_Shore	0.00801139	0.0252148	0.327818	0.738125	0.738125	0.777852	0.777852	0.00801139	-0.0397264	-0.0397264	CRC down vs Normal	7.65618	0.0386656	1.1382	0.275914	0.242412	1
34570	cg02505674	MMP28	Unclassified	S_Shore	0.00802162	0.0252396	0.332171	0.860803	0.860803	0.877919	0.877919	0.00802162	-0.0171161	-0.0171161	CRC down vs Normal	7.6535	0.00717757	1.13424	0.0510578	0.0450151	1
198188	cg16637917	CD47;CD47;CD47		Island	0.00807323	0.0253753	0.0255532	0.116309	0.116309	0.125241	0.125835	0.00807323	-0.00952597	-0.00952597	CRC down vs Normal	7.65415	0.00217786	1.77493	0.0242413	0.013373	1
175918	cg14542178	FIBCD1;FIBCD1		N_Shelf	0.00817379	0.0256431	0.178089	0.607803	0.607803	0.646275	0.646275	0.00817379	-0.0384726	-0.0384726	CRC down vs Normal	7.61411	0.0362635	1.30753	0.298913	0.228608	1
56046	cg04170282	MAD1L1;MAD1L1;MAD1L1		N_Shore	0.00821184	0.0257441	0.670727	0.725913	0.725913	0.756948	0.756948	0.00821184	-0.0310356	-0.0310356	CRC down vs Normal	7.60438	0.0235987	0.879606	0.131025	0.148958	1
112271	cg08836009	ANKRD24		S_Shore	0.00828661	0.0259435	0.531098	0.733212	0.733212	0.763713	0.763713	0.00828661	-0.0305013	-0.0305013	CRC down vs Normal	7.5854	0.0227931	0.977612	0.141004	0.144234	1
12370	cg00850996	PEAR1		N_Shelf	0.00829993	0.025981	0.507424	0.617083	0.617083	0.659485	0.659485	0.00829993	-0.0424013	-0.0424013	CRC down vs Normal	7.58204	0.0440478	0.994614	0.277354	0.278855	1
285297	cg25369058	TNXB		N_Shelf	0.00835184	0.0261211	0.252238	0.756223	0.756223	0.793454	0.793454	0.00835184	-0.0372306	-0.0372306	CRC down vs Normal	7.56899	0.0339599	1.2139	0.261428	0.215362	1
222354	cg19001113	PDE10A;PDE10A		N_Shelf	0.00841962	0.0263049	0.145559	0.736321	0.736321	0.778855	0.778855	0.00841962	-0.0425344	-0.0425344	CRC down vs Normal	7.55208	0.0443247	1.35925	0.38293	0.281722	1
69904	cg05271231	GPR133		N_Shore	0.00842254	0.0263127	0.395176	0.610814	0.610814	0.646469	0.646469	0.00842254	-0.0356546	-0.0356546	CRC down vs Normal	7.55136	0.0311457	1.08021	0.213856	0.197977	1
204323	cg17230120			Island	0.00844922	0.0263811	0.468423	0.809588	0.809588	0.834635	0.834635	0.00844922	-0.0250474	-0.0250474	CRC down vs Normal	7.54474	0.0153707	1.02326	0.100063	0.0977889	1
53312	cg03950689	JAKMIP3		S_Shore	0.00845307	0.0263912	0.0778697	0.793512	0.793512	0.831848	0.831848	0.00845307	-0.0383359	-0.0383359	CRC down vs Normal	7.54379	0.0360062	1.51192	0.346383	0.229102	1
270351	cg23911291	DAXX;DAXX;DAXX;DAXX		N_Shore	0.00848994	0.0264883	0.215176	0.821506	0.821506	0.835266	0.835266	0.00848994	-0.0137598	-0.0137598	CRC down vs Normal	7.53469	0.00463863	1.25745	0.0371583	0.0295506	1
34227	cg02482690	KCTD17	Unclassified_Cell_type_specific	S_Shore	0.0085304	0.0265947	0.419083	0.731017	0.731017	0.71318	0.71318	0.0085304	0.0178375	0.0178375	CRC up vs Normal	7.52476	0.00779533	1.06106	0.0527624	0.049726	1
49866	cg03669785			S_Shelf	0.00871182	0.0270827	0.540017	0.713774	0.713654	0.749247	0.749247	0.00871182	-0.0355924	-0.0355924	CRC down vs Normal	7.49437	0.0304036	0.971403	0.189161	0.190673	1
253359	cg22193436	EFHD1	Unclassified	S_Shore	0.00872099	0.0271063	0.422726	0.349184	0.349184	0.375071	0.375071	0.00872099	-0.0258873	-0.0258873	CRC down vs Normal	7.47861	0.0164188	1.0582	0.111513	0.105381	1
143383	cg11698816	CP110	Promoter_Associated	Island	0.00873836	0.0271551	0.00632048	0.102101	0.102101	0.0959484	0.0959484	0.00873836	0.0061524	0.0061524	CRC up vs Normal	7.47446	0.000927373	2.07822	0.0123768	0.00595547	1
15883	cg01094687	ROBO3	Unclassified	N_Shore	0.00877895	0.0272616	0.0468844	0.408342	0.408342	0.445388	0.445388	0.00877895	-0.0370464	-0.0370464	CRC down vs Normal	7.46479	0.0336246	1.63017	0.352464	0.216213	1
245493	cg21370143	MYBPC3;MYBPC3	Unclassified_Cell_type_specific	N_Shelf	0.00883253	0.0274065	0.575569	0.732971	0.732971	0.765404	0.765404	0.00883253	-0.0324329	-0.0324329	CRC down vs Normal	7.4521	0.0257713	0.946198	0.157066	0.165997	1
193803	cg16251777	SYNE1;SYNE1		S_Shore	0.00886287	0.0274855	0.235399	0.718924	0.718924	0.753767	0.753767	0.00886287	-0.0348428	-0.0348428	CRC down vs Normal	7.44495	0.0297435	1.23302	0.23645	0.191766	1
106727	cg08348339	MYO9B;MYO9B		S_Shore	0.00888531	0.0275432	0.744773	0.823017	0.823017	0.841564	0.841564	0.00888531	-0.0185473	-0.0185473	CRC down vs Normal	7.43968	0.00842804	0.826032	0.0449169	0.0543768	1
15167	cg01048195	LRRC32;LRRC32	Unclassified	N_Shore	0.00890645	0.0275996	0.0602945	0.374763	0.374763	0.41328	0.41328	0.00890645	-0.0385169	-0.0385169	CRC down vs Normal	7.43473	0.0363471	1.572	0.368891	0.234664	1
196986	cg16538343	MRGPRF;MRGPRF		Island	0.00892855	0.0276576	0.472855	0.673185	0.673185	0.709136	0.709136	0.00892855	-0.0359508	-0.0359508	CRC down vs Normal	7.42956	0.0316652	1.01996	0.208662	0.204579	1
217754	cg18537571	ARSD;ARSD		S_Shore	0.0090096	0.0278743	0.387338	0.746491	0.746491	0.792235	0.792235	0.0090096	-0.0457443	-0.0457443	CRC down vs Normal	7.41073	0.0512672	1.08663	0.360829	0.332062	1
25725	cg01839742	ZBTB46		Island	0.00908428	0.028068	0.784608	0.645196	0.645196	0.685517	0.685517	0.00908428	-0.040321	-0.040321	CRC down vs Normal	7.39355	0.0398316	0.795434	0.205693	0.258593	1
108528	cg08506138	FEN1	Gene_Associated	S_Shelf	0.00908733	0.0280763	0.91706	0.799257	0.799137	0.820545	0.820545	0.00908733	-0.0214072	-0.0214072	CRC down vs Normal	7.40612	0.0109985	0.666974	0.0475436	0.0697975	1
215618	cg18337170			N_Shore	0.00910462	0.0281212	0.763722	0.66308	0.66308	0.69313	0.69313	0.00910462	-0.0300504	-0.0300504	CRC down vs Normal	7.38889	0.0221241	0.811693	0.11666	0.143724	1
307127	cg27455890		Promoter_Associated	Island	0.00910803	0.0281299	0.0297396	0.235233	0.235233	0.276324	0.276324	0.00910803	-0.0410908	-0.0410908	CRC down vs Normal	7.38811	0.0413671	1.73374	0.465959	0.268759	1
62771	cg04702940	CD248	Unclassified	S_Shore	0.00918672	0.0283384	0.359858	0.401488	0.401488	0.340675	0.340675	0.00918672	0.0608128	0.0608128	CRC up vs Normal	7.37021	0.0906059	1.10977	0.654863	0.590089	1
48219	cg03546401	HLA-DOA		S_Shelf	0.00918856	0.0283435	0.252069	0.816276	0.816276	0.837107	0.837107	0.00918856	-0.0208306	-0.0208306	CRC down vs Normal	7.3698	0.0106309	1.21408	0.0840627	0.0692396	1
213841	cg18162838	HK1;HK1;HK1;HK1		N_Shelf	0.00937128	0.0288284	0.562113	0.617871	0.617871	0.66291	0.66291	0.00937128	-0.0450385	-0.0450385	CRC down vs Normal	7.32886	0.0496975	0.955648	0.311055	0.325491	1
157972	cg13130526			S_Shelf	0.00941661	0.028949	0.572017	0.747225	0.747225	0.769953	0.769953	0.00941661	-0.0227279	-0.0227279	CRC down vs Normal	7.31884	0.0126556	0.948689	0.0787422	0.083001	1
165234	cg13725167			N_Shelf	0.0095186	0.029216	0.666641	0.707	0.707	0.7469	0.7469	0.0095186	-0.0399001	-0.0399001	CRC down vs Normal	7.29647	0.0390044	0.882488	0.226439	0.256591	1
96350	cg07483523	DNAJB1		N_Shore	0.0095275	0.0292398	0.731603	0.365831	0.365831	0.395247	0.395247	0.0095275	-0.0294158	-0.0294158	CRC down vs Normal	7.29453	0.0211996	0.835808	0.116595	0.139499	1
182343	cg15121877	DLEC1;DLEC1	Promoter_Associated	S_Shore	0.0095931	0.0294126	0.310587	0.222443	0.222443	0.257098	0.257098	0.0095931	-0.0346549	-0.0346549	CRC down vs Normal	7.28029	0.0294236	1.15427	0.223921	0.193994	1
169648	cg14062101			S_Shelf	0.00962251	0.0294862	0.406689	0.801806	0.801806	0.82762	0.82762	0.00962251	-0.0258137	-0.0258137	CRC down vs Normal	7.27394	0.0163255	1.07091	0.115369	0.10773	1
211994	cg18002475	LOC150776		S_Shelf	0.00963745	0.0295251	0.365639	0.763443	0.763443	0.782504	0.782504	0.00963745	-0.0190608	-0.0190608	CRC down vs Normal	7.27072	0.0089012	1.10481	0.0649234	0.0587641	1
108775	cg08527313	PTPRU;PTPRU;PTPRU		S_Shore	0.0097125	0.0297207	0.166736	0.808614	0.808614	0.824523	0.824523	0.0097125	-0.0159094	-0.0159094	CRC down vs Normal	7.25464	0.00620115	1.3246	0.0543477	0.0410296	1
286798	cg25518170	SLC9A3		N_Shore	0.00974425	0.0297986	0.594007	0.590876	0.590876	0.657691	0.657691	0.00974425	-0.0668145	-0.0668145	CRC down vs Normal	7.24787	0.109372	0.933298	0.676019	0.724334	1
255400	cg22413635			S_Shore	0.00982328	0.0299979	0.756754	0.830242	0.830242	0.856327	0.856327	0.00982328	-0.0260856	-0.0260856	CRC down vs Normal	7.23114	0.0166712	0.817006	0.0904122	0.110663	1
264030	cg23263802	C14orf43;C14orf43		N_Shore	0.00987602	0.030134	0.395195	0.405481	0.405481	0.43855	0.43855	0.00987602	-0.0330687	-0.0330687	CRC down vs Normal	7.22004	0.0267917	1.08019	0.192399	0.178116	1
90243	cg06977831	MARK1		S_Shelf	0.00989382	0.0301782	0.324478	0.682721	0.682721	0.734644	0.734644	0.00989382	-0.0519225	-0.0519225	CRC down vs Normal	7.21632	0.0660506	1.14127	0.501408	0.439342	1
286083	cg25446612	PP14571;GPC1		S_Shore	0.0099412	0.0302964	0.430008	0.660452	0.660452	0.69323	0.69323	0.0099412	-0.0327774	-0.0327774	CRC down vs Normal	7.20643	0.0263217	1.05251	0.184528	0.175322	1
217385	cg18500674			Island	0.00994623	0.03031	0.230013	0.786125	0.786125	0.809359	0.809359	0.00994623	-0.0232339	-0.0232339	CRC down vs Normal	7.20538	0.0132255	1.23936	0.109192	0.0881042	1
185181	cg15420634	SLC9A3		N_Shelf	0.0099482	0.0303152	0.27257	0.592191	0.592191	0.630796	0.630796	0.0099482	-0.0386048	-0.0386048	CRC down vs Normal	7.20497	0.0365132	1.19207	0.289974	0.243253	1
286638	cg25501902	EMILIN2		Island	0.00994838	0.0303152	0.0776215	0.844485	0.844485	0.857687	0.857687	0.00994838	-0.0132018	-0.0132018	CRC down vs Normal	7.20493	0.00427003	1.51267	0.0430316	0.0284474	1
77762	cg05939552	BRUNOL4;BRUNOL4;BRUNOL4;BRUNOL4		N_Shore	0.0101412	0.0308174	0.548428	0.532083	0.532083	0.584292	0.584292	0.0101412	-0.0522089	-0.0522089	CRC down vs Normal	7.16522	0.0667814	0.965303	0.431848	0.447371	1
175479	cg14512563			Island	0.0101767	0.0309098	0.0188611	0.480545	0.480545	0.441897	0.441897	0.0101767	0.0386473	0.0386473	CRC up vs Normal	7.15799	0.0365936	1.83586	0.450499	0.245389	1
235314	cg20294962	ZNF511		S_Shelf	0.0102273	0.0310355	0.192813	0.588221	0.588221	0.619295	0.619295	0.0102273	-0.0310731	-0.0310731	CRC down vs Normal	7.14774	0.0236557	1.28671	0.204403	0.158858	1
121670	cg09681335		NonGene_Associated	Island	0.0103315	0.0312973	0.372473	0.0948515	0.0948515	0.13597	0.13597	0.0103315	-0.0411183	-0.0411183	CRC down vs Normal	7.1268	0.0414225	1.09902	0.306611	0.278986	1
208524	cg17648119	SLC6A12;SLC6A12;SLC6A12		S_Shelf	0.0103394	0.031316	0.108156	0.774329	0.774329	0.797368	0.797368	0.0103394	-0.023039	-0.023039	CRC down vs Normal	7.12523	0.0130045	1.43295	0.125536	0.0876064	1
83562	cg06451957	IL12B	Unclassified	N_Shore	0.0103544	0.031355	0.0968394	0.688857	0.688857	0.71866	0.71866	0.0103544	-0.029803	-0.029803	CRC down vs Normal	7.12223	0.0217614	1.45978	0.214091	0.14666	1
207053	cg17491697	HES3		Island	0.0103555	0.0313571	0.0857854	0.0941104	0.0941104	0.10293	0.10293	0.0103555	-0.00881941	-0.00881941	CRC down vs Normal	7.12201	0.00190566	1.48888	0.0191225	0.0128435	1
7026	cg00480429	PLEC1;PLEC1;PLEC1;PLEC1;PLEC1;PLEC1;PLEC1;PLEC1		N_Shore	0.0103785	0.0314146	0.404241	0.81104	0.81104	0.82277	0.82277	0.0103785	-0.0117304	-0.0117304	CRC down vs Normal	7.11744	0.00337123	1.07288	0.0243925	0.0227356	1
249799	cg21821913	RPRM		S_Shore	0.0103967	0.0314585	0.206621	0.276513	0.276513	0.307131	0.307131	0.0103967	-0.0306175	-0.0306175	CRC down vs Normal	7.11381	0.0229671	1.26834	0.196553	0.154969	1
295238	cg26354238	RQCD1		S_Shore	0.0104619	0.0316243	0.0162342	0.0925596	0.092136	0.101064	0.101064	0.0104619	-0.0089281	-0.0089281	CRC down vs Normal	7.11323	0.00191307	1.87751	0.0242375	0.0126404	1
18052	cg01258522	GFI1;GFI1;GFI1	Promoter_Associated	Island	0.0104842	0.0316826	0.00171884	0.142438	0.142361	0.152483	0.152483	0.0104842	-0.0101221	-0.0101221	CRC down vs Normal	7.10883	0.00245894	2.3823	0.0395537	0.0162573	1
82699	cg06374756			N_Shelf	0.0104954	0.0317122	0.254291	0.70045	0.70045	0.72664	0.72664	0.0104954	-0.0261906	-0.0261906	CRC down vs Normal	7.09431	0.0168057	1.21163	0.137772	0.113707	1
288954	cg25740640	LOC100190939		N_Shelf	0.0105541	0.0318647	0.304923	0.650852	0.650852	0.698016	0.698016	0.0105541	-0.0471639	-0.0471639	CRC down vs Normal	7.08281	0.0544985	1.15968	0.428311	0.369335	1
137516	cg11147154	FLNC;FLNC		N_Shelf	0.0106317	0.0320697	0.0434549	0.526015	0.526015	0.567874	0.565244	0.0106317	-0.0392288	-0.0392288	CRC down vs Normal	7.07993	0.0369336	1.65328	0.413982	0.245183	1
140509	cg11419111	IL1F8;IL1F8		N_Shore	0.0106577	0.0321354	0.485715	0.808324	0.808324	0.838539	0.838539	0.0106577	-0.0302142	-0.0302142	CRC down vs Normal	7.06267	0.022366	1.01045	0.153594	0.152006	1
137667	cg11160408			N_Shore	0.0106779	0.0321865	0.155786	0.830816	0.830816	0.842046	0.842046	0.0106779	-0.0112299	-0.0112299	CRC down vs Normal	7.05876	0.00308971	1.34201	0.0281959	0.0210102	1
71880	cg05429527		Unclassified	N_Shelf	0.0106899	0.0322163	0.194	0.434045	0.434045	0.471584	0.471584	0.0106899	-0.0375391	-0.0375391	CRC down vs Normal	7.05645	0.034525	1.28509	0.301801	0.234849	1
197227	cg16558925	ARL10		S_Shelf	0.0109764	0.0329621	0.202281	0.642533	0.642533	0.675712	0.675712	0.0109764	-0.0331793	-0.0331793	CRC down vs Normal	7.002	0.0269712	1.274	0.235553	0.184893	1
78284	cg05978244	TBC1D14;TBC1D14		Island	0.0110523	0.0331579	0.0282167	0.795226	0.794758	0.80804	0.80804	0.0110523	-0.0132819	-0.0132819	CRC down vs Normal	6.99979	0.00423383	1.75237	0.0508764	0.028428	1
1883	cg00117005	DAXX;DAXX;DAXX;DAXX		Island	0.0110539	0.0331608	0.445068	0.828085	0.828085	0.85315	0.85315	0.0110539	-0.0250655	-0.0250655	CRC down vs Normal	6.98752	0.0153928	1.0409	0.110064	0.105739	1
278476	cg24692555			S_Shore	0.0111153	0.0333136	0.424384	0.840686	0.840686	0.857916	0.857916	0.0111153	-0.0172295	-0.0172295	CRC down vs Normal	6.97614	0.00727294	1.0569	0.0528895	0.0500422	1
231259	cg19878479	LMTK3		N_Shore	0.0111378	0.0333712	0.00183843	0.335196	0.335196	0.351409	0.351409	0.0111378	-0.0162133	-0.0162133	CRC down vs Normal	6.97199	0.00644036	2.35216	0.104295	0.0443399	1
117437	cg09296212	NAIF1		N_Shore	0.0112219	0.0335869	0.614176	0.741401	0.741401	0.776184	0.776184	0.0112219	-0.0347825	-0.0347825	CRC down vs Normal	6.95653	0.0296407	0.919221	0.188	0.204521	1
137560	cg11151544	GDF11		N_Shore	0.0113238	0.0338472	0.541292	0.583281	0.583281	0.616567	0.616567	0.0113238	-0.0332857	-0.0332857	CRC down vs Normal	6.93795	0.0271444	0.970359	0.182231	0.187798	1
251480	cg21996813	HDAC4		N_Shelf	0.0113391	0.0338839	0.296769	0.62982	0.62982	0.666584	0.666584	0.0113391	-0.036764	-0.036764	CRC down vs Normal	6.93519	0.033114	1.1676	0.267602	0.229189	1
133374	cg10748355	CADPS;CADPS;CADPS		S_Shore	0.0113719	0.0339648	0.468613	0.245786	0.245786	0.296067	0.296067	0.0113719	-0.050281	-0.050281	CRC down vs Normal	6.92927	0.0619405	1.02312	0.438989	0.429071	1
267629	cg23632840	C20orf94;MKKS	Promoter_Associated	Island	0.0114351	0.0341269	0.000732366	0.0801122	0.0801122	0.0883635	0.0883635	0.0114351	-0.00825134	-0.00825134	CRC down vs Normal	6.91789	0.00166807	2.55903	0.0296181	0.011574	1
37960	cg02756939	C1orf97	Promoter_Associated	S_Shore	0.0115183	0.0343337	0.0254496	0.139077	0.139077	0.155909	0.155909	0.0115183	-0.0168324	-0.0168324	CRC down vs Normal	6.90301	0.00694157	1.76881	0.0853771	0.0482681	1
231184	cg19870668	GPR120		S_Shore	0.0115685	0.0344633	0.470165	0.268599	0.268599	0.218316	0.218316	0.0115685	0.0502837	0.0502837	CRC up vs Normal	6.89409	0.0619469	1.02196	0.440776	0.431304	1
197643	cg16590319	CELSR2	Unclassified	S_Shelf	0.0116079	0.0345563	0.0310089	0.599842	0.599842	0.625564	0.625564	0.0116079	-0.025723	-0.025723	CRC down vs Normal	6.88713	0.0162109	1.72431	0.194816	0.112982	1
53713	cg03983398	BEST4		S_Shelf	0.0117978	0.0350357	0.140569	0.722252	0.722252	0.746628	0.746628	0.0117978	-0.024376	-0.024376	CRC down vs Normal	6.85388	0.0145576	1.36805	0.139475	0.101952	1
55046	cg04094433			S_Shelf	0.011804	0.0350507	0.356972	0.847057	0.847057	0.885052	0.885052	0.011804	-0.0379953	-0.0379953	CRC down vs Normal	6.85281	0.0353692	1.11226	0.275553	0.247741	1
14279	cg00985564			S_Shelf	0.0119059	0.0353062	0.0888162	0.80342	0.80342	0.822557	0.822557	0.0119059	-0.0191375	-0.0191375	CRC down vs Normal	6.83521	0.00897296	1.48058	0.0932945	0.0630123	1
53162	cg03939371	FAM108A1;FAM108A1		Island	0.0119663	0.035459	0.120713	0.733908	0.733908	0.749141	0.749141	0.0119663	-0.0152328	-0.0152328	CRC down vs Normal	6.82485	0.00568491	1.40599	0.0562153	0.0399827	1
89082	cg06889756	PRKD2;PRKD2;PRKD2;PRKD2		S_Shelf	0.0119767	0.035486	0.208468	0.664722	0.664722	0.691078	0.691078	0.0119767	-0.0263562	-0.0263562	CRC down vs Normal	6.82307	0.0170189	1.26595	0.151569	0.119727	1
218863	cg18648004	LCN15		Island	0.012045	0.0356546	0.415593	0.703783	0.703783	0.72577	0.72577	0.012045	-0.0219873	-0.0219873	CRC down vs Normal	6.81143	0.0118443	1.06382	0.0887931	0.0834662	1
160059	cg13335886	C1orf174		N_Shore	0.0120574	0.0356849	0.0179799	0.610159	0.610159	0.577278	0.577278	0.0120574	0.0328802	0.0328802	CRC up vs Normal	6.80933	0.0264872	1.84652	0.344769	0.186712	1
224345	cg19214331	MYL9;MYL9		Island	0.0121425	0.0358995	0.463299	0.611047	0.611047	0.665331	0.665331	0.0121425	-0.0542846	-0.0542846	CRC down vs Normal	6.79496	0.0721971	1.02709	0.523823	0.510005	1
203984	cg17198658	LRP5		S_Shore	0.0121469	0.0359102	0.124324	0.847657	0.847657	0.856915	0.856915	0.0121469	-0.00925745	-0.00925745	CRC down vs Normal	6.79421	0.00209966	1.3987	0.0207479	0.0148337	1
45519	cg03334660	KLHL5;KLHL5		S_Shelf	0.0121593	0.0359404	0.185308	0.771973	0.771973	0.788606	0.788823	0.0121593	-0.0168504	-0.0168504	CRC down vs Normal	6.80348	0.00681448	1.29951	0.0624773	0.0470759	1
295963	cg26423145	ASZ1;ASZ1		S_Shore	0.0123355	0.0363903	0.474498	0.65354	0.65354	0.682453	0.682453	0.0123355	-0.0289134	-0.0289134	CRC down vs Normal	6.76274	0.0204816	1.01874	0.148097	0.145373	1
134037	cg10808027	TMEM53		N_Shore	0.0123763	0.0364875	0.74305	0.865235	0.865235	0.882755	0.882755	0.0123763	-0.0175196	-0.0175196	CRC down vs Normal	6.75601	0.00751994	0.827319	0.0442016	0.0534276	1
43290	cg03156260	BTC		S_Shore	0.0124326	0.0366303	0.245221	0.581492	0.581492	0.613728	0.613728	0.0124326	-0.0322353	-0.0322353	CRC down vs Normal	6.74673	0.0254583	1.22174	0.221288	0.181125	1
62575	cg04685478	WNT5A		N_Shore	0.0124457	0.0366619	0.00515278	0.752859	0.752859	0.781272	0.781272	0.0124457	-0.0284126	-0.0284126	CRC down vs Normal	6.74459	0.0197783	2.12339	0.298884	0.140758	1
210060	cg17814014	STK32C		N_Shore	0.0124571	0.0366907	0.444741	0.823047	0.823047	0.84294	0.84294	0.0124571	-0.0198933	-0.0198933	CRC down vs Normal	6.74272	0.00969569	1.04115	0.0718618	0.0690216	1
262723	cg23149790	SPTBN2		N_Shore	0.0124811	0.03675	0.821725	0.7773	0.7773	0.797191	0.797191	0.0124811	-0.0198909	-0.0198909	CRC down vs Normal	6.73879	0.00969333	0.764959	0.0528166	0.069045	1
154823	cg12797879		Unclassified	S_Shelf	0.0125281	0.0368674	0.365608	0.744169	0.744169	0.772633	0.772633	0.0125281	-0.0284636	-0.0284636	CRC down vs Normal	6.73111	0.0198494	1.10484	0.156387	0.141547	1
87619	cg06777472			N_Shelf	0.012584	0.0370079	0.250304	0.737424	0.737424	0.772526	0.772526	0.012584	-0.0351015	-0.0351015	CRC down vs Normal	6.72204	0.0301868	1.21604	0.262124	0.215555	1
52840	cg03911306	DAZL		S_Shore	0.0126368	0.0371438	0.000905924	0.677876	0.677876	0.718141	0.718141	0.0126368	-0.0402651	-0.0402651	CRC down vs Normal	6.7135	0.0397214	2.51094	0.713103	0.283999	1
275375	cg24393498	CCDC71		Island	0.0126539	0.037185	0.000359558	0.1304	0.1304	0.124397	0.124397	0.0126539	0.00600375	0.00600375	CRC up vs Normal	6.71074	0.000883103	2.72141	0.01719	0.00631658	1
1730	cg00107490			N_Shore	0.0128569	0.0376893	0.909633	0.575168	0.575168	0.610497	0.610497	0.0128569	-0.0353294	-0.0353294	CRC down vs Normal	6.67832	0.0305801	0.677311	0.148868	0.219792	1
27652	cg01982873	SLC9A3	Unclassified_Cell_type_specific	N_Shore	0.0129135	0.0378327	0.171936	0.779709	0.779709	0.802795	0.802795	0.0129135	-0.023086	-0.023086	CRC down vs Normal	6.66938	0.0130576	1.31666	0.123736	0.0939768	1
166489	cg13823964			S_Shelf	0.0132594	0.0387066	0.397169	0.474594	0.474594	0.507824	0.507824	0.0132594	-0.0332304	-0.0332304	CRC down vs Normal	6.6156	0.0270543	1.07859	0.211722	0.196295	1
90194	cg06974034	ACVR1C;ACVR1C;ACVR1C;ACVR1C		N_Shore	0.0133303	0.0388817	0.441583	0.63918	0.63918	0.681433	0.681433	0.0133303	-0.0422538	-0.0422538	CRC down vs Normal	6.60476	0.0437419	1.04357	0.331743	0.317893	1
257567	cg22650315	INSIG2	Promoter_Associated	N_Shore	0.013335	0.0388938	0.0918462	0.334742	0.334742	0.367337	0.367337	0.013335	-0.0325953	-0.0325953	CRC down vs Normal	6.60405	0.0260301	1.47253	0.278593	0.189194	1
147404	cg12061156			S_Shelf	0.0135443	0.0394062	0.091638	0.711968	0.711968	0.746706	0.746706	0.0135443	-0.0347376	-0.0347376	CRC down vs Normal	6.57243	0.0295642	1.47307	0.318057	0.215914	1
140504	cg11418681			S_Shelf	0.0135803	0.0394962	0.121728	0.651636	0.651636	0.69355	0.69355	0.0135803	-0.0419142	-0.0419142	CRC down vs Normal	6.56703	0.0430415	1.40392	0.441675	0.314601	1
182501	cg15133790	ANK1		S_Shelf	0.0136329	0.0396232	0.422128	0.814881	0.814881	0.838377	0.838377	0.0136329	-0.0234967	-0.0234967	CRC down vs Normal	6.55919	0.0135263	1.05867	0.104792	0.0989852	1
62183	cg04654261	STK19;DOM3Z		N_Shore	0.0136796	0.0397332	0.206409	0.701762	0.701762	0.72669	0.728527	0.0136796	-0.0267645	-0.0267645	CRC down vs Normal	6.56289	0.0171921	1.27074	0.159783	0.123121	1
101548	cg07920838			Island	0.0140422	0.0406234	0.895108	0.808032	0.808032	0.830628	0.830628	0.0140422	-0.0225958	-0.0225958	CRC down vs Normal	6.49924	0.0125089	0.694242	0.0641371	0.0923844	1
30052	cg02164251			N_Shore	0.0140878	0.0407349	0.603087	0.777227	0.777227	0.805711	0.805711	0.0140878	-0.028484	-0.028484	CRC down vs Normal	6.49267	0.0198778	0.926958	0.136221	0.146955	1
246891	cg21519219			N_Shore	0.0141212	0.0408205	0.195412	0.751629	0.751629	0.782612	0.782612	0.0141212	-0.0309835	-0.0309835	CRC down vs Normal	6.48789	0.0235195	1.28317	0.223279	0.174006	1
320	cg00016593	SLFNL1;SLFNL1		Island	0.0145184	0.0417865	0.000509609	0.836672	0.836672	0.82836	0.82836	0.0145184	0.00831197	0.00831197	CRC up vs Normal	6.43179	0.00169268	2.64149	0.0333682	0.0126323	1
37528	cg02725334	C22orf30	Promoter_Associated	S_Shore	0.0145278	0.0418118	0.685797	0.784431	0.784431	0.79843	0.79843	0.0145278	-0.0139985	-0.0139985	CRC down vs Normal	6.43048	0.00480097	0.868926	0.0311394	0.0358366	1
161154	cg13427828	CCK		N_Shelf	0.0145944	0.0419737	0.724293	0.607357	0.607357	0.653151	0.653151	0.0145944	-0.0457944	-0.0457944	CRC down vs Normal	6.42125	0.0513796	0.841178	0.323073	0.384072	1
90284	cg06981386	RWDD1;RWDD1;RWDD1	Promoter_Associated	Island	0.0147262	0.042294	0.0434138	0.0954102	0.0954102	0.103802	0.103802	0.0147262	-0.00839177	-0.00839177	CRC down vs Normal	6.40309	0.00172533	1.64781	0.0213124	0.0129338	1
47510	cg03491478	MAPK8IP1	Unclassified	N_Shore	0.0147284	0.0422991	0.505127	0.33299	0.33299	0.292606	0.292606	0.0147284	0.0403839	0.0403839	CRC up vs Normal	6.40279	0.039956	0.996277	0.298424	0.299539	1
122410	cg09756225	GTF2IRD1;GTF2IRD1	Unclassified_Cell_type_specific	Island	0.0147807	0.0424298	0.292792	0.283093	0.283093	0.235905	0.235905	0.0147807	0.0471877	0.0471877	CRC up vs Normal	6.39564	0.0545537	1.17152	0.479658	0.409431	1
231583	cg19909679			S_Shelf	0.0151265	0.0432669	0.578883	0.575119	0.575119	0.615956	0.615956	0.0151265	-0.0408373	-0.0408373	CRC down vs Normal	6.34901	0.0408583	0.943876	0.291562	0.308899	1
59570	cg04441999			N_Shore	0.0151728	0.0433787	0.0048128	0.764407	0.764407	0.785105	0.785105	0.0151728	-0.0206974	-0.0206974	CRC down vs Normal	6.34285	0.0104954	2.13849	0.169848	0.0794246	1
163683	cg13610769	ALS2CR11;ALS2CR11;ALS2CR11;ALS2CR11		S_Shore	0.0152081	0.0434661	0.196267	0.806784	0.806825	0.825566	0.825566	0.0152081	-0.0187417	-0.0187417	CRC down vs Normal	6.34818	0.00843003	1.28425	0.0818599	0.0624134	1
102281	cg07982935	CHST6		Island	0.0156258	0.0444943	1.04104e-06	0.111092	0.111092	0.126675	0.126675	0.0156258	-0.0155828	-0.0155828	CRC down vs Normal	6.28365	0.00594919	4.18566	0.190218	0.0454451	1
69748	cg05259891			N_Shore	0.0158208	0.0449665	0.0442589	0.815444	0.815444	0.842062	0.842062	0.0158208	-0.0266181	-0.0266181	CRC down vs Normal	6.25872	0.0173588	1.6434	0.218785	0.13313	1
205867	cg17380770	CACNG1		N_Shore	0.015924	0.0452148	0.502063	0.660062	0.660062	0.693449	0.693449	0.015924	-0.0333873	-0.0333873	CRC down vs Normal	6.24567	0.0273104	0.9985	0.209574	0.209889	1
216226	cg18396157	PET117	Promoter_Associated	Island	0.0159259	0.0452199	6.42877e-07	0.124899	0.124899	0.138053	0.138053	0.0159259	-0.0131543	-0.0131543	CRC down vs Normal	6.24543	0.00423937	4.31951	0.140739	0.0325822	1
277	cg00013809	PTPRN2;PTPRN2;PTPRN2		N_Shore	0.0159906	0.0453682	0.0357743	0.828539	0.828539	0.837259	0.837259	0.0159906	-0.00872077	-0.00872077	CRC down vs Normal	6.23729	0.00186327	1.69193	0.0242608	0.0143391	1
150676	cg12391945			S_Shelf	0.0161307	0.0456994	0.401405	0.664183	0.664183	0.700162	0.700162	0.0161307	-0.035979	-0.035979	CRC down vs Normal	6.21979	0.0317149	1.07516	0.263149	0.244754	1
145809	cg11911498	PDE2A;PDE2A;PDE2A;PDE2A;PDE2A		Island	0.016263	0.0460215	0.0236019	0.103818	0.103818	0.109846	0.109846	0.016263	-0.00602822	-0.00602822	CRC down vs Normal	6.20341	0.000890316	1.78572	0.0123018	0.00688898	1
22914	cg01620757	MED11	Promoter_Associated	Island	0.0162656	0.0460267	0.0269483	0.0866892	0.0866892	0.0931851	0.0931851	0.0162656	-0.00649582	-0.00649582	CRC down vs Normal	6.20309	0.0010338	1.75595	0.0140469	0.00799959	1
194964	cg16356856	LRRIQ3;TNNI3K;FPGT	Promoter_Associated	N_Shore	0.0163224	0.046158	3.63532e-05	0.157639	0.157639	0.18042	0.18042	0.0163224	-0.0227808	-0.0227808	CRC down vs Normal	6.1961	0.0127147	3.26441	0.321539	0.0984983	1
261785	cg23055772	PON1		S_Shore	0.016868	0.047469	0.381797	0.608605	0.608605	0.644814	0.644814	0.016868	-0.0362096	-0.0362096	CRC down vs Normal	6.13026	0.0321227	1.09121	0.274464	0.251521	1
298459	cg26655764	CPNE7;CPNE7		N_Shelf	0.0169472	0.0476601	0.442558	0.662263	0.662263	0.695146	0.695146	0.0169472	-0.0328828	-0.0328828	CRC down vs Normal	6.1209	0.0264913	1.04282	0.21664	0.207745	1
234207	cg20176388	VSNL1		S_Shelf	0.0170342	0.0478683	0.385506	0.485621	0.485621	0.443819	0.443819	0.0170342	0.0418025	0.0418025	CRC up vs Normal	6.11065	0.0428125	1.08814	0.36594	0.336298	1
156214	cg12940230			N_Shelf	0.0171039	0.048035	0.187894	0.783065	0.783065	0.798411	0.798411	0.0171039	-0.0153466	-0.0153466	CRC down vs Normal	6.1025	0.0057702	1.29351	0.0587078	0.0453863	1
41887	cg03046812	SLC41A1	Promoter_Associated	N_Shore	0.0171866	0.0482254	0.624787	0.162545	0.162545	0.134933	0.134933	0.0171866	0.0276118	0.0276118	CRC up vs Normal	6.09287	0.0186791	0.911816	0.134178	0.147155	1
173235	cg14329644	MUC5B		Island	0.017267	0.0484154	0.409364	0.802884	0.802884	0.818256	0.818256	0.017267	-0.015372	-0.015372	CRC down vs Normal	6.08354	0.00578934	1.06877	0.0488201	0.0456787	1
61779	cg04616145	GGT7		Island	0.0174011	0.0487277	0.550775	0.831548	0.831548	0.852323	0.852323	0.0174011	-0.020775	-0.020775	CRC down vs Normal	6.06809	0.0105743	0.963643	0.0806037	0.0836447	1
77246	cg05898907	CLDND1;CLDND1;CLDND1;CLDND1;CLDND1;CLDND1	Promoter_Associated	S_Shore	0.0174578	0.0488625	0.0856018	0.768922	0.768922	0.787563	0.787563	0.0174578	-0.0186407	-0.0186407	CRC down vs Normal	6.0616	0.00851316	1.48939	0.100405	0.0674131	1
162896	cg13554213	C7orf20		N_Shore	0.0177475	0.0495496	0.00713709	0.871778	0.871778	0.879539	0.879539	0.0177475	-0.00776168	-0.00776168	CRC down vs Normal	6.02879	0.00147597	2.05136	0.0241063	0.0117514	1
29644	cg02131142	TBC1D9B;TBC1D9B		N_Shore	0.017787	0.0496366	0.374409	0.788464	0.788464	0.807916	0.808118	0.017787	-0.0196541	-0.0196541	CRC down vs Normal	6.03348	0.00927077	1.09828	0.0810031	0.0722181	1
