# Supplementary material for: A Transcriptome and Methylome Study Comparing Tissues of Early and Late Onset Colorectal Carcinoma
Source: Int J Mol Sci. 2022 Nov 17;23(22):14261. doi: 10.3390/ijms232214261 (PMC9697435; doi:10.3390/ijms232214261)
Supplement: Supplementary file 1 [file ijms-23-14261-s001.zip › Table S7_DML1946_Old onset CRC.csv]

Column #	Probeset ID	UCSC_REFGENE_NAME	REGULATORY_FEATURE_GROUP	RELATION_TO_UCSC_CPG_ISLAND	p-value(Tissue)	stepup(p-value(Tissue))	p-value(Case ID)	Mean(CRC)	LSMean(CRC)	Mean(Normal)	LSMean(Normal)	p-value(CRC vs. Normal)	Estimate(CRC vs. Normal)	Difference(CRC vs. Normal)	Difference(CRC vs. Normal) (Description)	F(Tissue)	SS(Tissue)	F(Case ID)	SS(Case ID)	SS(Error)	F(Error)
305448	cg27302296	C8orf83	Unclassified_Cell_type_specific	Island	1.2579e-19	3.00135e-17	1.69238e-06	0.143744	0.143744	0.177503	0.177503	1.2579e-19	-0.0337589	-0.0337589	CRC down vs Normal	150.777	0.0433071	3.01199	0.0648839	0.0215419	1
149798	cg12287154			N_Shore	1.63909e-19	3.79104e-17	2.91221e-06	0.0884993	0.0884993	0.123601	0.123601	1.63909e-19	-0.0351019	-0.0351019	CRC down vs Normal	149.199	0.0468214	2.92846	0.068925	0.0235363	1
207613	cg17541922	PRSS23		Island	2.18677e-19	4.85459e-17	0.000293259	0.0917431	0.0917431	0.13789	0.13789	2.18677e-19	-0.0461469	-0.0461469	CRC down vs Normal	147.494	0.0809224	2.24141	0.0922313	0.0411488	1
250332	cg21875532	C6orf132	Unclassified_Cell_type_specific	Island	9.80061e-19	1.71578e-16	0.0050939	0.144643	0.144643	0.192544	0.192544	9.80061e-19	-0.0479016	-0.0479016	CRC down vs Normal	138.826	0.0871936	1.82166	0.0858105	0.0471057	1
133680	cg10777702	PVR;PVR;PVR;PVR	Unclassified	N_Shore	1.65146e-18	2.63302e-16	2.97902e-08	0.125468	0.125468	0.164694	0.164694	1.65146e-18	-0.0392262	-0.0392262	CRC down vs Normal	135.892	0.0584704	3.6597	0.1181	0.0322703	1
295579	cg26385074	C7orf52	Unclassified	Island	2.52458e-18	3.73992e-16	1.471e-05	0.0652462	0.0652462	0.096699	0.096699	2.52458e-18	-0.0314528	-0.0314528	CRC down vs Normal	133.535	0.0375926	2.68319	0.0566525	0.0211138	1
290648	cg25928603	SATB2		Island	3.33517e-18	4.70428e-16	6.17814e-05	0.0951101	0.0951101	0.127519	0.127519	3.33517e-18	-0.0324091	-0.0324091	CRC down vs Normal	132.004	0.0399132	2.46998	0.0560124	0.0226773	1
210741	cg17873451	LOC440925;SP5		Island	3.99287e-18	5.40058e-16	1.09029e-06	0.117002	0.117002	0.150126	0.150126	3.99287e-18	-0.0331242	-0.0331242	CRC down vs Normal	131.02	0.0416942	3.0802	0.0735155	0.0238671	1
97548	cg07582470	SATB2	Unclassified_Cell_type_specific	Island	4.06344e-18	5.45714e-16	0.000277964	0.0663041	0.0663041	0.115894	0.115894	4.06344e-18	-0.0495903	-0.0495903	CRC down vs Normal	130.924	0.0934494	2.24924	0.120408	0.0535325	1
238798	cg20674638	ITGA2	Promoter_Associated_Cell_type_specific	Island	4.7069e-18	6.20103e-16	1.98169e-05	0.103333	0.103333	0.128491	0.128491	4.7069e-18	-0.0251574	-0.0251574	CRC down vs Normal	130.125	0.02405	2.63864	0.0365761	0.0138617	1
184862	cg15389749			N_Shore	7.14987e-18	8.79775e-16	0.000451082	0.781634	0.781634	0.727302	0.727302	7.14987e-18	0.0543313	0.0543313	CRC up vs Normal	127.867	0.112172	2.17846	0.14333	0.0657939	1
93710	cg07250222	FGFR2;FGFR2;FGFR2;FGFR2;FGFR2	Unclassified_Cell_type_specific	S_Shore	9.94155e-18	1.15883e-15	0.0109394	0.117663	0.117663	0.164652	0.164652	9.94155e-18	-0.046989	-0.046989	CRC down vs Normal	126.105	0.0839028	1.70627	0.0851436	0.0499006	1
257589	cg22654039	BTBD3	Unclassified_Cell_type_specific	N_Shore	1.21732e-17	1.38143e-15	0.000371402	0.0829251	0.0829251	0.115133	0.115133	1.21732e-17	-0.032208	-0.032208	CRC down vs Normal	125.03	0.0394195	2.20687	0.0521836	0.023646	1
68849	cg05190096	SHC2	Unclassified_Cell_type_specific	Island	1.64258e-17	1.77733e-15	2.64446e-05	0.170284	0.170284	0.201941	0.201941	1.64258e-17	-0.0316579	-0.0316579	CRC down vs Normal	123.45	0.0380844	2.59565	0.0600568	0.0231374	1
75777	cg05773628	NCKAP1;NCKAP1	Unclassified	S_Shore	1.72541e-17	1.85337e-15	0.000675219	0.117897	0.117897	0.153169	0.153169	1.72541e-17	-0.035272	-0.035272	CRC down vs Normal	123.192	0.0472763	2.11949	0.0610033	0.028782	1
81993	cg06312813	CXCL2		N_Shore	2.74561e-17	2.72417e-15	0.00179698	0.167328	0.167448	0.219501	0.219501	2.74561e-17	-0.0520531	-0.0520531	CRC down vs Normal	121.696	0.101607	1.98195	0.124109	0.0617846	1
278728	cg24714011	SIGIRR;SIGIRR		Island	4.83145e-17	4.32503e-15	0.00187325	0.0894685	0.0894685	0.120045	0.120045	4.83145e-17	-0.0305765	-0.0305765	CRC down vs Normal	117.866	0.0355271	1.9699	0.0445324	0.0226064	1
33702	cg02444987	RND3		Island	5.21461e-17	4.60673e-15	1.99456e-05	0.128347	0.128347	0.161499	0.161499	5.21461e-17	-0.0331511	-0.0331511	CRC down vs Normal	117.477	0.041762	2.63767	0.070325	0.0266617	1
5180	cg00357532	NCKAP1;NCKAP1	Unclassified	S_Shore	9.45102e-17	7.59284e-15	9.31737e-05	0.105112	0.105112	0.144273	0.144273	9.45102e-17	-0.0391605	-0.0391605	CRC down vs Normal	114.474	0.0582748	2.40947	0.0919936	0.0381801	1
32266	cg02331561	ABCA17P;ABCA3	Promoter_Associated	Island	9.8784e-17	7.87283e-15	4.4775e-07	0.0629771	0.0629771	0.0865303	0.0865303	9.8784e-17	-0.0235532	-0.0235532	CRC down vs Normal	114.252	0.0210806	3.21985	0.0445569	0.0138382	1
241980	cg21009824	UTP11L		N_Shore	1.01403e-16	8.03807e-15	0.000267454	0.82139	0.82139	0.775899	0.775899	1.01403e-16	0.0454918	0.0454918	CRC up vs Normal	114.121	0.0786411	2.25488	0.116538	0.0516826	1
140508	cg11419064	ASCL2	Unclassified_Cell_type_specific	Island	1.0963e-16	8.57379e-15	2.50563e-07	0.180501	0.180501	0.23487	0.23487	1.0963e-16	-0.0543693	-0.0543693	CRC down vs Normal	113.732	0.112329	3.31215	0.245347	0.0740749	1
79810	cg06109949	PDE11A;PDE11A		Island	1.43642e-16	1.07425e-14	0.000144117	0.106535	0.106535	0.144599	0.144599	1.43642e-16	-0.0380635	-0.0380635	CRC down vs Normal	112.388	0.0550555	2.34542	0.0861716	0.0367403	1
300739	cg26859841	DUSP5P		Island	1.59101e-16	1.16978e-14	0.139495	0.214399	0.214399	0.276387	0.276387	1.59101e-16	-0.0619882	-0.0619882	CRC down vs Normal	111.882	0.146016	1.28554	0.125831	0.0978818	1
264447	cg23304318		Unclassified_Cell_type_specific	Island	1.62394e-16	1.18947e-14	0.00026281	0.234044	0.235041	0.292228	0.29208	1.62394e-16	-0.0570387	-0.0570387	CRC down vs Normal	113.429	0.120376	2.27443	0.18103	0.0774709	1
274489	cg24308389	FEZF1;FEZF1		Island	1.96836e-16	1.40256e-14	1.09838e-05	0.138143	0.138143	0.191477	0.191477	1.96836e-16	-0.0533345	-0.0533345	CRC down vs Normal	110.833	0.108093	2.72703	0.199471	0.0731459	1
119420	cg09472360	PTPRG		Island	2.03595e-16	1.44243e-14	4.89922e-06	0.0922875	0.0922875	0.143989	0.143989	2.03595e-16	-0.0517013	-0.0517013	CRC down vs Normal	110.668	0.101575	2.84907	0.196124	0.0688378	1
93491	cg07231955		Unclassified	Island	2.04497e-16	1.44816e-14	9.98351e-06	0.0927541	0.0927541	0.13019	0.13019	2.04497e-16	-0.0374355	-0.0374355	CRC down vs Normal	110.646	0.0532537	2.74139	0.098957	0.0360974	1
83171	cg06415906	FEZF1;FEZF1		N_Shore	2.118e-16	1.49135e-14	0.000168408	0.151216	0.151216	0.19651	0.19651	2.118e-16	-0.0452946	-0.0452946	CRC down vs Normal	110.474	0.0779607	2.32259	0.122928	0.0529271	1
198278	cg16645344	LGR5		Island	3.14731e-16	2.06966e-14	9.70147e-06	0.106449	0.106449	0.143335	0.143335	3.14731e-16	-0.0368869	-0.0368869	CRC down vs Normal	108.542	0.0517045	2.7457	0.0980948	0.0357266	1
52233	cg03862225	CTBP2;CTBP2		Island	3.16157e-16	2.07639e-14	0.00168355	0.0739278	0.0739278	0.11056	0.11056	3.16157e-16	-0.0366325	-0.0366325	CRC down vs Normal	108.52	0.0509937	1.9856	0.0699778	0.0352426	1
176988	cg14619259	SPRY4;SPRY4	Unclassified_Cell_type_specific	Island	3.68862e-16	2.36134e-14	3.87785e-05	0.0975688	0.0975688	0.136895	0.136895	3.68862e-16	-0.0393258	-0.0393258	CRC down vs Normal	107.774	0.0587677	2.53883	0.103829	0.0408966	1
232155	cg19963025	ZNRF3		Island	4.48146e-16	2.77794e-14	0.000126929	0.140588	0.140588	0.18763	0.18763	4.48146e-16	-0.047042	-0.047042	CRC down vs Normal	106.835	0.084092	2.36405	0.139559	0.0590338	1
307043	cg27447868	SOX13;SOX13	Unclassified_Cell_type_specific	Island	5.19789e-16	3.13805e-14	1.5472e-06	0.0831335	0.0831335	0.109757	0.109757	5.19789e-16	-0.0266233	-0.0266233	CRC down vs Normal	106.124	0.0269343	3.02586	0.0575973	0.019035	1
102496	cg08003742	CXCL3	Unclassified_Cell_type_specific	Island	8.24619e-16	4.62805e-14	1.09574e-05	0.120219	0.120219	0.150014	0.150014	8.24619e-16	-0.0297952	-0.0297952	CRC down vs Normal	103.929	0.0337347	2.72739	0.0663972	0.0243446	1
117610	cg09311630			Island	1.18273e-15	6.26738e-14	0.0017082	0.111346	0.111346	0.173673	0.173673	1.18273e-15	-0.0623273	-0.0623273	CRC down vs Normal	102.232	0.147618	1.98347	0.214803	0.108297	1
238508	cg20647467	FEZF1;FEZF1		N_Shore	1.4098e-15	7.23522e-14	1.35498e-05	0.261878	0.261878	0.30307	0.30307	1.4098e-15	-0.0411918	-0.0411918	CRC down vs Normal	101.411	0.064477	2.69551	0.128535	0.0476848	1
128391	cg10283737			Island	1.69601e-15	8.47361e-14	2.7089e-07	0.111471	0.111471	0.133458	0.133458	1.69601e-15	-0.0219869	-0.0219869	CRC down vs Normal	100.552	0.0183701	3.29969	0.0452121	0.0137019	1
299633	cg26766005	SP5;LOC440925;SP5		Island	1.74642e-15	8.68706e-14	0.00406375	0.0917417	0.0917417	0.135656	0.135656	1.74642e-15	-0.0439142	-0.0439142	CRC down vs Normal	100.416	0.0732814	1.85536	0.10155	0.0547332	1
256746	cg22558303	UGGT2	Unclassified_Cell_type_specific	Island	2.04319e-15	9.92771e-14	9.35508e-05	0.0976926	0.0976926	0.148744	0.148744	2.04319e-15	-0.0510514	-0.0510514	CRC down vs Normal	99.6906	0.0990374	2.40887	0.179482	0.0745086	1
238361	cg20633883	ABCC3;ABCC3		Island	2.06688e-15	1.00224e-13	2.84827e-05	0.118091	0.118091	0.15307	0.15307	2.06688e-15	-0.0349786	-0.0349786	CRC down vs Normal	99.6374	0.0464932	2.58461	0.0904532	0.0349968	1
281930	cg25023298			Island	2.15169e-15	1.03783e-13	0.00539419	0.502641	0.502641	0.401355	0.401355	2.15169e-15	0.101287	0.101287	CRC up vs Normal	99.4521	0.389844	1.81309	0.533037	0.293994	1
198818	cg16691033	PPAP2C;PPAP2C;PPAP2C	Unclassified_Cell_type_specific	Island	2.23551e-15	1.07191e-13	1.23228e-07	0.0857344	0.0857344	0.112198	0.112198	2.23551e-15	-0.0264635	-0.0264635	CRC down vs Normal	99.2761	0.0266119	3.42637	0.0688854	0.0201045	1
236558	cg20434926	GIPR	Unclassified	Island	2.31877e-15	1.10677e-13	0.00564618	0.126061	0.126061	0.190658	0.190658	2.31877e-15	-0.0645971	-0.0645971	CRC down vs Normal	99.1078	0.158566	1.80625	0.216741	0.119995	1
306894	cg27431596	ZNF697		Island	2.4233e-15	1.14667e-13	6.42725e-05	0.0920859	0.0920859	0.13124	0.13124	2.4233e-15	-0.039154	-0.039154	CRC down vs Normal	98.9052	0.0582555	2.46415	0.108854	0.0441752	1
146920	cg12018403	C19orf51	Unclassified	N_Shore	2.46309e-15	1.16177e-13	0.0109057	0.134039	0.134039	0.172304	0.172304	2.46309e-15	-0.0382649	-0.0382649	CRC down vs Normal	98.8304	0.0556396	1.70674	0.0720644	0.0422235	1
236169	cg20388294	RND3		S_Shore	2.63585e-15	1.22939e-13	0.0121145	0.121761	0.121761	0.160931	0.160931	2.63585e-15	-0.0391692	-0.0391692	CRC down vs Normal	98.5195	0.0583007	1.69066	0.0750358	0.0443826	1
196379	cg16483867	ZNRF3	Unclassified_Cell_type_specific	Island	2.69729e-15	1.25352e-13	6.7763e-06	0.159894	0.159894	0.205015	0.205015	2.69729e-15	-0.0451218	-0.0451218	CRC down vs Normal	98.4139	0.0773671	2.79987	0.165082	0.0589605	1
157411	cg13068379	GALNT9		S_Shore	2.91607e-15	1.34129e-13	9.00678e-06	0.122081	0.122081	0.166428	0.166428	2.91607e-15	-0.0443463	-0.0443463	CRC down vs Normal	98.0571	0.0747305	2.7569	0.15758	0.0571584	1
166953	cg13862682	C9orf150	Unclassified_Cell_type_specific	S_Shore	7.60428e-15	3.05252e-13	2.28551e-05	0.110988	0.110988	0.143322	0.143322	7.60428e-15	-0.032334	-0.032334	CRC down vs Normal	93.7325	0.0397284	2.61737	0.0832028	0.0317887	1
119858	cg09511119	FEZF1;FEZF1		Island	8.58886e-15	3.38722e-13	0.000135862	0.146967	0.146967	0.187556	0.187556	8.58886e-15	-0.0405887	-0.0405887	CRC down vs Normal	93.1911	0.0626027	2.35407	0.118604	0.0503825	1
190136	cg15892115	ONECUT2;ONECUT2		N_Shore	9.45497e-15	3.6777e-13	0.00159974	0.13186	0.13186	0.175148	0.175148	9.45497e-15	-0.0432879	-0.0432879	CRC down vs Normal	92.7651	0.0712061	1.99311	0.114743	0.0575697	1
155371	cg12851635	KCNQ1;KCNQ1		N_Shore	9.82414e-15	3.80051e-13	0.00166371	0.817972	0.817972	0.779856	0.779856	9.82414e-15	0.0381168	0.0381168	CRC up vs Normal	92.5956	0.0552099	1.98735	0.0888712	0.0447186	1
96297	cg07479711	LPCAT1		S_Shore	1.08942e-14	4.15706e-13	0.00608101	0.759095	0.759095	0.688458	0.688458	1.08942e-14	0.0706369	0.0706369	CRC up vs Normal	92.1388	0.189604	1.79513	0.277051	0.154335	1
72897	cg05520353		Unclassified	Island	1.28364e-14	4.78605e-13	1.80622e-05	0.096538	0.096538	0.122723	0.122723	1.28364e-14	-0.0261848	-0.0261848	CRC down vs Normal	91.4167	0.0260546	2.65248	0.0566986	0.0213756	1
164844	cg13696132		Unclassified	Island	1.28812e-14	4.801e-13	5.22728e-05	0.0861736	0.0861736	0.118893	0.118893	1.28812e-14	-0.0327199	-0.0327199	CRC down vs Normal	91.4015	0.0406824	2.49465	0.0832768	0.0333822	1
218136	cg18575811	KCNK5	Promoter_Associated	Island	1.31246e-14	4.88172e-13	0.000484517	0.0725795	0.0731603	0.109614	0.109614	1.31246e-14	-0.0364539	-0.0364539	CRC down vs Normal	91.8878	0.0498332	2.17557	0.0884904	0.0401322	1
232031	cg19950139			Island	1.4295e-14	5.25516e-13	0.0277102	0.545134	0.545134	0.42289	0.42289	1.4295e-14	0.122244	0.122244	CRC up vs Normal	90.9448	0.567857	1.56155	0.731268	0.468298	1
57660	cg04294677	BCL11B;BCL11B	Unclassified	Island	1.87756e-14	6.62908e-13	6.63448e-06	0.133935	0.133935	0.172663	0.172663	1.87756e-14	-0.0387273	-0.0387273	CRC down vs Normal	89.7551	0.0569925	2.80307	0.133492	0.0476233	1
170793	cg14153319	CRIM1	Unclassified_Cell_type_specific	Island	1.90492e-14	6.71037e-13	3.92808e-05	0.0795843	0.0795843	0.114044	0.114044	1.90492e-14	-0.0344592	-0.0344592	CRC down vs Normal	89.6923	0.0451227	2.53692	0.0957211	0.0377312	1
129409	cg10377726	CDH3	Unclassified_Cell_type_specific	Island	1.94427e-14	6.82256e-13	0.000479431	0.145834	0.145834	0.184539	0.184539	1.94427e-14	-0.0387046	-0.0387046	CRC down vs Normal	89.6034	0.0569258	2.16955	0.103375	0.0476481	1
62776	cg04703241	SNX7;SNX7		Island	2.00886e-14	7.01742e-13	0.000326249	0.0772576	0.0772576	0.114717	0.114717	2.00886e-14	-0.0374596	-0.0374596	CRC down vs Normal	89.4615	0.0533225	2.22582	0.0995006	0.0447029	1
170599	cg14135988	RAB27B	Unclassified_Cell_type_specific	Island	2.20703e-14	7.62785e-13	1.02789e-06	0.110099	0.110099	0.134468	0.134468	2.20703e-14	-0.0243687	-0.0243687	CRC down vs Normal	89.0538	0.0225657	3.08938	0.0587123	0.0190046	1
103321	cg08075528	CSNK1G2		Island	2.40147e-14	8.20729e-13	3.93946e-05	0.942599	0.942599	0.920251	0.920251	2.40147e-14	0.0223486	0.0223486	CRC up vs Normal	88.6888	0.0189795	2.53649	0.040711	0.0160501	1
43169	cg03146981	MTSS1L	Unclassified_Cell_type_specific	Island	2.55335e-14	8.66037e-13	0.000758048	0.14451	0.14451	0.189346	0.189346	2.55335e-14	-0.0448357	-0.0448357	CRC down vs Normal	88.4242	0.076389	2.10257	0.136229	0.064792	1
143790	cg11733057	MTSS1L		Island	2.76358e-14	9.28086e-13	8.1055e-05	0.751219	0.752047	0.716343	0.716343	2.76358e-14	0.0357042	0.0357042	CRC up vs Normal	89.1693	0.0471671	2.45029	0.097208	0.0386142	1
217859	cg18549292			Island	3.06607e-14	1.01567e-12	1.11186e-06	0.109623	0.109623	0.136192	0.136192	3.06607e-14	-0.0265691	-0.0265691	CRC down vs Normal	87.6371	0.0268248	3.07715	0.0706412	0.0229567	1
91204	cg07058027	CYB5R2		N_Shore	3.62002e-14	1.16951e-12	1.8612e-05	0.808531	0.808531	0.790167	0.790167	3.62002e-14	0.018364	0.018364	CRC up vs Normal	86.9262	0.012815	2.64801	0.0292784	0.0110568	1
77675	cg05933789			N_Shelf	5.22434e-14	1.61386e-12	0.0324056	0.653767	0.653767	0.576967	0.576967	5.22434e-14	0.0768004	0.0768004	CRC up vs Normal	85.367	0.224136	1.53648	0.302559	0.196917	1
71080	cg05366118		Unclassified_Cell_type_specific	Island	5.33559e-14	1.64362e-12	1.49879e-05	0.0903553	0.0903553	0.112553	0.112553	5.33559e-14	-0.0221981	-0.0221981	CRC down vs Normal	85.2779	0.0187247	2.68039	0.0441404	0.0164679	1
90960	cg07036370	PKIB;PKIB;PKIB	Unclassified	Island	5.47491e-14	1.68035e-12	0.109652	0.128993	0.128993	0.16003	0.16003	5.47491e-14	-0.0310362	-0.0310362	CRC down vs Normal	85.169	0.0366034	1.32991	0.0428669	0.032233	1
97376	cg07569385	GJB2	Unclassified_Cell_type_specific	Island	6.1474e-14	1.858e-12	0.420818	0.210836	0.211072	0.268737	0.268737	6.1474e-14	-0.057665	-0.057665	CRC down vs Normal	85.1781	0.124697	1.04768	0.115032	0.108333	1
137225	cg11117531	TLCD2	Unclassified_Cell_type_specific	Island	6.82536e-14	2.03468e-12	2.84642e-06	0.128754	0.128754	0.158712	0.158712	6.82536e-14	-0.0299581	-0.0299581	CRC down vs Normal	84.2405	0.0341045	2.93196	0.0890245	0.0303635	1
68313	cg05146762	GTF2IRD1;GTF2IRD1;GTF2IRD1		S_Shore	7.01552e-14	2.08275e-12	7.98136e-09	0.10037	0.10037	0.120718	0.120718	7.01552e-14	-0.0203478	-0.0203478	CRC down vs Normal	84.1252	0.0157332	3.88231	0.0544555	0.0140266	1
53059	cg03930965	SYNRG;SYNRG;SYNRG;SYNRG;SYNRG;SYNRG;SYNRG	Unclassified	N_Shelf	7.85138e-14	2.29284e-12	0.00255844	0.803813	0.803813	0.764115	0.764115	7.85138e-14	0.0396981	0.0396981	CRC up vs Normal	83.6536	0.0598856	1.92394	0.103298	0.0536907	1
253744	cg22235417	ZNF214;NLRP14		Island	8.13748e-14	2.36768e-12	0.000326214	0.115909	0.115909	0.155989	0.155989	8.13748e-14	-0.04008	-0.04008	CRC down vs Normal	83.504	0.0610433	2.22584	0.122035	0.0548267	1
20462	cg01438467	SLC43A2		Island	8.38725e-14	2.42962e-12	0.00187631	0.739482	0.739482	0.673229	0.673229	8.38725e-14	0.0662524	0.0662524	CRC up vs Normal	83.3777	0.166797	1.96966	0.295522	0.150037	1
292866	cg26137868	FOXA2	Unclassified	Island	8.54224e-14	2.46749e-12	0.0197931	0.133284	0.133284	0.169322	0.169322	8.54224e-14	-0.0360379	-0.0360379	CRC down vs Normal	83.3012	0.0493517	1.61466	0.0717452	0.0444336	1
33852	cg02456288		Unclassified_Cell_type_specific	Island	8.6964e-14	2.5051e-12	0.00221805	0.202439	0.202439	0.255951	0.255951	8.6964e-14	-0.0535115	-0.0535115	CRC down vs Normal	83.2266	0.108812	1.94501	0.190721	0.0980565	1
29324	cg02105326	HES6;HES6		Island	1.02962e-13	2.90562e-12	0.000257853	0.164287	0.164287	0.195219	0.195219	1.02962e-13	-0.0309319	-0.0309319	CRC down vs Normal	82.5238	0.0363577	2.26023	0.0746846	0.033043	1
49277	cg03625177	TGFBI	Unclassified_Cell_type_specific	Island	1.18327e-13	3.2806e-12	0.000358788	0.0828118	0.0828118	0.12069	0.12069	1.18327e-13	-0.0378785	-0.0378785	CRC down vs Normal	81.9472	0.0545217	2.21192	0.110374	0.0498995	1
141105	cg11482794	TGFBI	Unclassified_Cell_type_specific	Island	1.51873e-13	4.06393e-12	0.0946488	0.189691	0.189691	0.276256	0.276256	1.51873e-13	-0.0865656	-0.0865656	CRC down vs Normal	80.9181	0.284757	1.35628	0.357963	0.263931	1
47831	cg03518058	ITGB5	Unclassified	Island	1.62434e-13	4.30485e-12	4.29444e-06	0.106674	0.106674	0.124993	0.124993	1.62434e-13	-0.0183196	-0.0183196	CRC down vs Normal	80.6421	0.0127532	2.86912	0.0340303	0.0118609	1
187574	cg15646795	LAMB1;LAMB1		Island	1.62521e-13	4.30642e-12	0.000836581	0.0912745	0.0912745	0.124234	0.124234	1.62521e-13	-0.0329592	-0.0329592	CRC down vs Normal	80.6399	0.0412796	2.08814	0.0801692	0.0383926	1
71850	cg05425754	CCNO		Island	1.86942e-13	4.86805e-12	3.72172e-05	0.12578	0.12578	0.151137	0.151137	1.86942e-13	-0.0253569	-0.0253569	CRC down vs Normal	80.0668	0.024433	2.54492	0.0582452	0.0228869	1
254056	cg22267551	HOXC10	Unclassified	S_Shelf	2.17213e-13	5.55673e-12	0.00888552	0.0976155	0.0976155	0.116878	0.116878	2.17213e-13	-0.0192623	-0.0192623	CRC down vs Normal	79.4547	0.0140993	1.73791	0.0231295	0.0133088	1
119970	cg09521108	CXCL1;CXCL1		Island	3.02996e-13	7.44356e-12	0.000313067	0.133965	0.133965	0.186633	0.186633	3.02996e-13	-0.0526675	-0.0526675	CRC down vs Normal	78.1061	0.105407	2.23185	0.225897	0.101215	1
55547	cg04131431	LGR6;LGR6;LGR6		Island	3.16704e-13	7.73917e-12	0.0165545	0.103249	0.103249	0.148036	0.148036	3.16704e-13	-0.0447871	-0.0447871	CRC down vs Normal	77.9277	0.0762235	1.64251	0.120494	0.0733599	1
280601	cg24887262		Unclassified	Island	3.52166e-13	8.49505e-12	3.55917e-13	0.125134	0.125134	0.140847	0.140847	3.52166e-13	-0.0157133	-0.0157133	CRC down vs Normal	77.5007	0.00938249	5.81195	0.052771	0.00907975	1
130514	cg10485664	FEZF1;FEZF1		Island	3.53832e-13	8.52794e-12	3.53511e-05	0.151249	0.151249	0.233844	0.233844	3.53832e-13	-0.0825947	-0.0825947	CRC down vs Normal	77.4817	0.259232	2.55254	0.640506	0.250929	1
192193	cg16095155	TCF19;TCF19		S_Shore	3.64238e-13	8.74808e-12	0.00235777	0.629019	0.629019	0.567192	0.567192	3.64238e-13	0.0618269	0.0618269	CRC up vs Normal	77.3654	0.145258	1.936	0.272621	0.140816	1
156483	cg12969595	TMEM98;TMEM98		Island	4.27071e-13	1.00566e-11	0.000221311	0.178194	0.178194	0.215514	0.215514	4.27071e-13	-0.0373196	-0.0373196	CRC down vs Normal	76.728	0.0529246	2.28259	0.118085	0.0517327	1
122967	cg09805405	PKIB;PKIB;PKIB	Unclassified	Island	5.53234e-13	1.26305e-11	0.123779	0.116051	0.116051	0.145118	0.145118	5.53234e-13	-0.0290672	-0.0290672	CRC down vs Normal	75.6972	0.0321062	1.30778	0.0416011	0.0318105	1
218490	cg18609578	SPATS2L;SPATS2L;SPATS2L;SPATS2L;SPATS2L		N_Shore	6.39982e-13	1.43412e-11	0.171608	0.140188	0.140188	0.180628	0.180628	6.39982e-13	-0.0404397	-0.0404397	CRC down vs Normal	75.1202	0.0621439	1.24588	0.0773	0.0620445	1
224537	cg19234705	HOMER3;HOMER3;HOMER3;HOMER3;HOMER3		N_Shore	7.95039e-13	1.73546e-11	0.00765172	0.771305	0.771305	0.731736	0.731736	7.95039e-13	0.0395694	0.0395694	CRC up vs Normal	74.2651	0.0594981	1.76054	0.105785	0.0600869	1
258713	cg22764338	PCDH1;PCDH1		Island	8.97249e-13	1.93281e-11	2.86255e-05	0.105261	0.105261	0.130244	0.130244	8.97249e-13	-0.0249835	-0.0249835	CRC down vs Normal	73.7905	0.0237186	2.58387	0.0622902	0.0241073	1
11895	cg00816177	KATNB1	Promoter_Associated	S_Shore	9.37422e-13	2.0083e-11	0.00386502	0.119136	0.119136	0.15245	0.15245	9.37422e-13	-0.0333143	-0.0333143	CRC down vs Normal	73.6191	0.0421739	1.86281	0.0800358	0.042965	1
86152	cg06660057	FOXK1		N_Shelf	1.00027e-12	2.1282e-11	0.00259352	0.779576	0.779576	0.732189	0.732189	1.00027e-12	0.0473872	0.0473872	CRC up vs Normal	73.3654	0.0853309	1.92193	0.167654	0.0872321	1
275372	cg24393055	SPRY4;SPRY4	Unclassified_Cell_type_specific	Island	1.09743e-12	2.31046e-11	0.00022216	0.0974792	0.0974792	0.117709	0.117709	1.09743e-12	-0.0202298	-0.0202298	CRC down vs Normal	73.0038	0.0155513	2.28203	0.0364588	0.0159765	1
20767	cg01460360	KIAA0754;MACF1;MACF1	Promoter_Associated	Island	1.10468e-12	2.32399e-11	3.91347e-09	0.116118	0.116118	0.135531	0.135531	1.10468e-12	-0.0194136	-0.0194136	CRC down vs Normal	72.9781	0.0143217	4.00539	0.0589533	0.0147185	1
184884	cg15391574	GLB1L2	Unclassified	Island	1.31098e-12	2.6973e-11	0.000505781	0.139799	0.139799	0.179159	0.179159	1.31098e-12	-0.0393602	-0.0393602	CRC down vs Normal	72.3127	0.0588707	2.16173	0.131992	0.0610584	1
277366	cg24583615	UGGT2;UGGT2	Unclassified_Cell_type_specific	Island	1.46787e-12	2.97667e-11	0.000781915	0.0644684	0.0644684	0.0971213	0.0971213	1.46787e-12	-0.0326528	-0.0326528	CRC down vs Normal	71.8751	0.0405158	2.09803	0.0886992	0.0422773	1
150763	cg12400336	TJP1;TJP1		Island	1.47487e-12	2.98881e-11	0.0183223	0.0847031	0.0847031	0.12003	0.12003	1.47487e-12	-0.0353274	-0.0353274	CRC down vs Normal	71.8567	0.047425	1.62672	0.0805221	0.0494996	1
146245	cg11952344	HEXDC	Unclassified_Cell_type_specific	S_Shore	1.4973e-12	3.03129e-11	0.0128546	0.709006	0.709006	0.651598	0.651598	1.4973e-12	0.0574075	0.0574075	CRC up vs Normal	71.7983	0.125233	1.68156	0.219978	0.130818	1
70675	cg05337636	RPTOR;RPTOR		S_Shore	1.81809e-12	3.59705e-11	0.28692	0.786342	0.786342	0.739892	0.739892	1.81809e-12	0.0464504	0.0464504	CRC up vs Normal	71.0503	0.0819905	1.13924	0.0985993	0.0865483	1
234465	cg20208384	SLC12A8		Island	2.03517e-12	3.97936e-11	1.69117e-06	0.1324	0.1324	0.155033	0.155033	2.03517e-12	-0.0226327	-0.0226327	CRC down vs Normal	70.6175	0.019465	3.0121	0.0622692	0.020673	1
221141	cg18868622			Island	2.13047e-12	4.14424e-11	0.0020145	0.0836169	0.0836169	0.121413	0.121413	2.13047e-12	-0.0377957	-0.0377957	CRC down vs Normal	70.4422	0.0542835	1.9592	0.113233	0.0577957	1
161455	cg13447964	PC;PC	Promoter_Associated	Island	2.15598e-12	4.18911e-11	0.00159557	0.155568	0.155568	0.204584	0.204584	2.15598e-12	-0.0490166	-0.0490166	CRC down vs Normal	70.3967	0.0912997	1.99349	0.193907	0.0972699	1
152906	cg12599700			Island	2.78217e-12	5.25727e-11	6.5048e-06	0.152567	0.152567	0.188239	0.188239	2.78217e-12	-0.0356717	-0.0356717	CRC down vs Normal	69.4246	0.048354	2.80606	0.146581	0.0522372	1
118026	cg09346118	C1orf61;MIR9-1		Island	3.10561e-12	5.79312e-11	0.475435	0.463806	0.463806	0.362448	0.362448	3.10561e-12	0.101358	0.101358	CRC up vs Normal	69.0073	0.390389	1.01438	0.430392	0.424291	1
112504	cg08855568	PTPRG		Island	3.1262e-12	5.82801e-11	9.69191e-06	0.0990665	0.0990665	0.14004	0.14004	3.1262e-12	-0.0409735	-0.0409735	CRC down vs Normal	68.9823	0.0637955	2.74585	0.190454	0.0693608	1
218498	cg18610223	BCOR;BCOR;BCOR;BCOR	Unclassified_Cell_type_specific	N_Shore	3.44369e-12	6.35215e-11	6.63182e-06	0.0864071	0.0864071	0.122929	0.122929	3.44369e-12	-0.0365215	-0.0365215	CRC down vs Normal	68.6165	0.0506852	2.80313	0.155295	0.0554006	1
29609	cg02128085	DIDO1;DIDO1;DIDO1		N_Shore	3.6399e-12	6.67113e-11	3.0807e-05	0.819446	0.819446	0.791202	0.791202	3.6399e-12	0.0282441	0.0282441	CRC up vs Normal	68.4073	0.0303137	2.57296	0.0855127	0.0332351	1
191774	cg16050165	GPRC5C	Unclassified	Island	3.89732e-12	7.08961e-11	0.00810958	0.0793386	0.0793386	0.115593	0.115593	3.89732e-12	-0.0362545	-0.0362545	CRC down vs Normal	68.1498	0.0499469	1.75175	0.0962892	0.0549674	1
182642	cg15146621	TGFBI	Unclassified_Cell_type_specific	Island	4.61653e-12	8.25429e-11	0.0019973	0.126846	0.126846	0.16046	0.16046	4.61653e-12	-0.0336141	-0.0336141	CRC down vs Normal	67.5136	0.0429365	1.96046	0.0935092	0.0476976	1
87252	cg06751221	ACE		Island	5.12465e-12	9.05918e-11	3.76457e-07	0.136116	0.13616	0.153492	0.15339	5.12465e-12	-0.01723	-0.01723	CRC down vs Normal	67.7919	0.0109843	3.28618	0.0399344	0.0118282	1
133674	cg10777000	NUFIP1		N_Shelf	6.70954e-12	1.1499e-10	0.00580075	0.735349	0.735349	0.686677	0.686677	6.70954e-12	0.048672	0.048672	CRC up vs Normal	66.1195	0.0900206	1.8022	0.184025	0.102111	1
92948	cg07186730	KCNQ4;KCNQ4	Unclassified_Cell_type_specific	S_Shelf	7.08652e-12	1.20788e-10	0.00203589	0.744551	0.744551	0.713694	0.713694	7.08652e-12	0.030857	0.030857	CRC up vs Normal	65.9168	0.0361818	1.95764	0.0805913	0.0411676	1
251904	cg22040997	ZNF696	Promoter_Associated	Island	7.38344e-12	1.25304e-10	2.95702e-06	0.0889759	0.0889759	0.105189	0.105189	7.38344e-12	-0.0162131	-0.0162131	CRC down vs Normal	65.7649	0.00998884	2.92612	0.033333	0.0113915	1
209822	cg17792315	RGNEF		Island	8.2897e-12	1.38759e-10	3.22857e-05	0.0595838	0.0595838	0.0818345	0.0818345	8.2897e-12	-0.0222507	-0.0222507	CRC down vs Normal	65.3371	0.0188135	2.566	0.0554151	0.0215959	1
258286	cg22718050	TMEM52		Island	8.31887e-12	1.39209e-10	0.186348	0.150049	0.150049	0.199287	0.199287	8.31887e-12	-0.049238	-0.049238	CRC down vs Normal	65.3242	0.0921265	1.22966	0.130064	0.105772	1
234599	cg20222926	FEZF1;FEZF1		Island	8.49187e-12	1.4179e-10	7.13307e-06	0.119273	0.119273	0.174436	0.174436	8.49187e-12	-0.0551627	-0.0551627	CRC down vs Normal	65.2483	0.115631	2.79211	0.371107	0.132913	1
180149	cg14917044	SETD1B		N_Shelf	8.7153e-12	1.45114e-10	1.05919e-06	0.871229	0.871229	0.839298	0.839298	8.7153e-12	0.0319311	0.0319311	CRC up vs Normal	65.1526	0.0387447	3.0847	0.13758	0.0446008	1
136880	cg11080643			Island	8.85933e-12	1.47266e-10	0.000197444	0.176868	0.176868	0.219603	0.219603	8.85933e-12	-0.0427352	-0.0427352	CRC down vs Normal	65.0922	0.0693993	2.29929	0.183858	0.0799627	1
150928	cg12415116	PLEKHA5;PLEKHA5	Unclassified_Cell_type_specific	Island	9.216e-12	1.52507e-10	0.000356099	0.141145	0.141145	0.174435	0.174435	9.216e-12	-0.0332899	-0.0332899	CRC down vs Normal	64.9469	0.0421122	2.21302	0.107621	0.0486307	1
4845	cg00335169	PTPRE	Unclassified_Cell_type_specific	N_Shore	1.16393e-11	1.88091e-10	6.80555e-06	0.133749	0.133749	0.1534	0.1534	1.16393e-11	-0.0196513	-0.0196513	CRC down vs Normal	64.091	0.0146746	2.79922	0.0480693	0.0171724	1
172864	cg14298680			N_Shore	1.17539e-11	1.89785e-10	0.169333	0.402603	0.402603	0.30555	0.30555	1.17539e-11	0.0970536	0.0970536	CRC up vs Normal	64.0552	0.357938	1.24848	0.523235	0.419097	1
55462	cg04124126	MAP7	Unclassified	Island	1.34722e-11	2.14452e-10	0.0337766	0.115477	0.115477	0.150999	0.150999	1.34722e-11	-0.0355223	-0.0355223	CRC down vs Normal	63.5575	0.0479497	1.52981	0.0865599	0.0565822	1
86702	cg06707356	TXNDC11		N_Shelf	1.35439e-11	2.1546e-10	0.210409	0.72537	0.72537	0.669378	0.669378	1.35439e-11	0.0559922	0.0559922	CRC up vs Normal	63.5382	0.119135	1.20522	0.169485	0.140626	1
170401	cg14120129	TGFBI	Unclassified_Cell_type_specific	Island	1.44392e-11	2.28302e-10	0.00650958	0.087295	0.087295	0.120871	0.120871	1.44392e-11	-0.0335758	-0.0335758	CRC down vs Normal	63.3054	0.0428387	1.78489	0.0905877	0.0507525	1
270587	cg23932378	PTPN1	Promoter_Associated_Cell_type_specific	S_Shelf	1.55548e-11	2.44038e-10	0.00315664	0.743415	0.743415	0.685888	0.682641	1.55548e-11	0.0607745	0.0607745	CRC up vs Normal	63.329	0.138508	1.89813	0.311357	0.161846	1
5184	cg00357610	ANKRD50;ANKRD50;ANKRD50;ANKRD50		Island	1.57288e-11	2.46457e-10	0.000135579	0.127803	0.127803	0.15309	0.15309	1.57288e-11	-0.0252872	-0.0252872	CRC down vs Normal	62.9949	0.0242987	2.35438	0.0681109	0.0289294	1
230461	cg19803131	NEURL1B	Unclassified_Cell_type_specific	Island	1.61784e-11	2.52772e-10	3.73562e-05	0.770478	0.770478	0.738701	0.738701	1.61784e-11	0.0317771	0.0317771	CRC up vs Normal	62.8927	0.0383718	2.54436	0.116426	0.0457586	1
120265	cg09549240	RPP25	Unclassified	N_Shore	1.6626e-11	2.59162e-10	0.054304	0.147088	0.147088	0.186596	0.186596	1.6626e-11	-0.0395081	-0.0395081	CRC down vs Normal	62.7939	0.0593137	1.45186	0.102854	0.0708433	1
95176	cg07385573	USP36		S_Shelf	1.70864e-11	2.65631e-10	0.0019019	0.733998	0.733998	0.683669	0.683669	1.70864e-11	0.0503289	0.0503289	CRC up vs Normal	62.6951	0.096254	1.96766	0.226568	0.115145	1
253714	cg22232952	ANGPTL6	Unclassified	Island	1.77342e-11	2.74639e-10	0.199793	0.291598	0.291598	0.36143	0.36143	1.77342e-11	-0.0698326	-0.0698326	CRC down vs Normal	62.5606	0.18531	1.21572	0.270081	0.222157	1
113962	cg08978953	ZNF697		Island	1.82545e-11	2.81978e-10	2.45581e-05	0.129464	0.129464	0.154404	0.154404	1.82545e-11	-0.0249393	-0.0249393	CRC down vs Normal	62.4561	0.0236347	2.60667	0.0739814	0.0283816	1
104898	cg08199352			N_Shore	1.91886e-11	2.94817e-10	0.000150205	0.755007	0.755007	0.709645	0.709136	1.91886e-11	0.0458704	0.0458704	CRC up vs Normal	62.5634	0.0789035	2.34849	0.22214	0.0933271	1
132657	cg10675659	PLEKHA5;PLEKHA5	Unclassified_Cell_type_specific	Island	2.51865e-11	3.75576e-10	3.42663e-05	0.141637	0.141637	0.170845	0.170845	2.51865e-11	-0.0292078	-0.0292078	CRC down vs Normal	61.2989	0.0324177	2.55716	0.101426	0.0396635	1
290499	cg25915131	SSH3	Promoter_Associated	N_Shore	2.5343e-11	3.77619e-10	5.53105e-06	0.253851	0.253851	0.302544	0.302544	2.5343e-11	-0.0486931	-0.0486931	CRC down vs Normal	61.2767	0.0900988	2.83064	0.312155	0.110277	1
33159	cg02396005	LPCAT1		S_Shore	2.62166e-11	3.89212e-10	0.00830477	0.867602	0.867602	0.812005	0.812005	2.62166e-11	0.0555965	0.0555965	CRC up vs Normal	61.1555	0.117457	1.74815	0.251817	0.144047	1
32698	cg02362970	MAP7	Unclassified	Island	2.73331e-11	4.04217e-10	2.69041e-05	0.0836564	0.0836564	0.104736	0.104386	2.73331e-11	-0.0207295	-0.0207295	CRC down vs Normal	61.2833	0.0161141	2.60475	0.051368	0.0194579	1
87393	cg06760162	FLJ35220;FLJ35220;FLJ35220;LOC100294362	Promoter_Associated	Island	2.75749e-11	4.07384e-10	0.177698	0.125038	0.125038	0.162771	0.162771	2.75749e-11	-0.0377322	-0.0377322	CRC down vs Normal	60.975	0.0541012	1.23905	0.0824528	0.0665452	1
61820	cg04619603	HOXA11AS;HOXA11	Unclassified	N_Shore	2.88964e-11	4.25021e-10	0.001322	0.0541392	0.0541392	0.0692489	0.0692489	2.88964e-11	-0.0151097	-0.0151097	CRC down vs Normal	60.8079	0.00867552	2.02111	0.0216265	0.0107003	1
9689	cg00662684	EPHX4	Promoter_Associated_Cell_type_specific	Island	3.04665e-11	4.45635e-10	1.60173e-05	0.0930348	0.0930348	0.127126	0.127126	3.04665e-11	-0.0340912	-0.0340912	CRC down vs Normal	60.6194	0.0441641	2.67045	0.145916	0.054641	1
80734	cg06195525	DKFZP686I15217;DKFZP686I15217		S_Shore	3.20057e-11	4.65992e-10	0.114814	0.301556	0.301556	0.364905	0.364905	3.20057e-11	-0.0633486	-0.0633486	CRC down vs Normal	60.444	0.152496	1.32155	0.250063	0.18922	1
5749	cg00395210		Promoter_Associated	Island	3.32673e-11	4.82498e-10	0.131636	0.308269	0.308172	0.175234	0.175234	3.32673e-11	0.132938	0.132938	CRC up vs Normal	60.5778	0.662721	1.29778	1.06483	0.809559	1
178705	cg14782638			S_Shelf	3.3528e-11	4.85937e-10	0.0329968	0.790997	0.790997	0.752492	0.752492	3.3528e-11	0.0385057	0.0385057	CRC up vs Normal	60.2789	0.0563421	1.53357	0.107506	0.0701018	1
73988	cg05617039	TBC1D4		Island	3.53118e-11	5.08575e-10	2.0766e-05	0.115595	0.115595	0.136316	0.136316	3.53118e-11	-0.0207211	-0.0207211	CRC down vs Normal	60.0949	0.0163158	2.63166	0.0535874	0.0203626	1
161943	cg13482485	SNX7;SNX7	Unclassified_Cell_type_specific	S_Shore	3.81175e-11	5.4475e-10	2.87931e-07	0.117732	0.117732	0.137693	0.137693	3.81175e-11	-0.0199607	-0.0199607	CRC down vs Normal	59.824	0.0151403	3.28996	0.0624469	0.0189811	1
235094	cg20271950	TBC1D16	Unclassified	Island	4.2637e-11	6.02057e-10	1.52126e-06	0.0865247	0.0865247	0.100135	0.100135	4.2637e-11	-0.0136102	-0.0136102	CRC down vs Normal	59.428	0.00703903	3.02848	0.0269034	0.00888348	1
227634	cg19540797	RNASEH1		S_Shore	6.44676e-11	8.74177e-10	4.28276e-05	0.889864	0.889864	0.858292	0.858292	6.44676e-11	0.0315718	0.0315718	CRC up vs Normal	57.9773	0.0378776	2.52412	0.123679	0.0489988	1
191435	cg16017578		Unclassified_Cell_type_specific	Island	6.51996e-11	8.83171e-10	0.0303358	0.0885403	0.0885403	0.138417	0.138417	6.51996e-11	-0.0498765	-0.0498765	CRC down vs Normal	57.9379	0.0945312	1.54708	0.189316	0.12237	1
309254	cg27658017	F2RL1	Unclassified	N_Shore	6.72659e-11	9.08369e-10	3.28549e-05	0.100012	0.100012	0.118635	0.118635	6.72659e-11	-0.0186221	-0.0186221	CRC down vs Normal	57.8291	0.0131777	2.56341	0.0438098	0.0170905	1
207590	cg17537719	GLS		S_Shelf	6.83531e-11	9.21748e-10	0.0579362	0.699983	0.699983	0.651597	0.651597	6.83531e-11	0.0483866	0.0483866	CRC up vs Normal	57.7733	0.0889681	1.44099	0.16643	0.115496	1
100771	cg07853743	SRRM2;LOC100128788		Island	6.85278e-11	9.23809e-10	9.6891e-08	0.0650874	0.0650874	0.0860304	0.0860304	6.85278e-11	-0.0209431	-0.0209431	CRC down vs Normal	57.7644	0.0166672	3.46542	0.0749929	0.0216404	1
247676	cg21591807	FGF21;FUT1		S_Shelf	8.09931e-11	1.07315e-09	0.151551	0.763699	0.763699	0.723776	0.723776	8.09931e-11	0.0399224	0.0399224	CRC up vs Normal	57.1835	0.0605644	1.26985	0.10087	0.0794342	1
304739	cg27231441	LHPP;LHPP		N_Shore	8.94477e-11	1.17377e-09	0.00461224	0.760913	0.760913	0.708713	0.708713	8.94477e-11	0.0522003	0.0522003	CRC up vs Normal	56.8397	0.103545	1.83649	0.250916	0.136628	1
295247	cg26355004	C4orf19	Promoter_Associated	Island	1.14243e-10	1.46334e-09	0.238385	0.0855479	0.0855479	0.117112	0.117112	1.14243e-10	-0.0315639	-0.0315639	CRC down vs Normal	55.9963	0.0378588	1.17934	0.0598009	0.050707	1
253251	cg22180410	FAT1	Unclassified	Island	1.35366e-10	1.70246e-09	0.00114703	0.262618	0.262618	0.28834	0.28834	1.35366e-10	-0.0257213	-0.0257213	CRC down vs Normal	55.4149	0.0251403	2.04192	0.0694777	0.0340256	1
82002	cg06313775	DSN1;DSN1;DSN1;DSN1;DSN1		N_Shore	1.35519e-10	1.70398e-09	0.146106	0.74189	0.74189	0.689113	0.689113	1.35519e-10	0.0527767	0.0527767	CRC up vs Normal	55.411	0.105844	1.2768	0.182918	0.143263	1
265530	cg23416667	RGMB	Unclassified	Island	1.40893e-10	1.7646e-09	0.108054	0.0591817	0.0591817	0.0999505	0.0999505	1.40893e-10	-0.0407687	-0.0407687	CRC down vs Normal	55.2781	0.0631594	1.33256	0.114191	0.0856931	1
172259	cg14254422			S_Shelf	1.46022e-10	1.82294e-09	0.000847172	0.783767	0.783767	0.747944	0.747944	1.46022e-10	0.0358235	0.0358235	CRC up vs Normal	55.156	0.0487664	2.0863	0.138346	0.0663115	1
85987	cg06648395			Island	1.51498e-10	1.88468e-09	2.8826e-06	0.104929	0.104929	0.122821	0.122821	1.51498e-10	-0.0178919	-0.0178919	CRC down vs Normal	55.0305	0.0121646	2.93003	0.0485766	0.0165789	1
276051	cg24455365	PINK1		S_Shore	1.69934e-10	2.09127e-09	0.114721	0.184044	0.184044	0.236628	0.236628	1.69934e-10	-0.0525832	-0.0525832	CRC down vs Normal	54.6396	0.10507	1.3217	0.190618	0.144222	1
116979	cg09257101	RPUSD2		S_Shelf	1.92937e-10	2.34385e-09	4.28475e-05	0.812552	0.812552	0.784641	0.784641	1.92937e-10	0.0279109	0.0279109	CRC up vs Normal	54.2089	0.0296028	2.52405	0.103376	0.0409565	1
92971	cg07189157		Promoter_Associated	Island	2.06193e-10	2.48848e-09	0.00199439	0.11143	0.11143	0.129693	0.129693	2.06193e-10	-0.0182636	-0.0182636	CRC down vs Normal	53.9841	0.0126753	1.96067	0.0345269	0.0176097	1
33247	cg02401792	TTC38	Promoter_Associated_Cell_type_specific	Island	2.14956e-10	2.58245e-09	2.56674e-12	0.133538	0.133538	0.145279	0.145362	2.14956e-10	-0.0118232	-0.0118232	CRC down vs Normal	54.0643	0.00524207	5.4457	0.0396011	0.00717504	1
216987	cg18465300			S_Shore	2.17693e-10	2.61208e-09	0.0132227	0.120546	0.120546	0.145826	0.145826	2.17693e-10	-0.0252793	-0.0252793	CRC down vs Normal	53.8007	0.0242836	1.67722	0.0567775	0.0338521	1
178286	cg14743206	FBXO21;FBXO21		N_Shelf	2.39269e-10	2.84549e-09	0.507863	0.774101	0.774101	0.732824	0.732824	2.39269e-10	0.0412768	0.0412768	CRC up vs Normal	53.4821	0.0647433	0.995443	0.0903782	0.090792	1
19853	cg01396143	TANC1;TANC1	Unclassified	Island	2.46823e-10	2.92622e-09	3.4416e-07	0.0980792	0.0982696	0.111889	0.111889	2.46823e-10	-0.0136189	-0.0136189	CRC down vs Normal	53.5949	0.00695533	3.28086	0.0319333	0.00960343	1
291484	cg26007237		Unclassified	S_Shore	2.50394e-10	2.96435e-09	0.000135962	0.0861975	0.0861975	0.100296	0.100296	2.50394e-10	-0.0140981	-0.0140981	CRC down vs Normal	53.3292	0.00755274	2.35397	0.0250035	0.0106219	1
138602	cg11242978		Unclassified_Cell_type_specific	Island	2.7117e-10	3.18267e-09	1.15548e-05	0.0538262	0.0538262	0.0695772	0.0695772	2.7117e-10	-0.015751	-0.015751	CRC down vs Normal	53.0615	0.00942755	2.71941	0.0362373	0.0133254	1
179875	cg14892281	TTC12	Promoter_Associated	N_Shore	2.72844e-10	3.19966e-09	2.24075e-11	0.177176	0.177176	0.198188	0.198188	2.72844e-10	-0.0210125	-0.0210125	CRC down vs Normal	53.0408	0.0167779	4.95845	0.117634	0.023724	1
37880	cg02751123	FLJ41603	Unclassified_Cell_type_specific	Island	2.74097e-10	3.21301e-09	3.76144e-05	0.0623317	0.0623317	0.0796218	0.0796218	2.74097e-10	-0.0172901	-0.0172901	CRC down vs Normal	53.0254	0.0113601	2.54334	0.040866	0.0160678	1
191074	cg15988320	PCDHGA4;PCDHGC3;PCDHGA12;PCDHGA11;PCDHGA11;PCDHGA9;PCDHGA1;PCDHGB1;PCDHGB6;PCDHGB3;PCDH		N_Shelf	3.17605e-10	3.6706e-09	0.529701	0.328371	0.328371	0.419337	0.419337	3.17605e-10	-0.0909664	-0.0909664	CRC down vs Normal	52.5322	0.314446	0.982882	0.441248	0.448933	1
279071	cg24742832		Promoter_Associated	Island	3.31119e-10	3.81056e-09	1.78031e-07	0.0977076	0.0977076	0.111432	0.111432	3.31119e-10	-0.0137243	-0.0137243	CRC down vs Normal	52.3931	0.0071575	3.36696	0.0344974	0.0102459	1
299016	cg26702929	HR;HR;HR;HR	Unclassified_Cell_type_specific	Island	3.43608e-10	3.94066e-09	0.000650935	0.0801018	0.0801018	0.111157	0.111157	3.43608e-10	-0.0310555	-0.0310555	CRC down vs Normal	52.2696	0.036649	2.12485	0.111738	0.0525864	1
174191	cg14411221	WDR89;WDR89	Gene_Associated_Cell_type_specific	S_Shelf	3.44475e-10	3.94987e-09	0.069044	0.706282	0.706282	0.648745	0.648745	3.44475e-10	0.0575371	0.0575371	CRC up vs Normal	52.2612	0.1258	1.41123	0.254776	0.180535	1
258352	cg22724228	CNKSR3		N_Shelf	3.47118e-10	3.97737e-09	0.012731	0.69358	0.69358	0.639867	0.639867	3.47118e-10	0.0537128	0.0537128	CRC up vs Normal	52.2357	0.109633	1.68304	0.264928	0.15741	1
195080	cg16366604	IL17RC;IL17RC;IL17RC		S_Shelf	4.11162e-10	4.63265e-09	0.00021011	0.776056	0.776056	0.735983	0.735983	4.11162e-10	0.0400731	0.0400731	CRC up vs Normal	51.6727	0.0610225	2.29019	0.202844	0.0885707	1
295438	cg26371206	BFSP1;BFSP1		Island	4.20199e-10	4.72535e-09	0.0553504	0.121081	0.121081	0.145245	0.145245	4.20199e-10	-0.0241639	-0.0241639	CRC down vs Normal	51.6006	0.022188	1.44866	0.0467189	0.0322497	1
214561	cg18233416	SPRY4;SPRY4	Unclassified_Cell_type_specific	Island	4.39315e-10	4.9162e-09	0.000213439	0.0697781	0.0697781	0.0854025	0.0854025	4.39315e-10	-0.0156244	-0.0156244	CRC down vs Normal	51.4532	0.00927668	2.28789	0.0309369	0.013522	1
104634	cg08176502	RGS14		N_Shore	4.5958e-10	5.12205e-09	9.39904e-07	0.705739	0.705739	0.677728	0.677288	4.5958e-10	0.0284504	0.0284504	CRC up vs Normal	51.5062	0.0303535	3.12071	0.137932	0.0436096	1
178395	cg14754555	GPD2;GPD2;GPD2	Promoter_Associated	N_Shore	4.63475e-10	5.16155e-09	0.0176196	0.39232	0.39232	0.458737	0.458737	4.63475e-10	-0.0664169	-0.0664169	CRC down vs Normal	51.276	0.167626	1.63282	0.400336	0.245181	1
274618	cg24321039	MYO5C	Unclassified	Island	5.36773e-10	5.89658e-09	0.00123515	0.108151	0.108151	0.145803	0.145803	5.36773e-10	-0.0376517	-0.0376517	CRC down vs Normal	50.7915	0.0538706	2.03107	0.161565	0.0795466	1
249081	cg21745307	MATN4;RBPJL;MATN4;MATN4		S_Shore	5.48901e-10	6.01657e-09	0.0166801	0.790642	0.790642	0.735242	0.735242	5.48901e-10	0.0554005	0.0554005	CRC up vs Normal	50.718	0.11663	1.64133	0.283079	0.172469	1
255892	cg22474886	SASH1		Island	5.90323e-10	6.43028e-09	0.00353002	0.152859	0.152859	0.193519	0.193519	5.90323e-10	-0.04066	-0.04066	CRC down vs Normal	50.4787	0.0628229	1.87628	0.175133	0.0933407	1
261697	cg23049429	ATP11A;ATP11A	Promoter_Associated	S_Shore	6.06537e-10	6.59297e-09	0.0829591	0.261443	0.261443	0.297925	0.297925	6.06537e-10	-0.0364813	-0.0364813	CRC down vs Normal	50.3898	0.0505736	1.37948	0.103839	0.0752737	1
31256	cg02258788	AMOTL2		N_Shore	6.36215e-10	6.88437e-09	0.00805965	0.814272	0.814272	0.791917	0.791917	6.36215e-10	0.0223552	0.0223552	CRC up vs Normal	50.2331	0.0189907	1.75269	0.0496955	0.0283539	1
226374	cg19418190	PTPRN2;PTPRN2;PTPRN2		S_Shore	6.66043e-10	7.17478e-09	0.00161664	0.822974	0.822974	0.791066	0.791066	6.66043e-10	0.0319077	0.0319077	CRC up vs Normal	50.083	0.0386877	1.99156	0.115382	0.0579355	1
227736	cg19550533	RTN4RL1	Unclassified_Cell_type_specific	Island	6.90654e-10	7.41708e-09	0.316538	0.217669	0.217669	0.251024	0.251024	6.90654e-10	-0.033355	-0.033355	CRC down vs Normal	49.9642	0.0422771	1.117	0.0708861	0.063461	1
30873	cg02231062	TNFRSF13C	Unclassified_Cell_type_specific	N_Shore	6.91012e-10	7.41999e-09	0.0204535	0.716747	0.716747	0.661256	0.661256	6.91012e-10	0.0554904	0.0554904	CRC up vs Normal	49.9625	0.117009	1.60952	0.282705	0.175645	1
231918	cg19938857	EFNB2	Unclassified_Cell_type_specific	N_Shore	7.43537e-10	7.9246e-09	0.00126501	0.064053	0.064053	0.081078	0.081078	7.43537e-10	-0.017025	-0.017025	CRC down vs Normal	49.7231	0.0110144	2.02757	0.0336852	0.0166136	1
146748	cg11997733	NEUROD2	Unclassified_Cell_type_specific	N_Shore	7.51981e-10	8.0066e-09	0.432314	0.313614	0.313614	0.18799	0.18799	7.51981e-10	0.125624	0.125624	CRC up vs Normal	49.6863	0.599696	1.0403	0.941701	0.905224	1
12449	cg00855685	SEMA5A		N_Shore	7.80289e-10	8.28122e-09	0.0954748	0.631873	0.631873	0.558107	0.558107	7.80289e-10	0.0737657	0.0737657	CRC up vs Normal	49.5658	0.206773	1.35473	0.423864	0.312876	1
174302	cg14419141	FAM26F	Promoter_Associated	Island	7.81356e-10	8.29084e-09	4.13313e-05	0.37911	0.37911	0.283665	0.283665	7.81356e-10	0.0954445	0.0954445	CRC up vs Normal	49.5613	0.346167	2.52938	1.32501	0.523846	1
5105	cg00352005	KDM3A;KDM3A		S_Shelf	7.9362e-10	8.40714e-09	0.14047	0.6943	0.6943	0.647463	0.647463	7.9362e-10	0.0468366	0.0468366	CRC up vs Normal	49.5106	0.0833595	1.28423	0.162166	0.126275	1
95191	cg07386859	HAGH;HAGH		S_Shelf	8.02091e-10	8.48839e-09	0.0180194	0.747456	0.747456	0.699104	0.699104	8.02091e-10	0.0483517	0.0483517	CRC up vs Normal	49.476	0.0888398	1.62932	0.219423	0.134671	1
44675	cg03269060	RARRES1;RARRES1;RARRES1;RARRES1	Unclassified_Cell_type_specific	Island	8.1019e-10	8.56596e-09	0.0367609	0.103858	0.103858	0.165848	0.165848	8.1019e-10	-0.0619905	-0.0619905	CRC down vs Normal	49.4432	0.146027	1.51611	0.335829	0.221507	1
137883	cg11183365			Island	8.26036e-10	8.71889e-09	0.354956	0.238536	0.238536	0.0972099	0.0972099	8.26036e-10	0.141326	0.141326	CRC up vs Normal	49.3802	0.758978	1.09003	1.25654	1.15276	1
70829	cg05348216	PRSS16		S_Shelf	9.02613e-10	9.45877e-09	0.604416	0.657768	0.657493	0.596173	0.596173	9.02613e-10	0.0613191	0.0613191	CRC up vs Normal	49.2786	0.141001	0.940406	0.20181	0.211737	1
71667	cg05410624	AP1B1;AP1B1;AP1B1		N_Shore	9.50685e-10	9.91086e-09	0.250978	0.81094	0.811339	0.780083	0.780083	9.50685e-10	0.0312563	0.0312563	CRC up vs Normal	49.109	0.0366358	1.16921	0.0654182	0.0552047	1
297028	cg26524263	KLK13;KLK13	Unclassified_Cell_type_specific	Island	1.07726e-09	1.10962e-08	1.64947e-05	0.112157	0.112157	0.142353	0.142353	1.07726e-09	-0.030196	-0.030196	CRC down vs Normal	48.519	0.0346483	2.66606	0.142791	0.0535588	1
35576	cg02583418	POU3F3	Unclassified_Cell_type_specific	Island	1.07752e-09	1.10981e-08	0.0758821	0.286858	0.286858	0.169049	0.169049	1.07752e-09	0.117809	0.117809	CRC up vs Normal	48.5182	0.527397	1.39498	1.13726	0.815256	1
53472	cg03963654	SCOC		S_Shelf	1.13679e-09	1.16442e-08	0.00750589	0.835245	0.835245	0.813153	0.813153	1.13679e-09	0.0220915	0.0220915	CRC up vs Normal	48.3454	0.0185453	1.76344	0.0507341	0.02877	1
290197	cg25876656	C1orf133;SERTAD4	Unclassified_Cell_type_specific	Island	1.18873e-09	1.21249e-08	1.85749e-10	0.12759	0.12759	0.156131	0.156131	1.18873e-09	-0.0285414	-0.0285414	CRC down vs Normal	48.2013	0.0309552	4.55428	0.21936	0.0481656	1
279994	cg24837653	PLIN3;PLIN3;PLIN3		N_Shelf	1.19455e-09	1.2179e-08	0.226749	0.805242	0.805242	0.770119	0.770119	1.19455e-09	0.0351228	0.0351228	CRC up vs Normal	48.1856	0.0468772	1.18982	0.0868133	0.0729636	1
250563	cg21899939	KLHL21		Island	1.26042e-09	1.27866e-08	3.72473e-05	0.790766	0.790766	0.757902	0.757902	1.26042e-09	0.0328647	0.0328647	CRC up vs Normal	48.0127	0.0410434	2.5448	0.163155	0.0641133	1
301100	cg26891370	GPX3	Unclassified	S_Shore	1.56017e-09	1.55291e-08	0.269546	0.637132	0.637132	0.578129	0.578129	1.56017e-09	0.0590023	0.0590023	CRC up vs Normal	47.3283	0.132288	1.15301	0.24171	0.209634	1
268009	cg23664186	FOXA1		Island	1.56634e-09	1.55855e-08	0.0693059	0.182947	0.182947	0.237474	0.237474	1.56634e-09	-0.0545272	-0.0545272	CRC down vs Normal	47.3157	0.112982	1.41058	0.252617	0.179088	1
77591	cg05927190		Unclassified	Island	1.64476e-09	1.62926e-08	0.338323	0.385338	0.385338	0.267979	0.267979	1.64476e-09	0.11736	0.11736	CRC up vs Normal	47.1595	0.523384	1.10148	0.916828	0.832361	1
34767	cg02521643	ELOVL7;ELOVL7		Island	1.73441e-09	1.70915e-08	5.50664e-05	0.0850757	0.0850757	0.104788	0.105029	1.73441e-09	-0.0199532	-0.0199532	CRC down vs Normal	47.1624	0.0149298	2.49754	0.0592969	0.0234256	1
93736	cg07253191	PDHX;PDHX;APIP;PDHX		N_Shore	2.40585e-09	2.30212e-08	0.0207268	0.216872	0.216872	0.260465	0.260465	2.40585e-09	-0.0435931	-0.0435931	CRC down vs Normal	45.9511	0.0722136	1.60744	0.189461	0.117865	1
270960	cg23964724	KIAA0427;KIAA0427		Island	2.48704e-09	2.37159e-08	0.668423	0.739466	0.739466	0.682936	0.682936	2.48704e-09	0.0565307	0.0565307	CRC up vs Normal	45.8463	0.121437	0.903982	0.179584	0.198659	1
22840	cg01615818	ZNF681	Promoter_Associated	Island	2.54819e-09	2.42482e-08	0.0681592	0.294881	0.294881	0.159143	0.159143	2.54819e-09	0.135738	0.135738	CRC up vs Normal	45.7696	0.700142	1.41343	1.62161	1.14728	1
16010	cg01103590	LGR5		Island	2.71199e-09	2.56539e-08	0.00268068	0.0612796	0.0612796	0.080769	0.080769	2.71199e-09	-0.0194894	-0.0194894	CRC down vs Normal	45.5732	0.0144338	1.91705	0.045537	0.0237537	1
271409	cg24002183	RASAL3		Island	2.92698e-09	2.7501e-08	0.306569	0.664599	0.664599	0.578079	0.578079	2.92698e-09	0.0865195	0.0865195	CRC up vs Normal	45.3331	0.284454	1.12433	0.529117	0.470607	1
35935	cg02610507		Promoter_Associated	Island	3.24071e-09	3.016e-08	2.27797e-05	0.0940817	0.0940817	0.119254	0.119254	3.24071e-09	-0.0251724	-0.0251724	CRC down vs Normal	45.0134	0.0240788	2.61786	0.105027	0.0401193	1
141093	cg11481451			S_Shelf	3.28876e-09	3.05605e-08	0.130104	0.726488	0.726488	0.680784	0.680784	3.28876e-09	0.0457047	0.0457047	CRC up vs Normal	44.9673	0.0793789	1.29855	0.171921	0.132394	1
94165	cg07294652	UBE2I;UBE2I;UBE2I;UBE2I		S_Shore	3.39557e-09	3.14831e-08	0.00789174	0.761502	0.761502	0.73079	0.73079	3.39557e-09	0.0307117	0.0307117	CRC up vs Normal	44.8671	0.0358419	1.75587	0.1052	0.0599133	1
259468	cg22834126	EFNA5	Unclassified	Island	3.43284e-09	3.17933e-08	7.47958e-09	0.072047	0.072047	0.0835352	0.0835352	3.43284e-09	-0.0114882	-0.0114882	CRC down vs Normal	44.833	0.00501522	3.89344	0.0326653	0.00838984	1
62770	cg04702872			N_Shore	3.51311e-09	3.24649e-08	0.433417	0.164302	0.164302	0.203471	0.203471	3.51311e-09	-0.0391691	-0.0391691	CRC down vs Normal	44.7606	0.0583002	1.03962	0.101557	0.0976865	1
5796	cg00397910	STMN2		N_Shore	3.71775e-09	3.41977e-08	0.0508966	0.495595	0.495595	0.582342	0.582342	3.71775e-09	-0.0867467	-0.0867467	CRC down vs Normal	44.5837	0.28595	1.46267	0.703593	0.481033	1
37273	cg02709321	TOX3;TOX3		Island	3.7498e-09	3.44669e-08	0.140219	0.234716	0.234716	0.29279	0.29279	3.7498e-09	-0.0580737	-0.0580737	CRC down vs Normal	44.5569	0.128157	1.28456	0.277105	0.21572	1
288047	cg25643229			Island	3.83101e-09	3.51455e-08	0.583227	0.658123	0.658123	0.612529	0.612529	3.83101e-09	0.0455933	0.0455933	CRC up vs Normal	44.49	0.0789926	0.952469	0.126834	0.133164	1
201715	cg16986921	PLCE1;PLCE1		Island	3.83199e-09	3.51534e-08	1.59175e-07	0.160313	0.160313	0.176123	0.17605	3.83199e-09	-0.0157372	-0.0157372	CRC down vs Normal	44.645	0.00928718	3.40585	0.0531371	0.0153937	1
242194	cg21034676	TGFBI	Unclassified_Cell_type_specific	Island	3.89575e-09	3.56865e-08	0.072894	0.13359	0.13359	0.189201	0.189201	3.89575e-09	-0.0556115	-0.0556115	CRC down vs Normal	44.4377	0.11752	1.40191	0.278062	0.198345	1
128930	cg10334767	ZNF518B	Promoter_Associated	Island	3.93722e-09	3.60342e-08	0.0916777	0.314361	0.314361	0.175125	0.175125	3.93722e-09	0.139235	0.139235	CRC up vs Normal	44.4047	0.736686	1.36193	1.6946	1.24427	1
242188	cg21033965			Island	4.03354e-09	3.68397e-08	0.0658046	0.570671	0.570671	0.472607	0.472607	4.03354e-09	0.0980645	0.0980645	CRC up vs Normal	44.3293	0.365433	1.41943	0.877591	0.618269	1
150605	cg12384572	USP4;USP4	Promoter_Associated	S_Shore	4.17128e-09	3.79682e-08	0.00169806	0.102038	0.102038	0.159414	0.159414	4.17128e-09	-0.0573765	-0.0573765	CRC down vs Normal	44.2247	0.125099	1.98434	0.420983	0.212152	1
206620	cg17453840	CPEB1	Unclassified	Island	4.20634e-09	3.82519e-08	0.865657	0.638638	0.639549	0.520509	0.518649	4.20634e-09	0.120901	0.120901	CRC up vs Normal	44.5115	0.540827	0.772582	0.70403	0.886969	1
23963	cg01712737	MIR149;PP14571;GPC1		N_Shore	4.29709e-09	3.90016e-08	0.217229	0.559298	0.559298	0.469637	0.469637	4.29709e-09	0.0896613	0.0896613	CRC up vs Normal	44.1323	0.305488	1.19869	0.622307	0.519157	1
104574	cg08171667		Unclassified_Cell_type_specific	N_Shelf	4.39321e-09	3.97911e-08	0.000914964	0.753458	0.753458	0.709333	0.709333	4.39321e-09	0.0441255	0.0441255	CRC up vs Normal	44.0635	0.0739882	2.07504	0.261319	0.125935	1
84348	cg06520331	LOC100188947;HECTD2;HECTD2		S_Shore	4.86054e-09	4.36028e-08	0.145421	0.560689	0.560689	0.477171	0.477171	4.86054e-09	0.0835185	0.0835185	CRC up vs Normal	43.7496	0.265063	1.27769	0.58058	0.454397	1
277246	cg24570624	C14orf4		Island	5.10865e-09	4.56539e-08	0.350072	0.441429	0.441429	0.353769	0.353769	5.10865e-09	0.0876602	0.0876602	CRC up vs Normal	43.5954	0.292004	1.09336	0.549252	0.502354	1
255515	cg22432760	TBCD	Unclassified	Island	5.58439e-09	4.95377e-08	0.126753	0.825225	0.825225	0.774898	0.774898	5.58439e-09	0.0503273	0.0503273	CRC up vs Normal	43.32	0.0962479	1.30339	0.217189	0.166634	1
176106	cg14556425			S_Shelf	6.08162e-09	5.35281e-08	0.0891899	0.739297	0.739297	0.682309	0.682679	6.08162e-09	0.0566184	0.0566184	CRC up vs Normal	43.355	0.118609	1.37037	0.281175	0.19971	1
127194	cg10179196	CXCL14		S_Shore	6.24001e-09	5.48177e-08	0.0395212	0.503674	0.503674	0.426942	0.426942	6.24001e-09	0.0767313	0.0767313	CRC up vs Normal	42.9777	0.223733	1.50433	0.587341	0.390433	1
123997	cg09896093	SNX8		N_Shore	6.30996e-09	5.53678e-08	0.0623115	0.698549	0.698549	0.646563	0.646563	6.30996e-09	0.0519858	0.0519858	CRC up vs Normal	42.9434	0.102696	1.4287	0.256247	0.179357	1
156228	cg12941369	PDCD6IP;PDCD6IP;PDCD6IP	Promoter_Associated_Cell_type_specific	N_Shore	6.36223e-09	5.57903e-08	0.0706104	0.273554	0.273554	0.31414	0.31414	6.36223e-09	-0.0405858	-0.0405858	CRC down vs Normal	42.918	0.0625938	1.40738	0.153945	0.109384	1
242424	cg21054919		Unclassified_Cell_type_specific	Island	6.46213e-09	5.65875e-08	0.000799545	0.555129	0.555129	0.48083	0.48083	6.46213e-09	0.0742982	0.0742982	CRC up vs Normal	42.8701	0.209769	2.09477	0.768748	0.366985	1
74179	cg05633190	RCAN1;RCAN1		Island	6.71436e-09	5.8589e-08	1.17081e-08	0.104073	0.104073	0.119965	0.119965	6.71436e-09	-0.0158924	-0.0158924	CRC down vs Normal	42.7524	0.00959755	3.81691	0.0642648	0.0168369	1
139996	cg11373604	ASCL2	Unclassified_Cell_type_specific	Island	6.99184e-09	6.07755e-08	0.00121049	0.054485	0.054485	0.0779411	0.0779411	6.99184e-09	-0.0234561	-0.0234561	CRC down vs Normal	42.628	0.0209071	2.03403	0.07482	0.0367841	1
9353	cg00637802	CCDC42B	Promoter_Associated	N_Shore	7.04663e-09	6.1207e-08	0.393502	0.319112	0.319112	0.362952	0.362952	7.04663e-09	-0.0438403	-0.0438403	CRC down vs Normal	42.604	0.0730349	1.06462	0.136878	0.12857	1
79809	cg06109894			Island	7.15565e-09	6.20861e-08	0.00327567	0.224483	0.224483	0.133162	0.133162	7.15565e-09	0.0913205	0.0913205	CRC up vs Normal	42.5569	0.316898	1.88737	1.05407	0.558484	1
229832	cg19744587	IL17RB;CHDH;CHDH	Unclassified_Cell_type_specific	Island	7.4726e-09	6.45826e-08	0.000197351	0.118897	0.118897	0.139568	0.139568	7.4726e-09	-0.0206707	-0.0206707	CRC down vs Normal	42.4241	0.0162366	2.29936	0.0660012	0.0287042	1
48985	cg03602567	OXGR1		N_Shelf	7.67327e-09	6.61819e-08	0.0512605	0.554847	0.554847	0.479537	0.480237	7.67327e-09	0.0746104	0.0746104	CRC up vs Normal	42.4852	0.208751	1.46379	0.539428	0.3636	1
32394	cg02340220			Island	7.72502e-09	6.65875e-08	0.00165425	0.154843	0.154843	0.0793115	0.0793115	7.72502e-09	0.0755315	0.0755315	CRC up vs Normal	42.3223	0.21679	1.98818	0.763814	0.384177	1
84072	cg06495310	APOM		S_Shore	7.79706e-09	6.7156e-08	0.14286	0.876018	0.87525	0.840003	0.838843	7.79706e-09	0.0364071	0.0364071	CRC up vs Normal	42.5824	0.0490427	1.28373	0.110887	0.084075	1
182887	cg15172529	FAM26F	Promoter_Associated	N_Shore	8.75013e-09	7.46049e-08	0.0025457	0.341978	0.341978	0.245324	0.245324	8.75013e-09	0.096654	0.096654	CRC up vs Normal	41.9416	0.354996	1.92468	1.22179	0.634804	1
278414	cg24688248	CD276;CD276	Unclassified	N_Shore	8.8347e-09	7.52658e-08	6.80148e-05	0.134641	0.134641	0.156047	0.156067	8.8347e-09	-0.0214263	-0.0214263	CRC down vs Normal	42.0519	0.0172158	2.46607	0.0757197	0.0302952	1
66221	cg04977834		Unclassified	N_Shore	8.92936e-09	7.6001e-08	0.444495	0.357401	0.357401	0.233028	0.233028	8.92936e-09	0.124373	0.124373	CRC up vs Normal	41.8797	0.587807	1.03287	1.08727	1.05267	1
109897	cg08623947	HCK;HCK	Unclassified_Cell_type_specific	Island	9.04574e-09	7.69177e-08	0.26293	0.241282	0.241282	0.119412	0.119412	9.04574e-09	0.12187	0.12187	CRC up vs Normal	41.8403	0.564391	1.15841	1.17195	1.01169	1
226851	cg19465320	STAT5B		N_Shore	9.39075e-09	7.95322e-08	0.190345	0.611775	0.611775	0.545698	0.545698	9.39075e-09	0.0660769	0.0660769	CRC up vs Normal	41.7263	0.165914	1.22544	0.365448	0.298218	1
58717	cg04374654	DGAT2	Promoter_Associated	N_Shore	9.51114e-09	8.04616e-08	0.0106238	0.103776	0.103776	0.121866	0.121866	9.51114e-09	-0.0180905	-0.0180905	CRC down vs Normal	41.6875	0.0124361	1.71073	0.0382757	0.0223738	1
56740	cg04225089	TRIM47		Island	9.97918e-09	8.40191e-08	0.000588669	0.149986	0.149986	0.172456	0.172456	9.97918e-09	-0.0224699	-0.0224699	CRC down vs Normal	41.5414	0.019186	2.13955	0.0741118	0.034639	1
112777	cg08874035	KIAA1598;KIAA1598		Island	1.02311e-08	8.59228e-08	0.0251462	0.117619	0.117619	0.147879	0.147879	1.02311e-08	-0.0302593	-0.0302593	CRC down vs Normal	41.4656	0.0347937	1.57697	0.0992425	0.0629323	1
54302	cg04028481			N_Shelf	1.0942e-08	9.13573e-08	0.370079	0.635914	0.635914	0.573325	0.573325	1.0942e-08	0.0625899	0.0625899	CRC up vs Normal	41.2618	0.148865	1.07989	0.292202	0.270586	1
300215	cg26816907	LHX9;LHX9		Island	1.13949e-08	9.48019e-08	0.606842	0.387908	0.387908	0.278257	0.278257	1.13949e-08	0.109651	0.109651	CRC up vs Normal	41.1389	0.456889	0.939111	0.782233	0.83295	1
306306	cg27375378		Unclassified_Cell_type_specific	Island	1.14567e-08	9.5269e-08	0.00390514	0.278367	0.278367	0.319907	0.319907	1.14567e-08	-0.04154	-0.04154	CRC down vs Normal	41.1225	0.0655716	1.86128	0.222591	0.119591	1
150483	cg12371933		Unclassified_Cell_type_specific	Island	1.16469e-08	9.66649e-08	0.293866	0.356816	0.357588	0.250477	0.251455	1.16469e-08	0.106133	0.106133	CRC up vs Normal	41.346	0.416776	1.13519	0.858223	0.735854	1
261919	cg23067355			S_Shelf	1.17954e-08	9.7799e-08	0.316207	0.613423	0.613423	0.527882	0.527882	1.17954e-08	0.0855416	0.0855416	CRC up vs Normal	41.0343	0.27806	1.11724	0.567805	0.50822	1
47349	cg03477792	ANKRD56		Island	1.21789e-08	1.00696e-07	7.02005e-06	0.104993	0.104993	0.124636	0.124636	1.21789e-08	-0.0196424	-0.0196424	CRC down vs Normal	40.9376	0.0146614	2.79453	0.0750623	0.0268605	1
266967	cg23559636	RAD21		N_Shelf	1.23442e-08	1.01913e-07	0.0065643	0.655801	0.655801	0.608352	0.608352	1.23442e-08	0.0474493	0.0474493	CRC up vs Normal	40.8968	0.0855545	1.78363	0.279847	0.156897	1
274303	cg24290286	DKFZp686O24166		N_Shore	1.30007e-08	1.06721e-07	1.05848e-08	0.0814196	0.0814196	0.0903138	0.0903138	1.30007e-08	-0.00889421	-0.00889421	CRC down vs Normal	40.7404	0.00300606	3.83407	0.0212175	0.00553394	1
136115	cg11008866	CASR		N_Shore	1.44372e-08	1.17441e-07	0.292263	0.419999	0.419999	0.347477	0.347477	1.44372e-08	0.0725222	0.0725222	CRC up vs Normal	40.4246	0.19986	1.13512	0.420904	0.370801	1
31266	cg02259775	RGMB	Unclassified	Island	1.50795e-08	1.22197e-07	0.0635346	0.0569793	0.0569793	0.0801992	0.0801992	1.50795e-08	-0.0232199	-0.0232199	CRC down vs Normal	40.2937	0.0204882	1.4254	0.0543582	0.0381353	1
42666	cg03107659	CCR10;CNTNAP1		Island	1.56476e-08	1.26486e-07	9.81286e-07	0.105029	0.105029	0.125883	0.125883	1.56476e-08	-0.0208542	-0.0208542	CRC down vs Normal	40.1827	0.0165261	3.09661	0.0955168	0.0308456	1
57856	cg04309212		Unclassified	Island	1.58534e-08	1.28019e-07	8.0403e-09	0.087774	0.087774	0.0968814	0.096739	1.58534e-08	-0.00896506	-0.00896506	CRC down vs Normal	40.2724	0.00301396	3.90858	0.0219386	0.00553811	1
256752	cg22558673	GJA4		N_Shore	1.6416e-08	1.32162e-07	0.0252791	0.721185	0.721185	0.66807	0.66807	1.6416e-08	0.0531149	0.0531149	CRC up vs Normal	40.0388	0.107205	1.57614	0.316512	0.200815	1
145410	cg11870956	NRM;KIAA1949		S_Shore	1.68141e-08	1.35118e-07	0.0784235	0.615184	0.615184	0.569294	0.569294	1.68141e-08	0.0458906	0.0458906	CRC up vs Normal	39.967	0.0800259	1.38927	0.20863	0.150172	1
168278	cg13962186	FOXB2		Island	1.69632e-08	1.36189e-07	0.540852	0.32083	0.32083	0.198977	0.198977	1.69632e-08	0.121853	0.121853	CRC up vs Normal	39.9406	0.564228	0.976511	1.03461	1.0595	1
158413	cg13177758	CRABP1		N_Shore	1.72087e-08	1.3798e-07	0.324973	0.303681	0.303681	0.179675	0.179675	1.72087e-08	0.124006	0.124006	CRC up vs Normal	39.8976	0.584346	1.11091	1.2203	1.09846	1
209321	cg17740587	ZIC3		Island	1.74765e-08	1.39881e-07	0.00808951	0.287833	0.287833	0.176486	0.176519	1.74765e-08	0.111314	0.111314	CRC up vs Normal	39.9786	0.464657	1.75634	1.531	0.860076	1
100416	cg07823935	NCKAP1;NCKAP1;NCKAP1;NCKAP1		Island	1.76694e-08	1.41304e-07	7.35214e-10	0.162902	0.162902	0.186639	0.186639	1.76694e-08	-0.0237368	-0.0237368	CRC down vs Normal	39.8185	0.0214105	4.30183	0.173483	0.0403277	1
193995	cg16266579		Promoter_Associated	N_Shore	1.78055e-08	1.42293e-07	0.331414	0.270003	0.270003	0.137015	0.137015	1.78055e-08	0.132988	0.132988	CRC up vs Normal	39.7956	0.672064	1.10633	1.40127	1.26659	1
101615	cg07925738			Island	1.79134e-08	1.43097e-07	0.222557	0.641428	0.641428	0.573904	0.573904	1.79134e-08	0.0675243	0.0675243	CRC up vs Normal	39.7775	0.173262	1.19369	0.389958	0.326684	1
6406	cg00440531			N_Shore	1.79612e-08	1.43445e-07	0.370969	0.488119	0.488119	0.384429	0.384429	1.79612e-08	0.103689	0.103689	CRC up vs Normal	39.7695	0.408557	1.0793	0.83158	0.770484	1
76474	cg05836788	PLEKHG5;PLEKHG5;PLEKHG5;PLEKHG5	Unclassified	Island	1.80762e-08	1.44267e-07	0.07314	0.159497	0.159497	0.188111	0.188111	1.80762e-08	-0.0286135	-0.0286135	CRC down vs Normal	39.8771	0.0307024	1.40455	0.0800239	0.0569746	1
282350	cg25066972		Unclassified_Cell_type_specific	S_Shelf	1.94129e-08	1.53978e-07	0.420543	0.776922	0.776922	0.735029	0.735029	1.94129e-08	0.041893	0.041893	CRC up vs Normal	39.5373	0.0666908	1.04756	0.132525	0.126508	1
250440	cg21885159	GNG7		S_Shelf	1.96597e-08	1.55764e-07	0.00313866	0.809835	0.809835	0.777451	0.777451	1.96597e-08	0.0323838	0.0323838	CRC up vs Normal	39.4996	0.0398509	1.89371	0.143291	0.0756669	1
197742	cg16598600		Unclassified_Cell_type_specific	Island	1.98302e-08	1.56999e-07	0.409159	0.45259	0.45259	0.33878	0.337172	1.98302e-08	0.115418	0.115418	CRC up vs Normal	39.5989	0.499545	1.05499	0.998165	0.933519	1
78447	cg05990805			N_Shelf	2.19761e-08	1.72371e-07	0.357429	0.726195	0.726195	0.675044	0.675044	2.19761e-08	0.0511512	0.0511512	CRC up vs Normal	39.1679	0.099425	1.08835	0.207203	0.190382	1
59525	cg04438497	MTL5;MTL5	Unclassified	S_Shore	2.1987e-08	1.72438e-07	0.192796	0.160503	0.160503	0.184705	0.184705	2.1987e-08	-0.0242011	-0.0242011	CRC down vs Normal	39.1664	0.0222564	1.22288	0.0521179	0.0426189	1
218179	cg18580265	EPHX3;EPHX3;EPHX3	Unclassified_Cell_type_specific	Island	2.23901e-08	1.75292e-07	0.356658	0.448065	0.448065	0.384506	0.384506	2.23901e-08	0.0635592	0.0635592	CRC up vs Normal	39.1124	0.153511	1.08888	0.320527	0.294365	1
107670	cg08437802	KANK2;KANK2		Island	2.28984e-08	1.78887e-07	0.494241	0.836925	0.836925	0.798556	0.798556	2.28984e-08	0.0383691	0.0383691	CRC up vs Normal	39.0457	0.0559432	1.00335	0.107817	0.107457	1
308783	cg27610941	CDR2L	Unclassified	Island	2.32135e-08	1.81152e-07	0.0301609	0.11579	0.11579	0.135817	0.135817	2.32135e-08	-0.0200268	-0.0200268	CRC down vs Normal	39.0051	0.0152407	1.54801	0.0453647	0.0293052	1
169152	cg14024579	INPP5E		Island	2.35278e-08	1.8342e-07	0.46531	0.375873	0.375873	0.27571	0.273457	2.35278e-08	0.102416	0.102416	CRC up vs Normal	39.0873	0.393336	1.02057	0.770253	0.744663	1
260316	cg22918012	KLK13;KLK13	Unclassified_Cell_type_specific	Island	2.38496e-08	1.85704e-07	1.0801e-05	0.158415	0.158415	0.188212	0.188212	2.38496e-08	-0.029797	-0.029797	CRC down vs Normal	38.9249	0.0337386	2.72955	0.17744	0.0650071	1
239342	cg20717123	P2RX2;P2RX2;P2RX2;P2RX2;P2RX2;P2RX2	Unclassified_Cell_type_specific	Island	2.4445e-08	1.89882e-07	0.14893	0.415249	0.415249	0.322187	0.322187	2.4445e-08	0.0930624	0.0930624	CRC up vs Normal	38.8518	0.329103	1.27317	0.808853	0.635306	1
143105	cg11673969	EPHB4;EPHB4	Unclassified_Cell_type_specific	Island	2.49937e-08	1.93735e-07	8.41481e-07	0.118211	0.118211	0.12946	0.12946	2.49937e-08	-0.0112494	-0.0112494	CRC down vs Normal	38.786	0.00480889	3.12062	0.0290183	0.0092989	1
6061	cg00416882	PIAS2;PIAS2		N_Shore	2.63863e-08	2.03591e-07	0.00756642	0.705823	0.705823	0.656819	0.656819	2.63863e-08	0.0490043	0.0490043	CRC up vs Normal	38.6254	0.091254	1.76223	0.31225	0.17719	1
104569	cg08171206	PAX7;PAX7;PAX7		Island	2.7434e-08	2.11033e-07	0.000451098	0.109734	0.109734	0.129398	0.129398	2.7434e-08	-0.0196637	-0.0196637	CRC down vs Normal	38.5103	0.0146932	2.17846	0.0623375	0.0286155	1
151070	cg12427896	BCL2L11;BCL2L11;BCL2L11		Island	2.80015e-08	2.14997e-07	1.11976e-09	0.0677307	0.0677307	0.0775823	0.0775823	2.80015e-08	-0.0098516	-0.0098516	CRC down vs Normal	38.4498	0.00368805	4.2262	0.0304028	0.00719389	1
58044	cg04322202	EPHA5;EPHA5		N_Shore	2.80025e-08	2.15e-07	0.057565	0.331265	0.331265	0.237231	0.237231	2.80025e-08	0.0940341	0.0940341	CRC up vs Normal	38.4497	0.336012	1.44208	0.945172	0.655425	1
52411	cg03877492	MEX3D	Unclassified_Cell_type_specific	Island	2.81842e-08	2.16271e-07	0.321349	0.144609	0.144609	0.176988	0.176758	2.81842e-08	-0.0321485	-0.0321485	CRC down vs Normal	38.5496	0.0387573	1.11407	0.0840058	0.0743988	1
237900	cg20582800	RSPH9		Island	2.83533e-08	2.17472e-07	0.147871	0.482628	0.482628	0.417858	0.417858	2.83533e-08	0.0647703	0.0647703	CRC up vs Normal	38.4129	0.159417	1.27453	0.396706	0.311257	1
23089	cg01636354	AMOTL2		N_Shore	2.8785e-08	2.20477e-07	0.144331	0.794997	0.794997	0.765185	0.765185	2.8785e-08	0.0298117	0.0298117	CRC up vs Normal	38.3683	0.033772	1.27912	0.0844414	0.0660155	1
171305	cg14189141		Unclassified_Cell_type_specific	Island	3.02423e-08	2.30612e-07	0.735651	0.379141	0.379141	0.267607	0.267607	3.02423e-08	0.111534	0.111534	CRC up vs Normal	38.2226	0.472715	0.864122	0.801521	0.927555	1
69279	cg05224998	SLFN11;SLFN11;SLFN11;SLFN11;SLFN11	Promoter_Associated_Cell_type_specific	N_Shore	3.09867e-08	2.35771e-07	0.279287	0.203404	0.203404	0.0921401	0.0921401	3.09867e-08	0.111264	0.111264	CRC up vs Normal	38.151	0.470424	1.14522	1.05909	0.924793	1
77935	cg05952498	TNF		N_Shelf	3.1086e-08	2.3644e-07	0.075424	0.693416	0.693416	0.632389	0.632389	3.1086e-08	0.0610264	0.0610264	CRC up vs Normal	38.1416	0.14152	1.39603	0.388486	0.27828	1
203809	cg17180678		Unclassified_Cell_type_specific	Island	3.22601e-08	2.44606e-07	0.755022	0.356329	0.356329	0.251168	0.251168	3.22601e-08	0.105161	0.105161	CRC up vs Normal	38.0324	0.420232	0.852098	0.706133	0.828699	1
146843	cg12010396	NOVA2		Island	3.27053e-08	2.47703e-07	0.000357107	0.121019	0.121019	0.141397	0.141397	3.27053e-08	-0.0203774	-0.0203774	CRC down vs Normal	37.9921	0.0157791	2.21261	0.0689216	0.0311495	1
202202	cg17030233			Island	3.43234e-08	2.58774e-07	0.618172	0.354941	0.354941	0.257952	0.257952	3.43234e-08	0.0969888	0.0969888	CRC up vs Normal	37.8502	0.357459	0.932694	0.660631	0.708304	1
178762	cg14786688	P4HA2;P4HA2;P4HA2;P4HA2;P4HA2	Unclassified	Island	3.58633e-08	2.69288e-07	4.96164e-06	0.179884	0.179884	0.201481	0.201481	3.58633e-08	-0.0215963	-0.0215963	CRC down vs Normal	37.7214	0.0177233	2.84714	0.100329	0.0352386	1
179371	cg14844341			Island	3.66849e-08	2.74903e-07	0.462049	0.245627	0.245627	0.341598	0.341598	3.66849e-08	-0.0959709	-0.0959709	CRC down vs Normal	37.6549	0.349996	1.02232	0.712672	0.697111	1
199517	cg16748088	ZNF263		S_Shore	3.94139e-08	2.93605e-07	0.189487	0.372287	0.372287	0.457294	0.457294	3.94139e-08	-0.0850069	-0.0850069	CRC down vs Normal	37.4448	0.274595	1.22634	0.674485	0.549999	1
308206	cg27555761			N_Shelf	3.98082e-08	2.96271e-07	0.0327046	0.754927	0.754927	0.713263	0.713263	3.98082e-08	0.0416642	0.0416642	CRC up vs Normal	37.4157	0.0659645	1.53501	0.202968	0.132226	1
214084	cg18184941	C6orf136;C6orf136;C6orf136		S_Shelf	3.98122e-08	2.96293e-07	0.127094	0.82019	0.82019	0.798289	0.798289	3.98122e-08	0.0219014	0.0219014	CRC up vs Normal	37.4154	0.0182274	1.30289	0.0476043	0.0365374	1
286994	cg25539910		Unclassified_Cell_type_specific	Island	4.05967e-08	3.01472e-07	0.00589267	0.301499	0.301499	0.225684	0.225684	4.05967e-08	0.0758154	0.0758154	CRC up vs Normal	37.3583	0.218423	1.79985	0.789238	0.438503	1
178053	cg14719055	RBBP7		S_Shore	4.09163e-08	3.03649e-07	0.283575	0.563467	0.563467	0.65993	0.65993	4.09163e-08	-0.0964633	-0.0964633	CRC down vs Normal	37.3354	0.353596	1.14185	0.811065	0.71031	1
61023	cg04559178			N_Shore	4.34913e-08	3.21011e-07	9.43626e-07	0.0689375	0.0689375	0.0758283	0.0758283	4.34913e-08	-0.00689079	-0.00689079	CRC down vs Normal	37.1572	0.00180435	3.10272	0.0113001	0.003642	1
266938	cg23555340			Island	4.38272e-08	3.23236e-07	0.28556	0.20802	0.20802	0.225895	0.225895	4.38272e-08	-0.0178751	-0.0178751	CRC down vs Normal	37.1347	0.0121417	1.1403	0.0279626	0.0245222	1
97402	cg07570898		Promoter_Associated	N_Shelf	4.41854e-08	3.25614e-07	0.131001	0.775666	0.775666	0.734458	0.734458	4.41854e-08	0.0412083	0.0412083	CRC up vs Normal	37.111	0.0645287	1.29728	0.169179	0.13041	1
117360	cg09288780	TFAP2A;TFAP2A;TFAP2A		Island	4.53657e-08	3.33581e-07	0.00168408	0.173725	0.173725	0.198775	0.198775	4.53657e-08	-0.0250502	-0.0250502	CRC down vs Normal	37.0341	0.0238454	1.98556	0.095884	0.0482908	1
53534	cg03968755	NKX6-1		Island	4.82607e-08	3.53007e-07	0.241774	0.445591	0.445591	0.347796	0.347796	4.82607e-08	0.0977947	0.0977947	CRC up vs Normal	36.854	0.363424	1.17636	0.870026	0.73959	1
257389	cg22630939	C7orf50;C7orf50;C7orf50		Island	4.84257e-08	3.54088e-07	0.00834003	0.89068	0.89068	0.861205	0.861205	4.84257e-08	0.0294747	0.0294747	CRC up vs Normal	36.844	0.0330127	1.74751	0.117434	0.0672009	1
128435	cg10287814	EVPL		S_Shore	4.99072e-08	3.6388e-07	0.000382037	0.651686	0.651686	0.617049	0.617049	4.99072e-08	0.0346373	0.0346373	CRC up vs Normal	36.7564	0.0455902	2.20274	0.20491	0.093025	1
250865	cg21926402	HLTF;HLTF;HLTF;HLTF	Unclassified	Island	5.04409e-08	3.67468e-07	0.118471	0.230774	0.230774	0.0807233	0.0807233	5.04409e-08	0.150051	0.150051	CRC up vs Normal	36.7255	0.855581	1.31583	2.29907	1.74725	1
24706	cg01771256	ZNRF3		N_Shore	5.11543e-08	3.72177e-07	6.08906e-05	0.819709	0.819709	0.802854	0.802854	5.11543e-08	0.0168547	0.0168547	CRC up vs Normal	36.6847	0.0107951	2.47212	0.0545599	0.0220701	1
271851	cg24041269	HLTF;HLTF	Unclassified	Island	5.15333e-08	3.7468e-07	0.227072	0.227596	0.227596	0.115	0.115	5.15333e-08	0.112596	0.112596	CRC up vs Normal	36.6633	0.481758	1.18952	1.17228	0.985506	1
274830	cg24339043	SPRYD3	Promoter_Associated	S_Shore	5.3056e-08	3.84753e-07	0.0512821	0.130342	0.130342	0.159363	0.159363	5.3056e-08	-0.0290219	-0.0290219	CRC down vs Normal	36.5787	0.0320063	1.46141	0.0959049	0.0656248	1
248248	cg21648012	TSPAN31		N_Shelf	5.32137e-08	3.85789e-07	0.00334448	0.790205	0.790205	0.759018	0.759018	5.32137e-08	0.0311867	0.0311867	CRC up vs Normal	36.5701	0.0369592	1.88429	0.142825	0.0757979	1
116279	cg09191173	NPAT		N_Shelf	5.32672e-08	3.86132e-07	0.166595	0.625825	0.625825	0.571204	0.571204	5.32672e-08	0.0546208	0.0546208	CRC up vs Normal	36.5672	0.11337	1.25165	0.291039	0.232524	1
192606	cg16137147			Island	5.4392e-08	3.93575e-07	0.694825	0.481968	0.481968	0.361414	0.361414	5.4392e-08	0.120554	0.120554	CRC up vs Normal	36.5066	0.552264	0.8886	1.00819	1.13458	1
248919	cg21727276	DBNDD2;DBNDD2;DBNDD2;SYS1-DBNDD2;DBNDD2;DBNDD2;DBNDD2		S_Shore	5.47278e-08	3.95876e-07	0.476102	0.74716	0.74716	0.673462	0.673462	5.47278e-08	0.073698	0.073698	CRC up vs Normal	36.4888	0.206393	1.01399	0.430159	0.424226	1
102296	cg07984286	IRX3		N_Shore	5.5365e-08	4.00023e-07	0.222308	0.409513	0.409513	0.329011	0.329011	5.5365e-08	0.0805029	0.0805029	CRC up vs Normal	36.4552	0.246267	1.19392	0.6049	0.506651	1
147223	cg12045002	DPYSL5	Unclassified	N_Shore	5.56724e-08	4.02022e-07	0.234817	0.279899	0.279899	0.182315	0.182315	5.56724e-08	0.0975845	0.0975845	CRC up vs Normal	36.4391	0.361864	1.18251	0.880733	0.744798	1
199617	cg16758970		Unclassified	N_Shore	5.5991e-08	4.04068e-07	0.0113052	0.211036	0.211036	0.229721	0.229721	5.5991e-08	-0.018685	-0.018685	CRC down vs Normal	36.4226	0.0132669	1.70124	0.0464756	0.0273187	1
38640	cg02808257	DBNDD2;DBNDD2;DBNDD2;DBNDD2;DBNDD2;SYS1-DBNDD2;DBNDD2;DBNDD2;DBNDD2		S_Shore	5.75233e-08	4.1417e-07	0.622352	0.767267	0.767267	0.679736	0.679736	5.75233e-08	0.0875315	0.0875315	CRC up vs Normal	36.3444	0.291147	0.930323	0.558946	0.600809	1
197441	cg16576052	PLEKHH1	Unclassified	Island	5.75943e-08	4.14662e-07	0.0110841	0.723589	0.72393	0.693462	0.693462	5.75943e-08	0.0304682	0.0304682	CRC up vs Normal	36.4481	0.0348116	1.70814	0.122358	0.0706774	1
155717	cg12887985		Promoter_Associated	S_Shelf	5.90872e-08	4.24531e-07	0.659414	0.172249	0.172249	0.212934	0.212934	5.90872e-08	-0.0406846	-0.0406846	CRC down vs Normal	36.2668	0.0628991	0.909173	0.118261	0.130076	1
111725	cg08791922	TMEM132E	Unclassified	N_Shore	5.96239e-08	4.2797e-07	0.320942	0.30536	0.30536	0.351877	0.351877	5.96239e-08	-0.0465167	-0.0465167	CRC down vs Normal	36.2406	0.0822246	1.11381	0.18953	0.170164	1
239825	cg20772332			N_Shore	6.00323e-08	4.30662e-07	0.0957935	0.269076	0.269076	0.163149	0.163149	6.00323e-08	0.105927	0.105927	CRC up vs Normal	36.2209	0.426383	1.35414	1.19554	0.882881	1
94857	cg07356771	IL17RB;CHDH	Unclassified_Cell_type_specific	Island	6.03595e-08	4.32768e-07	1.41775e-06	0.0954688	0.0954688	0.109925	0.109925	6.03595e-08	-0.014456	-0.014456	CRC down vs Normal	36.2052	0.00794106	3.0394	0.0499984	0.0164501	1
13805	cg00952145	GNASAS;GNAS		Island	6.09376e-08	4.36488e-07	0.0164313	0.468469	0.468469	0.402851	0.402851	6.09376e-08	0.0656185	0.0656185	CRC up vs Normal	36.1776	0.16362	1.64367	0.557533	0.339201	1
64432	cg04836786	HLTF;HLTF;HLTF;HLTF	Unclassified	Island	6.11109e-08	4.37578e-07	0.116171	0.234282	0.234282	0.0838548	0.0838548	6.11109e-08	0.150427	0.150427	CRC up vs Normal	36.1694	0.859878	1.31941	2.35254	1.78302	1
297633	cg26573518	SLFN11;SLFN11;SLFN11;SLFN11;SLFN11	Promoter_Associated_Cell_type_specific	Island	6.12082e-08	4.38214e-07	0.449314	0.264188	0.264188	0.15862	0.15862	6.12082e-08	0.105568	0.105568	CRC up vs Normal	36.1648	0.423494	1.02996	0.90457	0.878258	1
245594	cg21383487		Promoter_Associated	Island	6.46727e-08	4.61044e-07	0.288807	0.309162	0.309162	0.212625	0.212625	6.46727e-08	0.096537	0.096537	CRC up vs Normal	36.0058	0.354137	1.13778	0.839301	0.737666	1
286882	cg25527882	TFEB;TFEB		N_Shelf	6.65195e-08	4.73022e-07	0.00722654	0.709677	0.709677	0.667367	0.667367	6.65195e-08	0.0423092	0.0423092	CRC up vs Normal	35.9246	0.0680226	1.76916	0.251241	0.142011	1
59858	cg04467589	RNF39;RNF39	Unclassified	S_Shore	6.68063e-08	4.74898e-07	0.141683	0.435615	0.435615	0.49714	0.49714	6.68063e-08	-0.061525	-0.061525	CRC down vs Normal	35.9122	0.143842	1.28261	0.385301	0.300404	1
287823	cg25622928	EPHX4	Promoter_Associated_Cell_type_specific	S_Shore	6.88955e-08	4.88504e-07	0.679977	0.211407	0.211407	0.256741	0.256741	6.88955e-08	-0.045334	-0.045334	CRC down vs Normal	35.8234	0.0780965	0.897284	0.146709	0.163503	1
308287	cg27563121	BCL2L10		S_Shore	6.99672e-08	4.9549e-07	0.185116	0.758379	0.758379	0.787663	0.787663	6.99672e-08	-0.029284	-0.029284	CRC down vs Normal	35.779	0.0325869	1.23098	0.0840864	0.0683087	1
32995	cg02385820	RINL		N_Shore	7.0101e-08	4.96324e-07	0.00513581	0.67086	0.67086	0.616009	0.616009	7.0101e-08	0.0548516	0.0548516	CRC up vs Normal	35.7735	0.114331	1.82043	0.436352	0.239697	1
183160	cg15202123	EDARADD;EDARADD		S_Shore	7.12763e-08	5.03792e-07	0.257503	0.264223	0.264223	0.177463	0.177463	7.12763e-08	0.0867602	0.0867602	CRC up vs Normal	35.7256	0.286039	1.16291	0.69832	0.600491	1
26558	cg01906709	C3orf59	Promoter_Associated	S_Shore	7.2557e-08	5.12002e-07	0.000338587	0.0747319	0.0747319	0.0905894	0.0905894	7.2557e-08	-0.0158575	-0.0158575	CRC down vs Normal	35.6744	0.00955548	2.22039	0.0446054	0.0200889	1
61577	cg04600618	RSPH9	Unclassified	Island	7.28608e-08	5.14005e-07	0.247747	0.276014	0.276014	0.176629	0.176629	7.28608e-08	0.0993847	0.0993847	CRC up vs Normal	35.6624	0.375338	1.17118	0.924483	0.789357	1
110807	cg08702941	BEND4;BEND4		S_Shore	7.35257e-08	5.18436e-07	0.256201	0.791013	0.790664	0.740798	0.740798	7.35257e-08	0.0498662	0.0498662	CRC up vs Normal	35.7397	0.0932489	1.16478	0.227928	0.193074	1
178194	cg14733720	LYPD5	Unclassified	Island	7.57875e-08	5.33242e-07	0.0773726	0.376161	0.376161	0.288441	0.288441	7.57875e-08	0.08772	0.08772	CRC up vs Normal	35.5492	0.292402	1.39161	0.858481	0.616897	1
4832	cg00334063	ZIC4;ZIC4;ZIC4;ZIC4;ZIC4		N_Shelf	7.70094e-08	5.40942e-07	0.381847	0.462122	0.462122	0.333629	0.333629	7.70094e-08	0.128493	0.128493	CRC up vs Normal	35.5032	0.627397	1.07215	1.42099	1.32537	1
135090	cg10911913	SLFN11;SLFN11;SLFN11;SLFN11;SLFN11	Promoter_Associated_Cell_type_specific	N_Shore	7.86852e-08	5.51649e-07	0.127311	0.232004	0.232004	0.116091	0.116091	7.86852e-08	0.115913	0.115913	CRC up vs Normal	35.4414	0.510565	1.30258	1.40736	1.08044	1
252246	cg22076941			S_Shore	7.91204e-08	5.54386e-07	0.0906132	0.510822	0.510822	0.434292	0.434292	7.91204e-08	0.0765301	0.0765301	CRC up vs Normal	35.4256	0.22256	1.36399	0.642692	0.471186	1
188164	cg15700739	HOXC4;HOXC5;HOXC5		Island	8.02655e-08	5.61799e-07	0.0136676	0.188287	0.188632	0.265741	0.264562	8.02655e-08	-0.0759296	-0.0759296	CRC down vs Normal	35.7005	0.210434	1.68339	0.744197	0.424398	1
143114	cg11674735			S_Shore	8.72907e-08	6.07068e-07	0.000709767	0.385275	0.385275	0.258103	0.258103	8.72907e-08	0.127172	0.127172	CRC up vs Normal	35.144	0.61456	2.11219	2.77018	1.31152	1
203648	cg17167278	ARID3A		Island	8.80788e-08	6.12015e-07	0.0439958	0.760355	0.760355	0.735678	0.735678	8.80788e-08	0.024677	0.024677	CRC up vs Normal	35.1183	0.0231403	1.48677	0.0734752	0.0494195	1
72129	cg05457344	HIST1H2BH;HIST1H3F		Island	8.83096e-08	6.13453e-07	0.236512	0.283003	0.283003	0.201738	0.201738	8.83096e-08	0.0812651	0.0812651	CRC up vs Normal	35.1108	0.250952	1.181	0.633086	0.536058	1
34383	cg02492207	MIB2;MIB2;MIB2;MIB2;MIB2;MIB2		Island	9.44429e-08	6.52558e-07	0.000789163	0.727928	0.727928	0.693255	0.693255	9.44429e-08	0.0346732	0.0346732	CRC up vs Normal	34.9189	0.0456847	2.09668	0.205733	0.0981231	1
190336	cg15910981			S_Shelf	9.47737e-08	6.54581e-07	0.0498603	0.737709	0.737709	0.691296	0.691296	9.47737e-08	0.0464133	0.0464133	CRC up vs Normal	34.9089	0.0818594	1.46609	0.257842	0.175871	1
100881	cg07865517	PLEKHG3		N_Shore	9.86273e-08	6.79136e-07	0.000182816	0.115522	0.115522	0.129549	0.129549	9.86273e-08	-0.0140273	-0.0140273	CRC down vs Normal	34.7952	0.00747705	2.31056	0.0372384	0.0161166	1
171707	cg14214739			Island	9.86923e-08	6.79551e-07	0.000104087	0.258911	0.258911	0.164384	0.164384	9.86923e-08	0.0945276	0.0945276	CRC up vs Normal	34.7933	0.339548	2.39319	1.75164	0.731926	1
180284	cg14930075	KCNK9		Island	1.03301e-07	7.08324e-07	0.636861	0.368939	0.368939	0.241555	0.241555	1.03301e-07	0.127385	0.127385	CRC up vs Normal	34.6632	0.616623	0.922075	1.23021	1.33417	1
225801	cg19364021			S_Shore	1.04689e-07	7.17187e-07	0.646694	0.576167	0.576161	0.484909	0.484909	1.04689e-07	0.0912521	0.0912521	CRC up vs Normal	34.7233	0.312261	0.916312	0.618017	0.665469	1
167386	cg13898564	PCSK5		N_Shore	1.05307e-07	7.21089e-07	1.67375e-05	0.0925806	0.0925806	0.106446	0.106446	1.05307e-07	-0.0138653	-0.0138653	CRC down vs Normal	34.6084	0.00730534	2.66387	0.0421728	0.0158314	1
260390	cg22926554			N_Shore	1.05714e-07	7.23552e-07	0.0194319	0.21699	0.21699	0.132642	0.132642	1.05714e-07	0.084348	0.084348	CRC up vs Normal	34.5975	0.270354	1.61754	0.947995	0.586071	1
243644	cg21174841	FOXE1;FOXE1	Unclassified_Cell_type_specific	N_Shore	1.06708e-07	7.29779e-07	0.513334	0.284663	0.284663	0.186624	0.186624	1.06708e-07	0.0980392	0.0980392	CRC up vs Normal	34.5708	0.365244	0.992284	0.786268	0.792382	1
209041	cg17711567	LYPD5	Unclassified	Island	1.06857e-07	7.30679e-07	0.24006	0.439248	0.439248	0.350384	0.350384	1.06857e-07	0.0888641	0.0888641	CRC up vs Normal	34.5669	0.300079	1.17787	0.76689	0.651084	1
162875	cg13552999	PTPN21	Unclassified_Cell_type_specific	Island	1.07459e-07	7.34325e-07	0.0374496	0.123755	0.123755	0.146262	0.146262	1.07459e-07	-0.0225066	-0.0225066	CRC down vs Normal	34.5509	0.0192488	1.5131	0.0632227	0.0417837	1
292178	cg26074223	HIST1H3I	Unclassified	N_Shore	1.07551e-07	7.34873e-07	0.00931304	0.244067	0.244067	0.182849	0.182849	1.07551e-07	0.0612187	0.0612187	CRC up vs Normal	34.5485	0.142414	1.73078	0.535089	0.309161	1
134062	cg10810799	HOXC12	Unclassified_Cell_type_specific	Island	1.08457e-07	7.40479e-07	0.0301232	0.195385	0.195605	0.24247	0.242704	1.08457e-07	-0.0470991	-0.0470991	CRC down vs Normal	34.7228	0.0820779	1.55396	0.275495	0.172558	1
110219	cg08651064	ACVR1C;ACVR1C;ACVR1C	Unclassified_Cell_type_specific	S_Shore	1.08857e-07	7.42946e-07	3.91464e-05	0.11106	0.11106	0.126737	0.126737	1.08857e-07	-0.0156774	-0.0156774	CRC down vs Normal	34.5141	0.00933972	2.53743	0.0514982	0.0202954	1
142110	cg11585893	HOXC4;HOXC4		N_Shore	1.10781e-07	7.55178e-07	0.00906324	0.421266	0.421266	0.32613	0.32613	1.10781e-07	0.0951355	0.0951355	CRC up vs Normal	34.4643	0.343929	1.73491	1.29848	0.748446	1
157122	cg13036855	CHDH;IL17RB	Unclassified_Cell_type_specific	Island	1.12501e-07	7.65892e-07	0.137049	0.155844	0.155844	0.190576	0.190576	1.12501e-07	-0.0347323	-0.0347323	CRC down vs Normal	34.4205	0.0458406	1.28886	0.128736	0.0998837	1
167421	cg13901245	DNAH11		S_Shore	1.19384e-07	8.08233e-07	0.0447057	0.285906	0.285906	0.176991	0.176991	1.19384e-07	0.108914	0.108914	CRC up vs Normal	34.2519	0.450768	1.48413	1.46488	0.987027	1
199816	cg16779295			Island	1.22406e-07	8.26953e-07	0.0787332	0.294233	0.294233	0.20552	0.20552	1.22406e-07	0.0887133	0.0887133	CRC up vs Normal	34.181	0.299062	1.38859	0.911193	0.656201	1
233631	cg20117799	MYH14;MYH14;MYH14		S_Shelf	1.24958e-07	8.42744e-07	0.0488977	0.767808	0.767808	0.736194	0.736194	1.24958e-07	0.0316136	0.0316136	CRC up vs Normal	34.1226	0.037978	1.46932	0.122651	0.0834741	1
160784	cg13398806	ARRDC4	Unclassified_Cell_type_specific	Island	1.2527e-07	8.44735e-07	0.0276344	0.12263	0.12263	0.151129	0.151129	1.2527e-07	-0.0284985	-0.0284985	CRC down vs Normal	34.1155	0.0308622	1.56198	0.105977	0.0678479	1
191592	cg16033053	MKX		Island	1.26212e-07	8.50516e-07	0.524961	0.438842	0.438842	0.323297	0.323297	1.26212e-07	0.115545	0.115545	CRC up vs Normal	34.0943	0.507323	0.985597	1.09993	1.116	1
282382	cg25071651	DDIT4L		S_Shore	1.29398e-07	8.70317e-07	0.0675413	0.38459	0.38459	0.297026	0.297026	1.29398e-07	0.0875631	0.0875631	CRC up vs Normal	34.0237	0.291357	1.41499	0.90878	0.642252	1
7549	cg00513060	ZNF530	Promoter_Associated	Island	1.29728e-07	8.72251e-07	0.227611	0.202209	0.202209	0.0831671	0.0831671	1.29728e-07	0.119042	0.119042	CRC up vs Normal	34.0165	0.538499	1.18903	1.41172	1.18729	1
154936	cg12806797	H2AFJ;H2AFJ	Promoter_Associated	N_Shore	1.32979e-07	8.92073e-07	0.00155838	0.580658	0.580658	0.507611	0.507611	1.32979e-07	0.0730467	0.0730467	CRC up vs Normal	33.9465	0.202761	1.99696	0.894581	0.447972	1
102908	cg08040012	KIAA1239		S_Shore	1.3334e-07	8.94188e-07	0.794815	0.610215	0.610215	0.547415	0.547415	1.3334e-07	0.0628002	0.0628002	CRC up vs Normal	33.9388	0.149867	0.826216	0.273631	0.331185	1
77194	cg05895545			Island	1.34757e-07	9.02975e-07	0.0752134	0.344203	0.344203	0.273636	0.273636	1.34757e-07	0.0705669	0.0705669	CRC up vs Normal	33.9089	0.189228	1.39651	0.58449	0.418536	1
104857	cg08196842	C14orf50	Unclassified_Cell_type_specific	Island	1.35157e-07	9.05273e-07	0.0170824	0.163239	0.163239	0.19353	0.19353	1.35157e-07	-0.030291	-0.030291	CRC down vs Normal	33.9005	0.0348667	1.63763	0.126323	0.0771375	1
130084	cg10444382	RFX4		Island	1.35602e-07	9.0798e-07	0.568425	0.333312	0.333312	0.233155	0.233155	1.35602e-07	0.100157	0.100157	CRC up vs Normal	33.8912	0.381194	0.960847	0.810539	0.843567	1
84654	cg06540811			S_Shelf	1.39071e-07	9.29054e-07	0.0568026	0.784295	0.784295	0.745028	0.745028	1.39071e-07	0.0392665	0.0392665	CRC up vs Normal	33.8199	0.0585907	1.44432	0.187664	0.129933	1
227882	cg19567689		Unclassified	Island	1.40467e-07	9.37554e-07	0.53005	0.400534	0.400534	0.302053	0.302053	1.40467e-07	0.098481	0.098481	CRC up vs Normal	33.7917	0.368543	0.982682	0.803809	0.817975	1
11198	cg00767642	NMNAT2;NMNAT2		Island	1.49411e-07	9.91708e-07	0.114534	0.294681	0.294681	0.140579	0.140579	1.49411e-07	0.154102	0.154102	CRC up vs Normal	33.6175	0.902401	1.322	2.6615	2.01324	1
2833	cg00183569	TMC2		S_Shore	1.49768e-07	9.93907e-07	0.00136849	0.461428	0.461428	0.485747	0.485747	1.49768e-07	-0.0243192	-0.0243192	CRC down vs Normal	33.6108	0.0224742	2.01603	0.101103	0.0501495	1
171819	cg14221825	SIX5		Island	1.50345e-07	9.97437e-07	0.000151874	0.053186	0.053186	0.0644696	0.0644696	1.50345e-07	-0.0112836	-0.0112836	CRC down vs Normal	33.5999	0.00483816	2.33774	0.0252464	0.0107995	1
162437	cg13520011			N_Shelf	1.5248e-07	1.0103e-06	0.00111775	0.682132	0.682132	0.637116	0.637116	1.5248e-07	0.0450155	0.0450155	CRC up vs Normal	33.5602	0.0770031	2.04571	0.352038	0.172086	1
159193	cg13253153	KCNQ1;KCNQ1		N_Shore	1.53993e-07	1.01937e-06	0.160069	0.83777	0.83777	0.79185	0.79185	1.53993e-07	0.0459207	0.0459207	CRC up vs Normal	33.5324	0.080131	1.25937	0.225711	0.179224	1
164607	cg13680246	AP3M2;AP3M2		S_Shelf	1.54224e-07	1.02077e-06	0.00434754	0.723907	0.723907	0.676593	0.676956	1.54224e-07	0.0469512	0.0469512	CRC up vs Normal	33.6206	0.0826656	1.85021	0.341194	0.18195	1
2892	cg00187557			Island	1.54511e-07	1.02247e-06	0.444138	0.226009	0.226009	0.27293	0.27293	1.54511e-07	-0.0469213	-0.0469213	CRC down vs Normal	33.5229	0.083661	1.03309	0.193366	0.187173	1
280259	cg24861013			N_Shelf	1.56432e-07	1.03401e-06	1.66801e-06	0.833894	0.833894	0.805956	0.805956	1.56432e-07	0.0279377	0.0279377	CRC up vs Normal	33.4881	0.0296596	3.01423	0.200222	0.0664255	1
62540	cg04682905	FBXL18		N_Shelf	1.57437e-07	1.04027e-06	0.0496712	0.722989	0.722989	0.770792	0.770792	1.57437e-07	-0.0478031	-0.0478031	CRC down vs Normal	33.4701	0.086835	1.46672	0.285395	0.19458	1
150482	cg12371924	BCAT1	Promoter_Associated	S_Shore	1.585e-07	1.04659e-06	0.0306331	0.67713	0.67713	0.615975	0.615975	1.585e-07	0.061155	0.061155	CRC up vs Normal	33.4512	0.142117	1.54552	0.49246	0.318638	1
196355	cg16481280	PPT2;PRRT1;PPT2	Promoter_Associated	N_Shore	1.59894e-07	1.05498e-06	0.0400013	0.644918	0.644918	0.564764	0.565312	1.59894e-07	0.079606	0.079606	CRC up vs Normal	33.5184	0.237642	1.50492	0.800226	0.524652	1
197197	cg16556397	TRIM72;PYDC1		S_Shore	1.60772e-07	1.06023e-06	0.29306	0.409734	0.409058	0.338183	0.338183	1.60772e-07	0.0708746	0.0708746	CRC up vs Normal	33.503	0.18837	1.13515	0.47868	0.416065	1
144868	cg11827837			Island	1.62705e-07	1.07192e-06	0.327668	0.21485	0.21485	0.0968025	0.0968025	1.62705e-07	0.118048	0.118048	CRC up vs Normal	33.3775	0.529541	1.10899	1.31958	1.18989	1
266116	cg23477348	C21orf33;C21orf33	Promoter_Associated	S_Shelf	1.66688e-07	1.09586e-06	0.0698668	0.448759	0.448759	0.383567	0.383567	1.66688e-07	0.0651914	0.0651914	CRC up vs Normal	33.3095	0.161497	1.4092	0.512423	0.363628	1
22112	cg01563465		Unclassified	Island	1.66999e-07	1.09767e-06	0.39836	0.198795	0.198795	0.234875	0.234875	1.66999e-07	-0.0360793	-0.0360793	CRC down vs Normal	33.3043	0.0494651	1.06151	0.118245	0.111394	1
284853	cg25329267	HIST1H2BE		Island	1.73032e-07	1.13392e-06	0.18442	0.328008	0.328008	0.283145	0.283145	1.73032e-07	0.0448637	0.0448637	CRC up vs Normal	33.2046	0.0764845	1.23172	0.212789	0.172757	1
277591	cg24606935	HCK;HCK	Unclassified_Cell_type_specific	Island	1.80513e-07	1.1789e-06	0.308282	0.149581	0.149581	0.0432079	0.0432079	1.80513e-07	0.106373	0.106373	CRC up vs Normal	33.0859	0.42998	1.12306	1.09463	0.97469	1
144335	cg11784631	NRM		S_Shelf	1.81202e-07	1.18306e-06	0.203469	0.550791	0.550791	0.488019	0.488019	1.81202e-07	0.0627721	0.0627721	CRC up vs Normal	33.0752	0.149733	1.21204	0.411522	0.339529	1
252457	cg22100821	SCRT2;SCRT2		S_Shore	1.87124e-07	1.2181e-06	0.421078	0.227983	0.227983	0.137682	0.137682	1.87124e-07	0.0903013	0.0903013	CRC up vs Normal	32.9851	0.309864	1.04723	0.737828	0.704555	1
144242	cg11775124			N_Shelf	1.87179e-07	1.21841e-06	0.043993	0.270319	0.270319	0.193265	0.193265	1.87179e-07	0.0770539	0.0770539	CRC up vs Normal	32.9842	0.225617	1.48678	0.762734	0.513012	1
285317	cg25371385			S_Shore	1.90655e-07	1.23944e-06	0.079555	0.321753	0.321753	0.264078	0.264078	1.90655e-07	0.0576746	0.0576746	CRC up vs Normal	32.9327	0.126402	1.38678	0.399204	0.287863	1
253568	cg22217860	FLJ42709;FLJ42709		S_Shore	1.91104e-07	1.24207e-06	0.107844	0.390324	0.390324	0.321541	0.321541	1.91104e-07	0.0687834	0.0687834	CRC up vs Normal	32.9261	0.179784	1.33291	0.545849	0.409516	1
174214	cg14413262	SLC45A1		N_Shore	1.95282e-07	1.26678e-06	0.855821	0.726694	0.726694	0.679319	0.679189	1.95282e-07	0.0475045	0.0475045	CRC up vs Normal	32.9547	0.0846255	0.781162	0.150448	0.190027	1
72627	cg05499367	TMEM26		S_Shore	1.96058e-07	1.27138e-06	0.716283	0.556698	0.556698	0.475441	0.475441	1.96058e-07	0.081257	0.081257	CRC up vs Normal	32.8545	0.250903	0.87586	0.501656	0.572758	1
135420	cg10947408		Unclassified	Island	1.96289e-07	1.27264e-06	0.721137	0.372491	0.372491	0.252177	0.252177	1.96289e-07	0.120314	0.120314	CRC up vs Normal	32.8512	0.550065	0.872942	1.09625	1.25581	1
277418	cg24589423			S_Shelf	1.97349e-07	1.27903e-06	1.30303e-06	0.614434	0.614434	0.579165	0.579165	1.97349e-07	0.0352686	0.0352686	CRC up vs Normal	32.8362	0.0472672	3.05249	0.329551	0.107962	1
84070	cg06495131	NRN1		Island	1.98481e-07	1.28573e-06	0.287717	0.303444	0.303444	0.208125	0.208125	1.98481e-07	0.0953196	0.0953196	CRC up vs Normal	32.8202	0.345261	1.13862	0.898355	0.788984	1
155600	cg12876356	GFI1;GFI1;GFI1		Island	1.9905e-07	1.28919e-06	0.286983	0.428331	0.428331	0.336668	0.336668	1.9905e-07	0.0916631	0.0916631	CRC up vs Normal	32.8122	0.319281	1.13919	0.831373	0.729792	1
304759	cg27234864	IL17D		Island	2.00096e-07	1.29515e-06	0.24676	0.291477	0.291477	0.161519	0.161519	2.00096e-07	0.129958	0.129958	CRC up vs Normal	32.7975	0.641783	1.17203	1.72008	1.4676	1
33190	cg02398045	HLTF;HLTF	Unclassified	Island	2.05267e-07	1.32536e-06	0.176512	0.195929	0.195929	0.0896218	0.0896218	2.05267e-07	0.106307	0.106307	CRC up vs Normal	32.7262	0.429445	1.24037	1.22074	0.984178	1
38967	cg02836046	SIM2		S_Shore	2.05734e-07	1.32823e-06	0.402932	0.655243	0.655243	0.589356	0.589356	2.05734e-07	0.065887	0.065887	CRC up vs Normal	32.7199	0.164962	1.0586	0.400283	0.378123	1
187098	cg15605858	APBA2;APBA2	Unclassified	Island	2.07113e-07	1.33652e-06	0.322454	0.48815	0.48815	0.379895	0.382431	2.07113e-07	0.105718	0.105718	CRC up vs Normal	32.7894	0.419113	1.11327	1.06724	0.945866	1
219966	cg18758906			Island	2.18177e-07	1.4016e-06	0.587639	0.334124	0.334124	0.207074	0.207074	2.18177e-07	0.12705	0.12705	CRC up vs Normal	32.5559	0.613385	0.949973	1.34238	1.41307	1
19230	cg01348733	SLFN11;SLFN11;SLFN11;SLFN11;SLFN11	Promoter_Associated_Cell_type_specific	Island	2.21443e-07	1.42026e-06	0.385732	0.255771	0.255771	0.130902	0.130902	2.21443e-07	0.124869	0.124869	CRC up vs Normal	32.5145	0.592509	1.06963	1.46188	1.36672	1
152927	cg12600858	MTNR1B		N_Shore	2.23885e-07	1.43482e-06	0.4547	0.480583	0.480583	0.377583	0.377583	2.23885e-07	0.103	0.103	CRC up vs Normal	32.4839	0.403143	1.02672	0.95566	0.93079	1
232541	cg20003893		Unclassified	Island	2.25851e-07	1.44637e-06	0.152344	0.659006	0.659006	0.58572	0.58572	2.25851e-07	0.0732865	0.0732865	CRC up vs Normal	32.4596	0.204094	1.26885	0.598358	0.471574	1
60359	cg04508467	SPIB		Island	2.26435e-07	1.44976e-06	0.191391	0.56736	0.567894	0.47807	0.47807	2.26435e-07	0.0898241	0.0898241	CRC up vs Normal	32.5394	0.302564	1.22539	0.854563	0.688081	1
128990	cg10340487	EPHB3;EPHB3		Island	2.27285e-07	1.45492e-06	0.0512909	0.101758	0.101758	0.117988	0.117988	2.27285e-07	-0.0162306	-0.0162306	CRC down vs Normal	32.4419	0.0100104	1.46139	0.0338197	0.0231422	1
64375	cg04832177		Unclassified	Island	2.28506e-07	1.46207e-06	0.442512	0.36184	0.36184	0.248123	0.248123	2.28506e-07	0.113718	0.113718	CRC up vs Normal	32.427	0.491404	1.03407	1.17529	1.13656	1
78167	cg05969808		Unclassified_Cell_type_specific	S_Shore	2.29873e-07	1.46994e-06	0.0701606	0.304342	0.304342	0.219965	0.219965	2.29873e-07	0.084377	0.084377	CRC up vs Normal	32.4104	0.27054	1.40848	0.881776	0.626049	1
275292	cg24384195	PIK3CG	Promoter_Associated	N_Shelf	2.30323e-07	1.47254e-06	0.51376	0.596012	0.596012	0.524281	0.524281	2.30323e-07	0.0717313	0.0717313	CRC up vs Normal	32.405	0.195525	0.992038	0.448931	0.452534	1
1220	cg00074771	WDR76;WDR76	Promoter_Associated_Cell_type_specific	S_Shore	2.33293e-07	1.48987e-06	5.08784e-06	0.561944	0.561944	0.516698	0.516698	2.33293e-07	0.0452457	0.0452457	CRC up vs Normal	32.3693	0.0777926	2.84333	0.512499	0.180246	1
52549	cg03889044	PDCD1		N_Shelf	2.36161e-07	1.5065e-06	0.00862555	0.242973	0.242973	0.197565	0.197565	2.36161e-07	0.0454079	0.0454079	CRC up vs Normal	32.3353	0.0783512	1.74241	0.316651	0.181731	1
199567	cg16754678			Island	2.42556e-07	1.54373e-06	0.0942071	0.26467	0.26467	0.164826	0.167991	2.42556e-07	0.0966789	0.0966789	CRC up vs Normal	32.347	0.350505	1.35883	1.1043	0.801848	1
201633	cg16976662	PLCE1		Island	2.44638e-07	1.55615e-06	0.208015	0.123345	0.123345	0.151214	0.151214	2.44638e-07	-0.0278688	-0.0278688	CRC down vs Normal	32.2372	0.0295135	1.20755	0.0829147	0.0686634	1
55425	cg04121983	CASKIN2		Island	2.46704e-07	1.56827e-06	0.000677373	0.114231	0.114231	0.13043	0.13043	2.46704e-07	-0.0161997	-0.0161997	CRC down vs Normal	32.2138	0.0099723	2.11902	0.0491983	0.0232174	1
123982	cg09894698	ASCL2	Unclassified_Cell_type_specific	Island	2.47863e-07	1.57469e-06	0.042297	0.0857084	0.0857084	0.138481	0.138481	2.47863e-07	-0.0527722	-0.0527722	CRC down vs Normal	32.2008	0.105827	1.49323	0.368058	0.246484	1
115084	cg09083947			S_Shore	2.48375e-07	1.57752e-06	0.0280117	0.42922	0.42922	0.345314	0.345314	2.48375e-07	0.0839065	0.0839065	CRC up vs Normal	32.1951	0.267531	1.55982	0.972123	0.623228	1
228632	cg19633236	WDR8		N_Shore	2.48623e-07	1.57897e-06	0.286705	0.786101	0.786101	0.751666	0.751666	2.48623e-07	0.0344354	0.0344354	CRC up vs Normal	32.1923	0.0450603	1.13941	0.119614	0.104979	1
246821	cg21513610	ATP11A;ATP11A		S_Shore	2.49782e-07	1.58565e-06	0.610637	0.766267	0.766778	0.722284	0.722284	2.49782e-07	0.0444939	0.0444939	CRC up vs Normal	32.265	0.0742389	0.936873	0.161675	0.170267	1
136147	cg11012584	THAP4;THAP4	Unclassified	Island	2.51902e-07	1.59796e-06	0.298942	0.22204	0.22204	0.129967	0.129967	2.51902e-07	0.0920727	0.0920727	CRC up vs Normal	32.1559	0.322141	1.13004	0.849063	0.751357	1
76740	cg05859777	INS-IGF2;IGF2AS;IGF2;IGF2;IGF2AS;IGF2		Island	2.54639e-07	1.6139e-06	0.397492	0.328081	0.328081	0.211948	0.211948	2.54639e-07	0.116133	0.116133	CRC up vs Normal	32.1259	0.512499	1.06206	1.27072	1.19646	1
266269	cg23492043	ASTN1;ASTN1		S_Shore	2.55121e-07	1.61682e-06	0.0873352	0.283828	0.283828	0.190878	0.190878	2.55121e-07	0.0929504	0.0929504	CRC up vs Normal	32.1206	0.328312	1.37048	1.0506	0.766591	1
139262	cg11304283	POLS		Island	2.60366e-07	1.64726e-06	0.136339	0.733967	0.733967	0.694152	0.694152	2.60366e-07	0.0398157	0.0398157	CRC up vs Normal	32.0641	0.0602411	1.28983	0.181747	0.140908	1
284635	cg25309041	ACSL6;ACSL6	Unclassified	N_Shelf	2.64806e-07	1.67296e-06	0.939437	0.420781	0.420781	0.497427	0.497427	2.64806e-07	-0.0766469	-0.0766469	CRC down vs Normal	32.0172	0.22324	0.697586	0.364795	0.522938	1
24780	cg01776298	CHP2		S_Shore	2.67196e-07	1.68689e-06	0.350489	0.727009	0.725254	0.651161	0.651161	2.67196e-07	0.0740932	0.0740932	CRC up vs Normal	32.077	0.205867	1.09354	0.52637	0.474926	1
144796	cg11822208	HIST1H2BE		Island	2.6885e-07	1.69611e-06	0.374608	0.301506	0.301506	0.237055	0.237055	2.6885e-07	0.0644512	0.0644512	CRC up vs Normal	31.9752	0.15785	1.07689	0.398719	0.370249	1
165942	cg13783653	NTNG2		Island	2.69169e-07	1.69786e-06	0.430499	0.283684	0.283684	0.196121	0.196121	2.69169e-07	0.0875623	0.0875623	CRC up vs Normal	31.9719	0.291352	1.04141	0.711758	0.683456	1
276130	cg24463290	TCF7L2;TCF7L2;TCF7L2;TCF7L2;TCF7L2;TCF7L2		N_Shelf	2.70792e-07	1.70722e-06	0.00127261	0.712985	0.712985	0.673907	0.673907	2.70792e-07	0.0390778	0.0390778	CRC up vs Normal	31.9552	0.0580288	2.02669	0.276026	0.136196	1
223620	cg19129325	ZNF717		N_Shelf	2.75176e-07	1.73288e-06	2.14284e-05	0.672987	0.672987	0.637866	0.637866	2.75176e-07	0.0351212	0.0351212	CRC up vs Normal	31.9107	0.0468729	2.62698	0.289403	0.110166	1
245375	cg21350778	PRKCA	Unclassified_Cell_type_specific	N_Shore	2.8158e-07	1.76983e-06	0.181331	0.758718	0.758718	0.713907	0.713907	2.8158e-07	0.0448118	0.0448118	CRC up vs Normal	31.847	0.0763078	1.23506	0.221948	0.179706	1
262398	cg23110005	PTHLH;PTHLH;PTHLH;PTHLH	Unclassified	S_Shore	2.83692e-07	1.7818e-06	0.345263	0.370217	0.370217	0.290512	0.290512	2.83692e-07	0.0797044	0.0797044	CRC up vs Normal	31.8263	0.241406	1.09666	0.623873	0.568884	1
144840	cg11825621	MKX		Island	2.86061e-07	1.79536e-06	0.436287	0.427731	0.427731	0.317138	0.317138	2.86061e-07	0.110593	0.110593	CRC up vs Normal	31.8033	0.464773	1.03786	1.13755	1.09605	1
163736	cg13614181	C13orf15		Island	2.86789e-07	1.79939e-06	0.015788	0.354433	0.354433	0.276044	0.275781	2.86789e-07	0.0786523	0.0786523	CRC up vs Normal	31.88	0.231982	1.65336	0.902328	0.538477	1
143701	cg11724882			S_Shelf	2.881e-07	1.80681e-06	0.169391	0.452898	0.452898	0.367749	0.367749	2.881e-07	0.0851493	0.0851493	CRC up vs Normal	31.7836	0.275515	1.24842	0.811638	0.650135	1
25864	cg01852648	MKL2		S_Shelf	2.88456e-07	1.80871e-06	0.393904	0.80707	0.80707	0.77049	0.77049	2.88456e-07	0.0365801	0.0365801	CRC up vs Normal	31.7802	0.0508478	1.06436	0.127722	0.119999	1
293187	cg26164773	TIAL1;TIAL1	Promoter_Associated_Cell_type_specific	S_Shore	2.9338e-07	1.83657e-06	0.0146979	0.739176	0.739176	0.699323	0.699323	2.9338e-07	0.0398538	0.0398538	CRC up vs Normal	31.7334	0.0603564	1.66092	0.236928	0.142649	1
212385	cg18036763	PHF21B;PHF21B		Island	2.94588e-07	1.8435e-06	0.362238	0.400256	0.400256	0.293162	0.293162	2.94588e-07	0.107094	0.107094	CRC up vs Normal	31.722	0.435827	1.08511	1.11812	1.03042	1
187148	cg15611151	HOXC4;HOXC5;HOXC6	Unclassified	N_Shore	2.98503e-07	1.86615e-06	0.641332	0.293905	0.293905	0.360981	0.360981	2.98503e-07	-0.0670758	-0.0670758	CRC down vs Normal	31.6855	0.170968	0.919526	0.372117	0.404684	1
80746	cg06196828	TSPAN12		N_Shelf	3.01625e-07	1.88403e-06	0.621916	0.558932	0.558932	0.497127	0.497127	3.01625e-07	0.0618052	0.0618052	CRC up vs Normal	31.6568	0.145156	0.93057	0.32002	0.343897	1
102330	cg07987890	MIR548H4		Island	3.11729e-07	1.94138e-06	0.00606452	0.220446	0.220446	0.256658	0.256658	3.11729e-07	-0.0362119	-0.0362119	CRC down vs Normal	31.5658	0.0498296	1.79553	0.212582	0.118395	1
140599	cg11428724	PAX7;PAX7;PAX7;PAX7;PAX7;PAX7		Island	3.141e-07	1.95485e-06	0.423522	0.327297	0.327297	0.200546	0.200546	3.141e-07	0.126751	0.126751	CRC up vs Normal	31.5448	0.610502	1.04571	1.51786	1.45151	1
53792	cg03989480	DMRTA2		Island	3.22299e-07	2.00105e-06	0.237858	0.366408	0.366408	0.282557	0.282557	3.22299e-07	0.0838512	0.0838512	CRC up vs Normal	31.4737	0.267179	1.17981	0.751149	0.63667	1
275290	cg24383507	KCNIP2;KCNIP2;KCNIP2;KCNIP2;KCNIP2;KCNIP2;KCNIP2	Unclassified	N_Shelf	3.23293e-07	2.00658e-06	0.392323	0.417947	0.417947	0.299995	0.299995	3.23293e-07	0.117952	0.117952	CRC up vs Normal	31.4652	0.528682	1.06537	1.34254	1.26016	1
296444	cg26469903			N_Shore	3.24531e-07	2.01361e-06	0.0208122	0.828113	0.828113	0.809626	0.809626	3.24531e-07	0.0184867	0.0184867	CRC up vs Normal	31.4547	0.0129868	1.6068	0.0497552	0.0309655	1
38455	cg02794451	CACNA1C;CACNA1C;CACNA1C;CACNA1C;CACNA1C;CACNA1C;CACNA1C;CACNA1C;CACNA1C;CACNA1C;CACNA1C	Promoter_Associated	Island	3.31816e-07	2.05462e-06	0.0687263	0.223981	0.223981	0.128822	0.128822	3.31816e-07	0.0951588	0.0951588	CRC up vs Normal	31.3935	0.344098	1.41202	1.16076	0.82206	1
136394	cg11034626	RSPH9		Island	3.32918e-07	2.06061e-06	0.0883272	0.477646	0.477646	0.424599	0.424599	3.32918e-07	0.0530465	0.0530465	CRC up vs Normal	31.3844	0.10693	1.36849	0.349694	0.255532	1
2956	cg00193963	WIPF3	Unclassified_Cell_type_specific	N_Shore	3.45718e-07	2.13276e-06	0.000557748	0.313477	0.313477	0.22558	0.22558	3.45718e-07	0.0878977	0.0878977	CRC up vs Normal	31.2804	0.293588	2.14743	1.51163	0.703926	1
281201	cg24947064	ITGA1;PELO		S_Shelf	3.49526e-07	2.15371e-06	0.782554	0.743301	0.743301	0.701959	0.701959	3.49526e-07	0.041342	0.041342	CRC up vs Normal	31.2503	0.064948	0.83439	0.130059	0.155874	1
118705	cg09408768	KCNJ3		Island	3.55375e-07	2.18744e-06	0.495513	0.295184	0.295184	0.215822	0.215822	3.55375e-07	0.0793621	0.0793621	CRC up vs Normal	31.2046	0.239337	1.00261	0.576746	0.575245	1
233340	cg20088964	HMGA2;RPSAP52;HMGA2		N_Shore	3.57852e-07	2.20103e-06	0.932928	0.148781	0.148781	0.181206	0.181024	3.57852e-07	-0.0322427	-0.0322427	CRC down vs Normal	31.2663	0.0389847	0.705468	0.0659715	0.0922676	1
270697	cg23942268	FAM64A	Unclassified	Island	3.59873e-07	2.21245e-06	0.00837399	0.11264	0.11264	0.13973	0.13973	3.59873e-07	-0.0270893	-0.0270893	CRC down vs Normal	31.17	0.0278855	1.7469	0.117211	0.0670969	1
16921	cg01170247	INPP5A		S_Shore	3.6048e-07	2.21596e-06	0.0203614	0.82209	0.82209	0.805331	0.805331	3.6048e-07	0.0167597	0.0167597	CRC up vs Normal	31.1654	0.0106737	1.61023	0.041361	0.0256864	1
132483	cg10658542	SYT10;SYT10		Island	3.61925e-07	2.22418e-06	0.191095	0.350616	0.350616	0.222196	0.222196	3.61925e-07	0.12842	0.12842	CRC up vs Normal	31.1544	0.626682	1.22465	1.84757	1.50865	1
196994	cg16539272	GRID1		Island	3.64666e-07	2.23952e-06	0.0117881	0.33873	0.33873	0.261281	0.259713	3.64666e-07	0.0790165	0.0790165	CRC up vs Normal	31.2142	0.234135	1.69865	0.955609	0.555068	1
247101	cg21540266			Island	3.75761e-07	2.30172e-06	0.124183	0.521552	0.521552	0.492223	0.492223	3.75761e-07	0.0293284	0.0293284	CRC up vs Normal	31.0513	0.0326858	1.30718	0.103199	0.0789479	1
171530	cg14204281	RXRA		Island	3.85465e-07	2.35565e-06	3.6273e-11	0.107667	0.107667	0.114976	0.114976	3.85465e-07	-0.00730938	-0.00730938	CRC down vs Normal	30.9813	0.00203023	4.86462	0.0239086	0.0049148	1
300470	cg26837043	KANK3	Unclassified	Island	3.94941e-07	2.40909e-06	0.470968	0.336911	0.336911	0.254175	0.254175	3.94941e-07	0.0827361	0.0827361	CRC up vs Normal	30.9147	0.26012	1.01702	0.641801	0.63106	1
24896	cg01784327	LOC100130872-SPON2;SPON2;SPON2		S_Shore	3.96848e-07	2.41929e-06	0.0138562	0.175358	0.175358	0.206954	0.206954	3.96848e-07	-0.0315962	-0.0315962	CRC down vs Normal	30.9015	0.0379361	1.67002	0.153764	0.0920735	1
131180	cg10538440	SIM2;SIM2		N_Shelf	4.05175e-07	2.4652e-06	0.031809	0.675679	0.675679	0.627839	0.627839	4.05175e-07	0.0478403	0.0478403	CRC up vs Normal	30.8445	0.0869703	1.53947	0.325556	0.211472	1
29454	cg02115539	PPL	Unclassified_Cell_type_specific	Island	4.06172e-07	2.47059e-06	2.39392e-06	0.0551281	0.0551281	0.0623865	0.0623865	4.06172e-07	-0.00725842	-0.00725842	CRC down vs Normal	30.8378	0.00200202	2.95854	0.0144053	0.00486907	1
62421	cg04673825	ZNF518B		Island	4.08368e-07	2.48282e-06	0.345645	0.255021	0.255021	0.146357	0.146357	4.08368e-07	0.108664	0.108664	CRC up vs Normal	30.823	0.448701	1.0964	1.19705	1.0918	1
8501	cg00579292	PRDM13	Unclassified_Cell_type_specific	N_Shore	4.15349e-07	2.52076e-06	0.293952	0.249495	0.249495	0.171277	0.171277	4.15349e-07	0.0782183	0.0782183	CRC up vs Normal	30.7766	0.232488	1.13383	0.642375	0.566554	1
149903	cg12298212			Island	4.21298e-07	2.55371e-06	0.088253	0.194684	0.194684	0.122998	0.122998	4.21298e-07	0.0716856	0.0716856	CRC up vs Normal	30.7377	0.195275	1.36864	0.652118	0.476472	1
115541	cg09128829	AGAP1;AGAP1		S_Shelf	4.25046e-07	2.57446e-06	3.19099e-05	0.880103	0.880103	0.86459	0.86459	4.25046e-07	0.0155125	0.0155125	CRC up vs Normal	30.7134	0.00914427	2.56774	0.0573367	0.0223296	1
145074	cg11844530			S_Shelf	4.32375e-07	2.61507e-06	0.382348	0.636807	0.636807	0.70063	0.70063	4.32375e-07	-0.0638239	-0.0638239	CRC down vs Normal	30.6666	0.154793	1.07182	0.40576	0.378569	1
29147	cg02091103			N_Shore	4.36536e-07	2.63801e-06	0.16672	0.334139	0.334139	0.265448	0.265448	4.36536e-07	0.0686913	0.0686913	CRC up vs Normal	30.6404	0.179303	1.2515	0.549271	0.438888	1
86110	cg06657096			Island	4.46899e-07	2.69553e-06	0.185857	0.306012	0.306012	0.219303	0.219303	4.46899e-07	0.0867092	0.0867092	CRC up vs Normal	30.5763	0.285702	1.23018	0.862105	0.700794	1
293656	cg26215406	MCF2L2;B3GNT5	Unclassified_Cell_type_specific	Island	4.56505e-07	2.74865e-06	0.208387	0.266438	0.266438	0.319476	0.319476	4.56505e-07	-0.053038	-0.053038	CRC down vs Normal	30.5182	0.106895	1.20719	0.317128	0.2627	1
80928	cg06211893	DNM3;DNM3;DNM3;DNM3		Island	4.62887e-07	2.78388e-06	0.464939	0.203574	0.203574	0.0799089	0.0799089	4.62887e-07	0.123665	0.123665	CRC up vs Normal	30.4803	0.581136	1.0206	1.4594	1.42995	1
203318	cg17139085			Island	4.63349e-07	2.78655e-06	0.574656	0.549193	0.549193	0.458676	0.458676	4.63349e-07	0.0905178	0.0905178	CRC up vs Normal	30.4776	0.311352	0.957318	0.733481	0.766183	1
121919	cg09704750	JAM2		N_Shore	4.63567e-07	2.78775e-06	0.359646	0.3903	0.3903	0.291531	0.291531	4.63567e-07	0.0987687	0.0987687	CRC up vs Normal	30.4763	0.3707	1.08686	0.991504	0.912267	1
120238	cg09547099	WWC1;WWC1;WWC1	Unclassified	Island	4.77786e-07	2.86486e-06	0.000349012	0.0489672	0.0489672	0.0651344	0.0651344	4.77786e-07	-0.0161672	-0.0161672	CRC down vs Normal	30.3938	0.00993237	2.21596	0.0543114	0.0245092	1
5144	cg00355235			S_Shelf	4.79059e-07	2.87166e-06	0.0795868	0.75131	0.75131	0.712304	0.712304	4.79059e-07	0.0390059	0.0390059	CRC up vs Normal	30.3866	0.0578155	1.38671	0.197884	0.1427	1
151272	cg12445378	PRKDC;PRKDC		N_Shelf	4.97057e-07	2.96987e-06	0.00377176	0.565144	0.565144	0.534606	0.534606	4.97057e-07	0.0305378	0.0305378	CRC up vs Normal	30.286	0.0354371	1.86644	0.163792	0.087756	1
273703	cg24213196	CNTNAP1;CNTNAP1;CCR10		Island	5.0007e-07	2.98632e-06	0.45864	0.104048	0.104048	0.135349	0.135799	5.0007e-07	-0.0317511	-0.0317511	CRC down vs Normal	30.346	0.037805	1.02457	0.0957302	0.0921891	1
11345	cg00777805	TCF21		S_Shore	5.04158e-07	3.00829e-06	0.486593	0.347721	0.347721	0.264164	0.264164	5.04158e-07	0.0835571	0.0835571	CRC up vs Normal	30.2474	0.265308	1.00782	0.662989	0.657845	1
124755	cg09969462	TBCD		N_Shelf	5.08021e-07	3.02895e-06	0.000184737	0.712738	0.712738	0.679881	0.679881	5.08021e-07	0.0328566	0.0328566	CRC up vs Normal	30.2266	0.0410232	2.30903	0.235035	0.101789	1
112364	cg08844701			Island	5.10701e-07	3.04388e-06	0.394996	0.241747	0.241747	0.166488	0.166488	5.10701e-07	0.0752593	0.0752593	CRC up vs Normal	30.2123	0.215231	1.06366	0.568309	0.534296	1
252285	cg22079747	WDR69		N_Shore	5.15542e-07	3.07042e-06	0.330589	0.368766	0.368766	0.269697	0.266912	5.15542e-07	0.101855	0.101855	CRC up vs Normal	30.2626	0.389038	1.10745	1.06775	0.9513	1
292300	cg26087735	TRMT61A	Unclassified_Cell_type_specific	N_Shore	5.21858e-07	3.10409e-06	0.300595	0.751253	0.751253	0.725657	0.725657	5.21858e-07	0.0255955	0.0255955	CRC up vs Normal	30.1535	0.0248949	1.12879	0.0698956	0.0619206	1
157731	cg13101072	FAM50B	Promoter_Associated	Island	5.32127e-07	3.15977e-06	0.0537878	0.529184	0.529184	0.474613	0.474613	5.32127e-07	0.0545712	0.0545712	CRC up vs Normal	30.1004	0.113164	1.45346	0.409826	0.281967	1
273110	cg24153132	RPS3;SNORD15A	Promoter_Associated	N_Shore	5.50072e-07	3.25646e-06	0.00887433	0.796298	0.796298	0.840742	0.840742	5.50072e-07	-0.0444437	-0.0444437	CRC down vs Normal	30.0103	0.0750592	1.7381	0.32604	0.187584	1
80048	cg06133205			Island	5.57346e-07	3.29536e-06	0.0779135	0.48221	0.48221	0.38908	0.38908	5.57346e-07	0.0931306	0.0931306	CRC up vs Normal	29.9746	0.329586	1.3904	1.14661	0.824663	1
153846	cg12689506			N_Shore	5.6302e-07	3.3263e-06	0.353696	0.555571	0.555571	0.50763	0.50763	5.6302e-07	0.0479411	0.0479411	CRC up vs Normal	29.9471	0.0873373	1.09088	0.238608	0.218729	1
154117	cg12721804	DUSP4;DUSP4		Island	5.66217e-07	3.34321e-06	0.226946	0.67822	0.67822	0.736131	0.736131	5.66217e-07	-0.0579115	-0.0579115	CRC down vs Normal	29.9317	0.127442	1.18964	0.379889	0.319332	1
243926	cg21198219			N_Shore	5.83105e-07	3.43545e-06	0.168982	0.560902	0.560902	0.500585	0.500585	5.83105e-07	0.0603175	0.0603175	CRC up vs Normal	29.852	0.138252	1.24889	0.433792	0.347343	1
20582	cg01446203		Unclassified	Island	6.0273e-07	3.54056e-06	0.243525	0.177156	0.177156	0.105321	0.105321	6.0273e-07	0.0718352	0.0718352	CRC up vs Normal	29.7622	0.196091	1.17484	0.580539	0.494145	1
210688	cg17868751	PRKX		S_Shore	6.14001e-07	3.60154e-06	0.00734575	0.461093	0.461093	0.541133	0.541133	6.14001e-07	-0.0800399	-0.0800399	CRC down vs Normal	29.712	0.243443	1.76669	1.08564	0.614505	1
205416	cg17337668	MLLT6		S_Shore	6.15051e-07	3.60712e-06	0.280879	0.228667	0.228667	0.149043	0.149043	6.15051e-07	0.0796237	0.0796237	CRC up vs Normal	29.7074	0.240917	1.14396	0.695786	0.608226	1
180078	cg14910854	LOC150776		S_Shelf	6.18596e-07	3.62578e-06	9.48284e-08	0.647201	0.647201	0.631704	0.631704	6.18596e-07	0.0154976	0.0154976	CRC up vs Normal	29.6918	0.00912662	3.46892	0.0799702	0.0230533	1
67419	cg05068428	PAK6;PAK6;C15orf56;PAK6	Unclassified_Cell_type_specific	Island	6.20435e-07	3.63552e-06	5.57192e-08	0.0446237	0.0446237	0.0516972	0.0516972	6.20435e-07	-0.0070735	-0.0070735	CRC down vs Normal	29.6838	0.00190131	3.55598	0.0170826	0.00480391	1
18202	cg01270736	MMP25		S_Shore	6.26319e-07	3.66695e-06	0.0334633	0.244018	0.244018	0.278636	0.278636	6.26319e-07	-0.0346185	-0.0346185	CRC down vs Normal	29.6583	0.0455408	1.53131	0.176352	0.115164	1
256647	cg22546696	MGA;MGA;MGA;MGA	Promoter_Associated	Island	6.42947e-07	3.75478e-06	0.141108	0.190963	0.190963	0.0906078	0.0906078	6.42947e-07	0.100355	0.100355	CRC up vs Normal	29.5874	0.382706	1.28338	1.24501	0.97011	1
183973	cg15289316	FAM174B	Unclassified_Cell_type_specific	Island	6.49989e-07	3.79297e-06	0.0951904	0.0782797	0.0782797	0.118206	0.118206	6.49989e-07	-0.039926	-0.039926	CRC down vs Normal	29.5579	0.0605754	1.35526	0.208309	0.153703	1
82438	cg06352730			Island	6.69629e-07	3.89736e-06	0.0285636	0.108439	0.108439	0.166338	0.166338	6.69629e-07	-0.0578993	-0.0578993	CRC down vs Normal	29.4774	0.127388	1.55671	0.504555	0.324117	1
299330	cg26732804	HHEX	Promoter_Associated	Island	6.70259e-07	3.90052e-06	0.421836	0.223524	0.223524	0.0762583	0.0762583	6.70259e-07	0.147266	0.147266	CRC up vs Normal	29.4749	0.824113	1.04676	2.19503	2.09699	1
217649	cg18528591			S_Shore	6.81661e-07	3.96054e-06	0.510865	0.777065	0.777065	0.73997	0.73997	6.81661e-07	0.0370943	0.0370943	CRC up vs Normal	29.4293	0.0522876	0.993708	0.132415	0.133254	1
244009	cg21205139	GUCY1B3		S_Shore	6.90657e-07	4.00791e-06	0.30157	0.383488	0.382827	0.310648	0.309364	6.90657e-07	0.073463	0.073463	CRC up vs Normal	29.5409	0.199682	1.12931	0.57252	0.493445	1
140591	cg11427534		Unclassified	N_Shore	6.91353e-07	4.01173e-06	0.420794	0.55974	0.55974	0.668993	0.668993	6.91353e-07	-0.109253	-0.109253	CRC down vs Normal	29.3912	0.453576	1.0474	1.21229	1.15743	1
22627	cg01600529	BCL11A;BCL11A;BCL11A		Island	6.91782e-07	4.01407e-06	0.0254973	0.795157	0.795157	0.811356	0.811356	6.91782e-07	-0.0161989	-0.0161989	CRC down vs Normal	29.3895	0.00997138	1.57477	0.0400721	0.0254462	1
53567	cg03970915	TBC1D22A		S_Shelf	6.97978e-07	4.04684e-06	0.07449	0.543021	0.543021	0.624496	0.624496	6.97978e-07	-0.0814751	-0.0814751	CRC down vs Normal	29.3655	0.252251	1.39818	0.900782	0.644254	1
126516	cg10122474	GALC;GALC	Promoter_Associated	Island	7.06709e-07	4.09293e-06	0.276741	0.194245	0.194245	0.0900541	0.0900541	7.06709e-07	0.104191	0.104191	CRC up vs Normal	29.3319	0.412521	1.14723	1.21009	1.05479	1
140362	cg11408211	MAML3		N_Shelf	7.15762e-07	4.14087e-06	0.158708	0.791217	0.79018	0.761974	0.761418	7.15762e-07	0.0287618	0.0287618	CRC up vs Normal	29.5989	0.0297807	1.26687	0.0943239	0.0714361	1
139875	cg11361201			N_Shelf	7.40118e-07	4.2698e-06	0.652349	0.382596	0.382596	0.450346	0.450346	7.40118e-07	-0.0677505	-0.0677505	CRC down vs Normal	29.2074	0.174425	0.913228	0.409031	0.447895	1
29845	cg02149323			Island	7.40208e-07	4.27024e-06	0.00220822	0.207993	0.207993	0.145663	0.145663	7.40208e-07	0.0623298	0.0623298	CRC up vs Normal	29.2071	0.14763	1.94567	0.737592	0.379095	1
151084	cg12430007			N_Shore	7.56061e-07	4.3552e-06	0.0730272	0.311588	0.311588	0.219953	0.219953	7.56061e-07	0.0916349	0.0916349	CRC up vs Normal	29.15	0.319085	1.4016	1.15067	0.820972	1
52356	cg03873281	PDLIM4;PDLIM4	Unclassified	S_Shore	7.64992e-07	4.40099e-06	0.553083	0.456062	0.456062	0.519239	0.519239	7.64992e-07	-0.0631775	-0.0631775	CRC down vs Normal	29.1184	0.151673	0.96955	0.378767	0.390663	1
39520	cg02876326	PNMAL2;PNMAL2		N_Shore	7.69641e-07	4.42568e-06	0.271144	0.353222	0.353222	0.420809	0.420809	7.69641e-07	-0.0675867	-0.0675867	CRC down vs Normal	29.1021	0.173582	1.15172	0.515215	0.447345	1
106246	cg08305551	MAST1	Unclassified	Island	7.73031e-07	4.44363e-06	0.144576	0.222563	0.222563	0.0986523	0.0986523	7.73031e-07	0.123911	0.123911	CRC up vs Normal	29.0903	0.583448	1.27879	1.92361	1.50423	1
149524	cg12258161	MAGI2		Island	7.90567e-07	4.53615e-06	0.104899	0.306123	0.306123	0.232097	0.232097	7.90567e-07	0.0740252	0.0740252	CRC up vs Normal	29.0299	0.20823	1.3379	0.719752	0.53797	1
198995	cg16703647	CRABP1		N_Shore	8.15559e-07	4.66701e-06	0.258512	0.268183	0.268183	0.171769	0.171769	8.15559e-07	0.0964137	0.0964137	CRC up vs Normal	28.9463	0.353233	1.16207	1.06356	0.915229	1
26478	cg01899911	C7orf50;C7orf50;C7orf50		N_Shore	8.17672e-07	4.67797e-06	0.00979438	0.680621	0.680621	0.643628	0.643628	8.17672e-07	0.0369937	0.0369937	CRC up vs Normal	28.9393	0.0520042	1.72312	0.232234	0.134776	1
118887	cg09423703		Unclassified_Cell_type_specific	Island	8.17918e-07	4.67929e-06	0.663708	0.301706	0.301706	0.19864	0.19864	8.17918e-07	0.103066	0.103066	CRC up vs Normal	28.9385	0.40366	0.906702	0.948562	1.04617	1
173771	cg14376275	DNM3;DNM3		Island	8.31982e-07	4.75369e-06	0.312748	0.241005	0.241005	0.1207	0.1207	8.31982e-07	0.120305	0.120305	CRC up vs Normal	28.8927	0.549984	1.11977	1.59864	1.42765	1
107026	cg08375754	TTC9B	Unclassified_Cell_type_specific	Island	8.42595e-07	4.80936e-06	0.364572	0.296463	0.296463	0.212527	0.212527	8.42595e-07	0.083936	0.083936	CRC up vs Normal	28.8587	0.267719	1.08355	0.7539	0.695767	1
30389	cg02191044	KIAA1383	Promoter_Associated	N_Shore	8.66747e-07	4.93574e-06	0.00582115	0.22731	0.22731	0.153631	0.153631	8.66747e-07	0.0736793	0.0736793	CRC up vs Normal	28.7829	0.206288	1.80168	0.968453	0.537529	1
261662	cg23046903	EFEMP2	Promoter_Associated	Island	8.67715e-07	4.94071e-06	0.466838	0.164124	0.164124	0.0639091	0.0639091	8.67715e-07	0.100215	0.100215	CRC up vs Normal	28.7799	0.381634	1.01947	1.0139	0.994533	1
281783	cg25011337	CXCL14		S_Shore	8.72625e-07	4.96638e-06	0.529613	0.310217	0.310217	0.230457	0.230457	8.72625e-07	0.0797603	0.0797603	CRC up vs Normal	28.7648	0.241745	0.982932	0.619557	0.630315	1
100980	cg07872868	TRIM54;TRIM54	Unclassified_Cell_type_specific	Island	8.88031e-07	5.04571e-06	0.203103	0.425426	0.425426	0.349199	0.349199	8.88031e-07	0.0762267	0.0762267	CRC up vs Normal	28.7178	0.220799	1.2124	0.699125	0.576643	1
120100	cg09533473	FAM24B;LOC399815	Unclassified	Island	9.09322e-07	5.15599e-06	0.375897	0.201885	0.201885	0.118073	0.118073	9.09322e-07	0.0838116	0.0838116	CRC up vs Normal	28.6544	0.266926	1.07605	0.751783	0.698654	1
305888	cg27335544	PSD2	Unclassified_Cell_type_specific	S_Shore	9.21312e-07	5.21909e-06	0.356719	0.406055	0.406055	0.32657	0.32657	9.21312e-07	0.0794846	0.0794846	CRC up vs Normal	28.6193	0.240077	1.08883	0.685037	0.629148	1
140065	cg11380530		Unclassified	Island	9.32711e-07	5.27854e-06	0.00111187	0.0651862	0.0651862	0.0759658	0.0759658	9.32711e-07	-0.0107796	-0.0107796	CRC down vs Normal	28.5864	0.0044156	2.04649	0.0237083	0.0115849	1
187743	cg15661332	RNLS;RNLS	Promoter_Associated	Island	9.51407e-07	5.37541e-06	0.333492	0.210791	0.210791	0.123966	0.123966	9.51407e-07	0.0868251	0.0868251	CRC up vs Normal	28.5333	0.286467	1.10487	0.831942	0.75298	1
100239	cg07810366	AFF3;AFF3		Island	9.8295e-07	5.53815e-06	0.404846	0.24373	0.24373	0.184777	0.184777	9.8295e-07	0.0589528	0.0589528	CRC up vs Normal	28.4461	0.132066	1.05739	0.368186	0.348202	1
177774	cg14692284	TNFAIP8;TNFAIP8	Unclassified_Cell_type_specific	S_Shore	9.90853e-07	5.57852e-06	0.00908082	0.635995	0.635995	0.594255	0.594255	9.90853e-07	0.0417392	0.0417392	CRC up vs Normal	28.4247	0.066202	1.73461	0.302998	0.174678	1
161237	cg13433891			N_Shelf	9.95176e-07	5.60132e-06	0.621058	0.692668	0.692668	0.750906	0.750906	9.95176e-07	-0.0582381	-0.0582381	CRC down vs Normal	28.413	0.128884	0.931057	0.316751	0.340205	1
265685	cg23432930	CHFR;CHFR;CHFR;CHFR;CHFR	Unclassified	S_Shore	1.00043e-06	5.62936e-06	0.157638	0.466908	0.466908	0.417687	0.417687	1.00043e-06	0.0492206	0.0492206	CRC up vs Normal	28.399	0.0920615	1.26232	0.306906	0.243129	1
240582	cg20854551		Unclassified	Island	1.04407e-06	5.85278e-06	0.485871	0.185027	0.185027	0.106016	0.106016	1.04407e-06	0.0790107	0.0790107	CRC up vs Normal	28.285	0.237222	1.00824	0.634199	0.629014	1
176506	cg14583871	CLIC6		Island	1.06231e-06	5.94771e-06	0.717145	0.363666	0.363666	0.271076	0.271076	1.06231e-06	0.0925908	0.0925908	CRC up vs Normal	28.2388	0.325776	0.875343	0.757377	0.865234	1
63313	cg04744755	BTN1A1	Unclassified_Cell_type_specific	Island	1.06308e-06	5.95179e-06	0.119508	0.18337	0.18337	0.0739811	0.0739811	1.06308e-06	0.109389	0.109389	CRC up vs Normal	28.2369	0.454704	1.31423	1.58725	1.20774	1
274326	cg24293044	C6orf97		Island	1.06963e-06	5.98481e-06	0.363915	0.276066	0.276066	0.167665	0.167665	1.06963e-06	0.1084	0.1084	CRC up vs Normal	28.2205	0.446525	1.08399	1.28638	1.1867	1
123277	cg09832911	ALOX5		S_Shore	1.0828e-06	6.05052e-06	0.328321	0.649669	0.649669	0.596052	0.596052	1.0828e-06	0.0536176	0.0536176	CRC up vs Normal	28.1879	0.109244	1.10853	0.322212	0.290667	1
101405	cg07909418	ACVR1C;ACVR1C;ACVR1C		N_Shelf	1.08605e-06	6.06693e-06	0.0575411	0.760901	0.760901	0.727371	0.727371	1.08605e-06	0.0335298	0.0335298	CRC up vs Normal	28.1799	0.0427214	1.44214	0.163974	0.113702	1
117428	cg09295081	NTSR2		Island	1.08757e-06	6.07451e-06	0.274799	0.318338	0.318338	0.22261	0.22261	1.08757e-06	0.0957284	0.0957284	CRC up vs Normal	28.1762	0.348229	1.14878	1.06483	0.926924	1
43853	cg03202897	FAM50B;FAM50B	Promoter_Associated	Island	1.10831e-06	6.17952e-06	0.000291186	0.528023	0.528023	0.480093	0.480093	1.10831e-06	0.0479297	0.0479297	CRC up vs Normal	28.1259	0.0872957	2.24245	0.521999	0.232781	1
118181	cg09360770	FOXC2	Unclassified_Cell_type_specific	Island	1.12132e-06	6.24531e-06	0.314849	0.36678	0.36678	0.245698	0.245698	1.12132e-06	0.121082	0.121082	CRC up vs Normal	28.0948	0.557113	1.11823	1.66307	1.48723	1
34164	cg02478247	ZNF681	Promoter_Associated	N_Shore	1.14303e-06	6.35755e-06	0.0270441	0.177143	0.177143	0.0989203	0.0989203	1.14303e-06	0.0782228	0.0782228	CRC up vs Normal	28.0437	0.232515	1.56542	0.973433	0.621835	1
304659	cg27223727	PCP4L1	Unclassified	Island	1.14436e-06	6.36463e-06	0.260692	0.201039	0.201039	0.0836066	0.0836066	1.14436e-06	0.117432	0.117432	CRC up vs Normal	28.0406	0.524034	1.16026	1.62625	1.40163	1
185687	cg15466753			S_Shore	1.1529e-06	6.40936e-06	0.150706	0.677887	0.677887	0.63193	0.63193	1.1529e-06	0.0459572	0.0459572	CRC up vs Normal	28.0209	0.0802585	1.27092	0.273016	0.214818	1
297440	cg26556895	CRABP1		N_Shore	1.15714e-06	6.43096e-06	0.185965	0.235927	0.235927	0.13928	0.13928	1.15714e-06	0.0966474	0.0966474	CRC up vs Normal	28.0111	0.354948	1.23007	1.16903	0.950376	1
14287	cg00986320	CYFIP2;CYFIP2;CYFIP2		S_Shore	1.17225e-06	6.50671e-06	0.000539147	0.849515	0.849515	0.831212	0.831212	1.17225e-06	0.0183023	0.0183023	CRC up vs Normal	27.9766	0.012729	2.15239	0.0734486	0.0341241	1
250636	cg21906138	GGTLC2		S_Shelf	1.17488e-06	6.51982e-06	0.0081645	0.709489	0.709489	0.756824	0.756824	1.17488e-06	-0.0473349	-0.0473349	CRC down vs Normal	27.9706	0.0851425	1.75073	0.399691	0.2283	1
12473	cg00857851	LPCAT1		N_Shore	1.19039e-06	6.59926e-06	0.000390785	0.673521	0.673521	0.637672	0.637672	1.19039e-06	0.0358484	0.0358484	CRC up vs Normal	27.9358	0.0488342	2.19943	0.28836	0.131106	1
251785	cg22029856	ZFYVE28		N_Shore	1.19941e-06	6.64524e-06	0.727991	0.715107	0.715107	0.78964	0.78964	1.19941e-06	-0.074533	-0.074533	CRC down vs Normal	27.9157	0.211096	0.868795	0.492732	0.567144	1
101172	cg07891179	WIPF3		Island	1.20081e-06	6.65215e-06	0.00444829	0.428503	0.428503	0.350912	0.350912	1.20081e-06	0.0775914	0.0775914	CRC up vs Normal	27.9126	0.228776	1.84189	1.13223	0.614712	1
110197	cg08649201	NRN1		Island	1.20661e-06	6.6814e-06	0.493343	0.273055	0.273055	0.188995	0.188995	1.20661e-06	0.0840605	0.0840605	CRC up vs Normal	27.8998	0.268514	1.00387	0.724614	0.721818	1
273930	cg24239230	EFNB1		N_Shore	1.2415e-06	6.8572e-06	0.331601	0.654871	0.654871	0.713017	0.713017	1.2415e-06	-0.0581461	-0.0581461	CRC down vs Normal	27.8241	0.128477	1.1062	0.383088	0.346309	1
7746	cg00527440	THAP4;THAP4	Unclassified	Island	1.24947e-06	6.89799e-06	0.321895	0.184639	0.184639	0.0938244	0.0938244	1.24947e-06	0.0908144	0.0908144	CRC up vs Normal	27.8071	0.313396	1.11312	0.940895	0.845274	1
158851	cg13219896	TSPAN33		S_Shelf	1.31194e-06	7.2143e-06	0.659473	0.769063	0.769063	0.726831	0.726831	1.31194e-06	0.0422328	0.0422328	CRC up vs Normal	27.6778	0.0677773	0.909139	0.166972	0.18366	1
178383	cg14752990	HIST1H2AJ;HIST1H2BM		S_Shore	1.33429e-06	7.3262e-06	0.871379	0.450125	0.450125	0.407004	0.406258	1.33429e-06	0.0438672	0.0438672	CRC up vs Normal	27.6975	0.0721625	0.768292	0.150127	0.192798	1
255269	cg22397562	PAQR5	Unclassified_Cell_type_specific	N_Shore	1.36947e-06	7.50083e-06	1.69558e-08	0.0770424	0.0770424	0.0846496	0.0846496	1.36947e-06	-0.00760719	-0.00760719	CRC down vs Normal	27.5641	0.00219903	3.7542	0.022463	0.00598343	1
11818	cg00811166	TERT		N_Shore	1.37445e-06	7.52486e-06	0.254851	0.724928	0.724928	0.777064	0.777064	1.37445e-06	-0.0521367	-0.0521367	CRC down vs Normal	27.5545	0.103293	1.16514	0.327581	0.281151	1
126244	cg10099732	ZFP36L1	Promoter_Associated	Island	1.38725e-06	7.58959e-06	0.282176	0.270045	0.270045	0.203704	0.203704	1.38725e-06	0.0663413	0.0663413	CRC up vs Normal	27.5299	0.167244	1.14294	0.520752	0.455625	1
169921	cg14082645			N_Shore	1.40684e-06	7.68715e-06	0.613349	0.485065	0.485065	0.406654	0.40485	1.40684e-06	0.080215	0.080215	CRC up vs Normal	27.5567	0.241292	0.935332	0.614246	0.647958	1
143235	cg11685391	KCNIP2;KCNIP2;KCNIP2;KCNIP2;KCNIP2;KCNIP2;KCNIP2	Unclassified_Cell_type_specific	S_Shelf	1.40851e-06	7.69528e-06	0.152059	0.442253	0.442253	0.491262	0.491262	1.40851e-06	-0.0490087	-0.0490087	CRC down vs Normal	27.4897	0.0912706	1.26921	0.316051	0.249013	1
156942	cg13017319	HIST1H2AB		S_Shore	1.43001e-06	7.80285e-06	0.252279	0.367898	0.367898	0.315367	0.315367	1.43001e-06	0.052531	0.052531	CRC up vs Normal	27.4496	0.104861	1.16731	0.334447	0.28651	1
145890	cg11919694	TBC1D10B	Promoter_Associated_Cell_type_specific	N_Shore	1.4321e-06	7.81258e-06	0.138388	0.212408	0.212408	0.131481	0.131481	1.4321e-06	0.0809272	0.0809272	CRC up vs Normal	27.4458	0.24887	1.28703	0.87528	0.680076	1
70425	cg05315206	JAK3	Unclassified	Island	1.48116e-06	8.05778e-06	0.357306	0.217087	0.217087	0.132564	0.132564	1.48116e-06	0.0845234	0.0845234	CRC up vs Normal	27.3568	0.27148	1.08844	0.810097	0.744276	1
177806	cg14695497	GALNT9		N_Shore	1.48769e-06	8.08878e-06	0.00531503	0.499592	0.499592	0.562441	0.562684	1.48769e-06	-0.0630922	-0.0630922	CRC down vs Normal	27.4084	0.149273	1.81998	0.743408	0.403024	1
23582	cg01681847			S_Shelf	1.52745e-06	8.28892e-06	0.18168	0.543999	0.543999	0.469701	0.469701	1.52745e-06	0.0742977	0.0742977	CRC up vs Normal	27.2755	0.209766	1.23468	0.712161	0.576796	1
3425	cg00230700	AGPAT9	Promoter_Associated_Cell_type_specific	S_Shore	1.55091e-06	8.40634e-06	0.100096	0.148807	0.148807	0.177575	0.177575	1.55091e-06	-0.0287685	-0.0287685	CRC down vs Normal	27.2353	0.0314498	1.34631	0.116598	0.0866058	1
202212	cg17031475	GRASP	Unclassified_Cell_type_specific	S_Shore	1.55312e-06	8.41759e-06	0.000214798	0.683037	0.683037	0.652117	0.652117	1.55312e-06	0.0309194	0.0309194	CRC up vs Normal	27.2316	0.0363283	2.28696	0.228819	0.100054	1
101751	cg07936285	SAMD5		Island	1.55842e-06	8.44411e-06	6.18796e-07	0.111867	0.111474	0.121353	0.121353	1.55842e-06	-0.00987845	-0.00987845	CRC down vs Normal	27.2853	0.00365939	3.18698	0.0320569	0.00992458	1
258507	cg22740783	CGREF1;CGREF1;CGREF1	Promoter_Associated_Cell_type_specific	N_Shore	1.56886e-06	8.49667e-06	0.0380147	0.35293	0.35293	0.421528	0.421528	1.56886e-06	-0.0685979	-0.0685979	CRC down vs Normal	27.205	0.178815	1.51066	0.744706	0.492967	1
87236	cg06749789	THAP4;THAP4	Unclassified	Island	1.57259e-06	8.51551e-06	0.341654	0.219108	0.219108	0.110823	0.108966	1.57259e-06	0.110142	0.110142	CRC up vs Normal	27.2613	0.454922	1.09966	1.37628	1.23487	1
306123	cg27359566			N_Shore	1.58693e-06	8.58503e-06	0.0533247	0.191717	0.191717	0.255107	0.255107	1.58693e-06	-0.0633902	-0.0633902	CRC down vs Normal	27.1748	0.152696	1.4549	0.613135	0.421428	1
254456	cg22313574	CLU;CLU;CLU		N_Shelf	1.61565e-06	8.72824e-06	0.403325	0.4183	0.4183	0.490891	0.491033	1.61565e-06	-0.0727326	-0.0727326	CRC down vs Normal	27.1898	0.198376	1.05869	0.579313	0.539903	1
92400	cg07147475			S_Shore	1.62226e-06	8.75951e-06	0.255325	0.292566	0.292566	0.216084	0.216084	1.62226e-06	0.0764825	0.0764825	CRC up vs Normal	27.1168	0.222284	1.16474	0.716079	0.614797	1
60286	cg04501188	FOXD2		Island	1.62402e-06	8.76825e-06	0.00550111	0.0657666	0.0657666	0.078238	0.078238	1.62402e-06	-0.0124714	-0.0124714	CRC down vs Normal	27.1139	0.00591034	1.81015	0.0295935	0.0163486	1
201535	cg16964389			N_Shore	1.63546e-06	8.82539e-06	0.281137	0.347744	0.347744	0.22883	0.22883	1.63546e-06	0.118914	0.118914	CRC up vs Normal	27.0954	0.537342	1.14376	1.70118	1.48736	1
135664	cg10967990	RCC2;RCC2		S_Shelf	1.6372e-06	8.83429e-06	0.162926	0.703665	0.703665	0.661393	0.661393	1.6372e-06	0.0422714	0.0422714	CRC up vs Normal	27.0926	0.0679011	1.25596	0.236083	0.187969	1
203048	cg17112155	HCK		Island	1.6417e-06	8.85641e-06	0.0967269	0.265979	0.265979	0.182159	0.182159	1.6417e-06	0.0838198	0.0838198	CRC up vs Normal	27.0854	0.266979	1.35242	0.9998	0.73927	1
169944	cg14084312	GALC;GALC	Promoter_Associated	Island	1.64884e-06	8.89185e-06	0.261093	0.18027	0.18027	0.101543	0.101543	1.64884e-06	0.0787261	0.0787261	CRC up vs Normal	27.074	0.235516	1.15993	0.756766	0.652425	1
110250	cg08654443	MATN4;MATN4;RBPJL;MATN4	Unclassified	Island	1.66413e-06	8.96741e-06	0.223798	0.27366	0.27366	0.199712	0.199712	1.66413e-06	0.0739488	0.0739488	CRC up vs Normal	27.0497	0.2078	1.19254	0.687094	0.576162	1
262117	cg23086161	KCNH1;KCNH1	Unclassified	Island	1.67775e-06	9.03499e-06	0.317237	0.276914	0.276914	0.183971	0.183971	1.67775e-06	0.0929427	0.0929427	CRC up vs Normal	27.0282	0.328257	1.11649	1.01698	0.910874	1
89532	cg06925438	SLC9A3		N_Shore	1.69908e-06	9.13985e-06	0.154845	0.748806	0.748806	0.699835	0.699835	1.69908e-06	0.0489712	0.0489712	CRC up vs Normal	26.995	0.0911308	1.26574	0.320471	0.253188	1
216728	cg18441102	FAM196A;DOCK1		S_Shore	1.7159e-06	9.222e-06	0.000446881	0.762112	0.762112	0.7235	0.7235	1.7159e-06	0.0386112	0.0386112	CRC up vs Normal	26.9691	0.0566513	2.17983	0.343422	0.157545	1
29026	cg02082203	KLHL28;FAM179B	NonGene_Associated	Island	1.73428e-06	9.31396e-06	0.437577	0.154604	0.154604	0.0682861	0.0682861	1.73428e-06	0.0863182	0.0863182	CRC up vs Normal	26.9411	0.283132	1.03708	0.817421	0.788197	1
183902	cg15279308	CACNA1C;CACNA1C;CACNA1C;CACNA1C;CACNA1C;CACNA1C;CACNA1C;CACNA1C;CACNA1C;CACNA1C;CACNA1C	Promoter_Associated	Island	1.73655e-06	9.32501e-06	0.491478	0.270343	0.270343	0.179774	0.179537	1.73655e-06	0.0908056	0.0908056	CRC up vs Normal	26.9991	0.309212	1.0051	0.863333	0.847499	1
123214	cg09827065	GFER	Promoter_Associated	Island	1.73791e-06	9.33171e-06	1.48726e-05	0.0775877	0.0775877	0.0900812	0.0899946	1.73791e-06	-0.0124069	-0.0124069	CRC down vs Normal	26.997	0.00577241	2.69414	0.0432038	0.0158224	1
254712	cg22340475	RP1		N_Shelf	1.73883e-06	9.33632e-06	0.494821	0.573742	0.573742	0.490253	0.490253	1.73883e-06	0.0834887	0.0834887	CRC up vs Normal	26.9342	0.264874	1.00301	0.739781	0.737559	1
266446	cg23508667			N_Shore	1.76223e-06	9.45093e-06	0.00188177	0.132007	0.132007	0.151698	0.151698	1.76223e-06	-0.0196902	-0.0196902	CRC down vs Normal	26.899	0.0147327	1.96923	0.0808916	0.0410778	1
260506	cg22937444	KCNJ11	Promoter_Associated	S_Shore	1.76458e-06	9.4629e-06	0.306716	0.643705	0.643705	0.698576	0.698576	1.76458e-06	-0.0548714	-0.0548714	CRC down vs Normal	26.8955	0.114413	1.12422	0.358681	0.319049	1
39507	cg02875788		Unclassified	Island	1.77988e-06	9.53683e-06	0.00926368	0.202614	0.202614	0.122913	0.122913	1.77988e-06	0.0797007	0.0797007	CRC up vs Normal	26.8729	0.241384	1.73159	1.16654	0.673683	1
251793	cg22030684	COL9A2	Promoter_Associated	Island	1.7927e-06	9.59973e-06	0.118146	0.150388	0.150388	0.106847	0.106847	1.7927e-06	0.0435416	0.0435416	CRC up vs Normal	26.854	0.0720432	1.31633	0.264856	0.201208	1
180151	cg14917244	CLU;CLU;CLU		N_Shelf	1.81207e-06	9.69588e-06	0.196168	0.383421	0.383421	0.442919	0.442919	1.81207e-06	-0.0594982	-0.0594982	CRC down vs Normal	26.8258	0.134521	1.21941	0.458616	0.376097	1
9010	cg00612625	HPSE2;HPSE2;HPSE2;HPSE2		N_Shore	1.82173e-06	9.74219e-06	0.00692537	0.388781	0.388781	0.327537	0.327537	1.82173e-06	0.0612437	0.0612437	CRC up vs Normal	26.8118	0.14253	1.77558	0.707914	0.398695	1
186823	cg15581305	NCLN		N_Shore	1.84218e-06	9.84202e-06	0.000189442	0.814375	0.814375	0.80005	0.80005	1.84218e-06	0.0143249	0.0143249	CRC up vs Normal	26.7825	0.00779767	2.30535	0.0503399	0.0218361	1
37905	cg02753362	EMILIN2		Island	1.87503e-06	1.00039e-05	0.340314	0.164089	0.164089	0.0910711	0.0910711	1.87503e-06	0.0730178	0.0730178	CRC up vs Normal	26.7361	0.202601	1.10009	0.625219	0.568335	1
303414	cg27105465	HCRT		S_Shore	1.88675e-06	1.00604e-05	0.0726266	0.623098	0.623098	0.674517	0.674517	1.88675e-06	-0.051419	-0.051419	CRC down vs Normal	26.7198	0.100469	1.40254	0.395526	0.282006	1
47684	cg03507113	ZIC5		Island	1.89397e-06	1.00965e-05	3.3856e-06	0.148639	0.148639	0.162702	0.162702	1.89397e-06	-0.0140632	-0.0140632	CRC down vs Normal	26.7098	0.0075154	2.90541	0.0613126	0.0211029	1
257063	cg22598563	P4HA2;P4HA2;P4HA2;P4HA2;P4HA2		Island	1.90893e-06	1.01702e-05	0.0244019	0.237584	0.237584	0.265279	0.265279	1.90893e-06	-0.0276949	-0.0276949	CRC down vs Normal	26.6891	0.0291462	1.58173	0.129551	0.0819048	1
2812	cg00181968	FAM163A	Unclassified_Cell_type_specific	Island	1.92292e-06	1.02386e-05	0.387836	0.287476	0.287476	0.186609	0.186609	1.92292e-06	0.100867	0.100867	CRC up vs Normal	26.67	0.38662	1.06826	1.16145	1.08723	1
199221	cg16720616	KIF5C		Island	1.93242e-06	1.02862e-05	0.00366586	0.807937	0.80722	0.834389	0.835121	1.93242e-06	-0.0279019	-0.0279019	CRC down vs Normal	26.9096	0.0280266	1.89195	0.147786	0.0739471	1
28536	cg02048416	DOK1		Island	1.95419e-06	1.03924e-05	0.464719	0.216388	0.216292	0.154486	0.153777	1.95419e-06	0.0625152	0.0625152	CRC up vs Normal	26.7499	0.144601	1.02113	0.413991	0.394615	1
274634	cg24322628			N_Shelf	1.95821e-06	1.0413e-05	8.1073e-05	0.75159	0.75159	0.719461	0.719461	1.95821e-06	0.032129	0.032129	CRC up vs Normal	26.6223	0.0392263	2.42993	0.268526	0.110508	1
264476	cg23307680	TRPC4;TRPC4;TRPC4;TRPC4;TRPC4;TRPC4		N_Shore	1.98444e-06	1.05411e-05	0.00603241	0.2753	0.2753	0.204863	0.204863	1.98444e-06	0.0704372	0.0704372	CRC up vs Normal	26.5875	0.188533	1.79633	0.95534	0.531829	1
46892	cg03441993		Unclassified_Cell_type_specific	N_Shore	1.99759e-06	1.06053e-05	0.161751	0.36179	0.36179	0.2827	0.2827	1.99759e-06	0.0790899	0.0790899	CRC up vs Normal	26.5702	0.237698	1.25736	0.84363	0.670953	1
235539	cg20318156	LPPR5;LPPR5		N_Shore	2.01552e-06	1.06917e-05	0.0224106	0.664085	0.664085	0.622467	0.622467	2.01552e-06	0.0416181	0.0416181	CRC up vs Normal	26.5468	0.0658186	1.59517	0.296622	0.185951	1
238147	cg20608338	MCM2		N_Shore	2.0203e-06	1.07143e-05	0.0311536	0.73918	0.73918	0.709747	0.709747	2.0203e-06	0.0294337	0.0294337	CRC up vs Normal	26.5406	0.0329211	1.54281	0.143528	0.0930303	1
9024	cg00613997	C15orf2;C15orf2		Island	2.04831e-06	1.08499e-05	0.018766	0.815579	0.815579	0.848299	0.848299	2.04831e-06	-0.0327197	-0.0327197	CRC down vs Normal	26.5046	0.0406819	1.62299	0.186835	0.115118	1
248272	cg21650193			Island	2.05878e-06	1.08999e-05	0.540095	0.788697	0.788697	0.844688	0.844688	2.05878e-06	-0.055991	-0.055991	CRC down vs Normal	26.4912	0.11913	0.976943	0.329495	0.337272	1
265384	cg23402444	PSD;FBXL15;PSD	Unclassified_Cell_type_specific	Island	2.10497e-06	1.11241e-05	0.434437	0.192029	0.192029	0.120492	0.120492	2.10497e-06	0.0715364	0.0715364	CRC up vs Normal	26.4332	0.194463	1.039	0.573274	0.551759	1
290515	cg25916993			S_Shore	2.14218e-06	1.13043e-05	0.277199	0.366774	0.366774	0.282098	0.283419	2.14218e-06	0.0833553	0.0833553	CRC up vs Normal	26.4465	0.260554	1.14757	0.847946	0.729055	1
42265	cg03072681			N_Shore	2.19237e-06	1.15438e-05	0.376369	0.427315	0.427315	0.362907	0.362907	2.19237e-06	0.064408	0.064408	CRC up vs Normal	26.3269	0.157639	1.07574	0.483092	0.449081	1
110749	cg08697665	RARRES1;RARRES1	Unclassified_Cell_type_specific	Island	2.20122e-06	1.15866e-05	0.631931	0.371822	0.371822	0.41548	0.41548	2.20122e-06	-0.0436582	-0.0436582	CRC down vs Normal	26.3164	0.0724294	0.924881	0.190913	0.206419	1
303270	cg27090201	CXCL14;CXCL14		Island	2.24498e-06	1.17966e-05	0.142614	0.222856	0.222856	0.129987	0.129987	2.24498e-06	0.0928689	0.0928689	CRC up vs Normal	26.265	0.327736	1.28137	1.19918	0.935854	1
24593	cg01763090	OTUD7A		N_Shore	2.25559e-06	1.18476e-05	0.0316788	0.276796	0.276796	0.228477	0.228477	2.25559e-06	0.0483185	0.0483185	CRC up vs Normal	26.2527	0.0887179	1.54013	0.390352	0.253454	1
185396	cg15442907	CACNA1C;CACNA1C;CACNA1C;CACNA1C;CACNA1C;CACNA1C;CACNA1C;CACNA1C;CACNA1C;CACNA1C;CACNA1C	Promoter_Associated	Island	2.25592e-06	1.18492e-05	0.123182	0.268367	0.268367	0.16864	0.16864	2.25592e-06	0.0997273	0.0997273	CRC up vs Normal	26.2523	0.37793	1.30867	1.41297	1.0797	1
188204	cg15703886	PMEPA1;PMEPA1;PMEPA1;PMEPA1		S_Shore	2.28488e-06	1.19887e-05	0.00126185	0.764286	0.764286	0.743283	0.743283	2.28488e-06	0.0210023	0.0210023	CRC up vs Normal	26.219	0.0167617	2.02794	0.0972335	0.047947	1
173547	cg14355899	LMX1B		Island	2.2849e-06	1.19887e-05	0.442413	0.275767	0.275767	0.142443	0.142443	2.2849e-06	0.133324	0.133324	CRC up vs Normal	26.219	0.675462	1.03413	1.99813	1.93217	1
280996	cg24928110			Island	2.42628e-06	1.26625e-05	0.0342621	0.489235	0.489235	0.435199	0.435199	2.42628e-06	0.054036	0.054036	CRC up vs Normal	26.0626	0.110956	1.5275	0.487726	0.319296	1
42487	cg03092271	RPSAP58	Unclassified	N_Shore	2.42778e-06	1.26688e-05	0.594152	0.452725	0.452725	0.383451	0.383451	2.42778e-06	0.0692748	0.0692748	CRC up vs Normal	26.061	0.182362	0.94629	0.496626	0.524813	1
70652	cg05336094	POU3F1	Unclassified	Island	2.4841e-06	1.29346e-05	0.415921	0.123175	0.123175	0.0478553	0.0478553	2.4841e-06	0.0753197	0.0753197	CRC up vs Normal	26.0013	0.215576	1.05043	0.653186	0.621824	1
211919	cg17993296	SLC5A10;SLC5A10;FAM83G		S_Shore	2.50135e-06	1.30139e-05	0.17828	0.767625	0.767625	0.739354	0.739354	2.50135e-06	0.0282716	0.0282716	CRC up vs Normal	25.9833	0.0303727	1.23841	0.108571	0.08767	1
134143	cg10817916	CYB561;CYB561;CYB561		N_Shore	2.56153e-06	1.33015e-05	0.10399	0.675627	0.675627	0.719509	0.719509	2.56153e-06	-0.0438818	-0.0438818	CRC down vs Normal	25.9214	0.0731733	1.33947	0.283588	0.211717	1
198286	cg16646054	C5orf62	Promoter_Associated	N_Shore	2.56289e-06	1.3307e-05	0.847623	0.354482	0.354482	0.409672	0.409672	2.56289e-06	-0.0551893	-0.0551893	CRC down vs Normal	25.9201	0.115743	0.788138	0.26395	0.334903	1
244450	cg21240523	CIZ1;DNM1;DNM1;CIZ1		Island	2.57524e-06	1.33657e-05	0.259211	0.123563	0.123563	0.0812711	0.0812711	2.57524e-06	0.0422918	0.0422918	CRC up vs Normal	25.9076	0.0679666	1.16149	0.228532	0.196757	1
259591	cg22848970	MARCH10;MARCH10	Unclassified	S_Shore	2.6347e-06	1.36497e-05	0.00151944	0.0733349	0.0733349	0.0864507	0.0864507	2.6347e-06	-0.0131158	-0.0131158	CRC down vs Normal	25.8482	0.00653689	2.00067	0.037947	0.0189671	1
146902	cg12016437	ZNF518B		Island	2.67007e-06	1.3816e-05	0.31156	0.285817	0.285817	0.19209	0.19209	2.67007e-06	0.0937266	0.0937266	CRC up vs Normal	25.8136	0.333818	1.12064	1.0869	0.969889	1
272416	cg24092179	SPIB	Unclassified	N_Shore	2.69373e-06	1.39296e-05	0.0258416	0.45577	0.45691	0.375941	0.375941	2.69373e-06	0.0809691	0.0809691	CRC up vs Normal	25.8474	0.24585	1.57564	1.12402	0.703858	1
274010	cg24250393	PRKCB;PRKCB		N_Shore	2.73845e-06	1.41422e-05	0.367759	0.308096	0.308096	0.232143	0.232143	2.73845e-06	0.0759526	0.0759526	CRC up vs Normal	25.748	0.219214	1.08143	0.690532	0.638539	1
212705	cg18065409	C6orf174	Unclassified	N_Shore	2.78457e-06	1.43616e-05	0.185661	0.209895	0.209895	0.15288	0.15288	2.78457e-06	0.0570155	0.0570155	CRC up vs Normal	25.7047	0.123529	1.23039	0.443469	0.360428	1
57295	cg04267214			Island	2.79118e-06	1.43936e-05	0.315897	0.22465	0.22465	0.158416	0.158416	2.79118e-06	0.0662336	0.0662336	CRC up vs Normal	25.6985	0.166702	1.11747	0.543661	0.486512	1
96812	cg07523753	FLJ42875		Island	2.86993e-06	1.47682e-05	0.816211	0.422634	0.423499	0.341286	0.341286	2.86993e-06	0.0822133	0.0822133	CRC up vs Normal	25.6824	0.253463	0.810985	0.60028	0.730317	1
21661	cg01529637	ZFP64		Island	2.87457e-06	1.47906e-05	0.438824	0.265486	0.265486	0.173742	0.173742	2.87457e-06	0.0917443	0.0917443	CRC up vs Normal	25.6222	0.319847	1.03632	0.97024	0.936239	1
210699	cg17869514		Unclassified_Cell_type_specific	Island	2.89708e-06	1.48963e-05	0.602681	0.344348	0.344348	0.258134	0.256938	2.89708e-06	0.0874104	0.0874104	CRC up vs Normal	25.6579	0.286522	0.94139	0.788437	0.826358	1
191191	cg15998406	EFNA2	Unclassified_Cell_type_specific	Island	2.90977e-06	1.49568e-05	0.497112	0.38094	0.38094	0.469389	0.466951	2.90977e-06	-0.0860111	-0.0860111	CRC down vs Normal	25.6465	0.277421	1.00181	0.812748	0.800466	1
13076	cg00902195	SYT10;SYT10		Island	2.91436e-06	1.49774e-05	0.257	0.276355	0.276355	0.203092	0.203092	2.91436e-06	0.0732633	0.0732633	CRC up vs Normal	25.5866	0.203965	1.16334	0.695521	0.597868	1
182392	cg15124968	PCDHGA4;PCDHGA12;PCDHGA11;PCDHGA11;PCDHGA9;PCDHGA1;PCDHGB1;PCDHGC3;PCDHGB6;PCDHGB3;PCDH	Promoter_Associated	Island	2.91783e-06	1.49937e-05	0.306277	0.195082	0.195082	0.0965013	0.0965013	2.91783e-06	0.0985806	0.0985806	CRC up vs Normal	25.5835	0.369289	1.12455	1.21743	1.0826	1
152840	cg12594569	NFATC1;NFATC1;NFATC1		Island	2.95648e-06	1.51767e-05	0.446154	0.190988	0.190988	0.0820843	0.0820843	2.95648e-06	0.108903	0.108903	CRC up vs Normal	25.5494	0.450679	1.03187	1.36512	1.32296	1
95192	cg07386898	CPEB1		Island	2.96481e-06	1.52139e-05	0.0191697	0.384921	0.384921	0.430511	0.430511	2.96481e-06	-0.0455901	-0.0455901	CRC down vs Normal	25.5422	0.0789815	1.61967	0.375625	0.231915	1
161255	cg13434638	ITGA11		Island	2.97703e-06	1.52711e-05	0.520953	0.20927	0.20927	0.0916411	0.0916411	2.97703e-06	0.117629	0.117629	CRC up vs Normal	25.5315	0.52579	0.987898	1.52584	1.54453	1
175549	cg14517454	AIM1L		N_Shore	3.0218e-06	1.5483e-05	0.023057	0.766705	0.766705	0.730856	0.730856	3.0218e-06	0.0358483	0.0358483	CRC up vs Normal	25.4929	0.0488339	1.59068	0.228532	0.143669	1
198149	cg16635196	GPR160		S_Shore	3.03389e-06	1.55385e-05	0.358995	0.489702	0.489702	0.416467	0.416467	3.03389e-06	0.0732352	0.0732352	CRC up vs Normal	25.4826	0.203809	1.0873	0.652213	0.599849	1
235055	cg20267922	SLC35C2;SLC35C2;SLC35C2	Promoter_Associated_Cell_type_specific	S_Shore	3.06188e-06	1.56715e-05	0.404119	0.189739	0.189739	0.106071	0.106071	3.06188e-06	0.0836682	0.0836682	CRC up vs Normal	25.4588	0.266014	1.05785	0.828996	0.78366	1
121875	cg09701000		Unclassified_Cell_type_specific	N_Shore	3.10927e-06	1.58977e-05	0.471216	0.528689	0.528689	0.466343	0.466343	3.10927e-06	0.0623461	0.0623461	CRC up vs Normal	25.4191	0.147707	1.01687	0.44317	0.435816	1
38270	cg02776664	MAST1	Unclassified	Island	3.11347e-06	1.59168e-05	0.123991	0.195118	0.195118	0.0905682	0.0905682	3.11347e-06	0.10455	0.10455	CRC up vs Normal	25.4156	0.415368	1.30746	1.60259	1.22573	1
301230	cg26905112			S_Shelf	3.1209e-06	1.595e-05	0.00635944	0.55635	0.55635	0.527988	0.527988	3.1209e-06	0.0283621	0.0283621	CRC up vs Normal	25.4094	0.0305675	1.7884	0.161358	0.0902247	1
85705	cg06626750	SFRS1;SFRS1		N_Shore	3.12617e-06	1.5976e-05	0.610331	0.40469	0.40469	0.322541	0.322541	3.12617e-06	0.0821488	0.0821488	CRC up vs Normal	25.4051	0.25644	0.937136	0.709462	0.757053	1
173174	cg14323873			S_Shore	3.13985e-06	1.60387e-05	0.780893	0.700098	0.700098	0.754459	0.754459	3.13985e-06	-0.054361	-0.054361	CRC down vs Normal	25.3938	0.112295	0.835483	0.277096	0.33166	1
194100	cg16276070		Promoter_Associated	Island	3.2038e-06	1.63376e-05	0.48113	0.200553	0.200553	0.101414	0.101414	3.2038e-06	0.0991383	0.0991383	CRC up vs Normal	25.3417	0.373479	1.01102	1.11752	1.10533	1
112722	cg08871101		Unclassified	Island	3.21093e-06	1.6371e-05	0.100608	0.255545	0.255545	0.190218	0.190218	3.21093e-06	0.0653275	0.0653275	CRC up vs Normal	25.336	0.162172	1.3454	0.645876	0.480064	1
241553	cg20967441			N_Shelf	3.27051e-06	1.66534e-05	0.391364	0.668013	0.668013	0.624212	0.624212	3.27051e-06	0.0438003	0.0438003	CRC up vs Normal	25.2885	0.0729016	1.06599	0.230477	0.21621	1
29884	cg02152120	SPAG17;SPAG17		Island	3.30249e-06	1.68035e-05	0.0241571	0.232929	0.232929	0.139692	0.139692	3.30249e-06	0.093237	0.093237	CRC up vs Normal	25.2634	0.330339	1.58332	1.55274	0.980686	1
165689	cg13764106	PODN	Unclassified_Cell_type_specific	Island	3.44117e-06	1.74526e-05	0.325283	0.218146	0.218146	0.108479	0.108479	3.44117e-06	0.109666	0.109666	CRC up vs Normal	25.1573	0.457013	1.11069	1.51328	1.36247	1
164353	cg13662121	CDKN1A;CDKN1A	Unclassified_Cell_type_specific	N_Shore	3.50775e-06	1.77643e-05	0.56533	0.601636	0.601636	0.666502	0.666536	3.50775e-06	-0.0648994	-0.0648994	CRC down vs Normal	25.1618	0.157947	0.962593	0.453184	0.464518	1
268538	cg23706615	EFNA2	Unclassified_Cell_type_specific	Island	3.5337e-06	1.78852e-05	0.243718	0.433808	0.433808	0.51445	0.51445	3.5337e-06	-0.080642	-0.080642	CRC down vs Normal	25.0889	0.247119	1.17467	0.867761	0.738729	1
282324	cg25062797	VAX1;VAX1	Unclassified_Cell_type_specific	Island	3.53537e-06	1.78934e-05	0.0616426	0.285486	0.285486	0.200095	0.200095	3.53537e-06	0.0853908	0.0853908	CRC up vs Normal	25.0877	0.27708	1.43053	1.18496	0.828335	1
232878	cg20038789	HLTF;HLTF	Unclassified	N_Shore	3.60717e-06	1.8225e-05	0.0185293	0.248228	0.248228	0.180763	0.180763	3.60717e-06	0.0674652	0.0674652	CRC up vs Normal	25.0359	0.172959	1.62497	0.841951	0.518133	1
283358	cg25171348	CREB5		N_Shore	3.61435e-06	1.82558e-05	0.199118	0.361583	0.361583	0.283447	0.283447	3.61435e-06	0.0781355	0.0781355	CRC up vs Normal	25.0308	0.231996	1.21641	0.845562	0.695131	1
297604	cg26571320		Unclassified	S_Shore	3.64035e-06	1.83745e-05	0.431931	0.496368	0.496368	0.425857	0.425857	3.64035e-06	0.0705111	0.0705111	CRC up vs Normal	25.0124	0.188929	1.04053	0.589467	0.566506	1
308354	cg27569040	ASCL1;ASCL1	Unclassified_Cell_type_specific	Island	3.73501e-06	1.88146e-05	0.246402	0.242556	0.242556	0.150115	0.150115	3.73501e-06	0.0924409	0.0924409	CRC up vs Normal	24.9463	0.324722	1.17234	1.14451	0.976262	1
277825	cg24631970	XKR6	Promoter_Associated	Island	3.76695e-06	1.89613e-05	0.305963	0.180086	0.180086	0.0662236	0.0662236	3.76695e-06	0.113863	0.113863	CRC up vs Normal	24.9245	0.492661	1.12478	1.66744	1.48246	1
30324	cg02186277	TTYH2;MGC16275	Promoter_Associated	N_Shore	3.87278e-06	1.9448e-05	0.36638	0.635773	0.635773	0.696748	0.696748	3.87278e-06	-0.0609752	-0.0609752	CRC down vs Normal	24.8533	0.141283	1.08234	0.46146	0.426352	1
79962	cg06125484			Island	3.88555e-06	1.95066e-05	0.164702	0.248268	0.248268	0.161425	0.161425	3.88555e-06	0.0868429	0.0868429	CRC up vs Normal	24.8448	0.286585	1.25387	1.08475	0.865124	1
173866	cg14383422	AOX1		Island	3.91484e-06	1.96399e-05	0.0387569	0.466953	0.466953	0.362442	0.362442	3.91484e-06	0.104511	0.104511	CRC up vs Normal	24.8255	0.415056	1.50751	1.8903	1.25392	1
157862	cg13115661	ASTN1;ASTN1		S_Shore	3.91512e-06	1.96406e-05	0.00676798	0.256323	0.256323	0.185982	0.185982	3.91512e-06	0.0703418	0.0703418	CRC up vs Normal	24.8253	0.188023	1.77904	1.01056	0.568038	1
151528	cg12470367	TRIM15		N_Shelf	3.93069e-06	1.97127e-05	0.00021124	0.769137	0.769137	0.739422	0.739422	3.93069e-06	0.0297146	0.0297146	CRC up vs Normal	24.8152	0.0335524	2.2894	0.232162	0.101407	1
288314	cg25673642	NUP62;NUP62;NUP62;IL4I1;NUP62		N_Shelf	4.00947e-06	2.00736e-05	1.20508e-07	0.795705	0.795705	0.783715	0.783715	4.00947e-06	0.0119905	0.0119905	CRC up vs Normal	24.7642	0.00546337	3.42998	0.056753	0.0165462	1
35008	cg02539793		Promoter_Associated	Island	4.03353e-06	2.01814e-05	0.252071	0.295873	0.295873	0.214623	0.214965	4.03353e-06	0.0809082	0.0809082	CRC up vs Normal	24.8013	0.24548	1.16828	0.86726	0.732442	1
14551	cg01003803	FGF20;FGF20	Unclassified_Cell_type_specific	S_Shore	4.03625e-06	2.01936e-05	0.70345	0.262445	0.262445	0.165186	0.165186	4.03625e-06	0.0972589	0.0972589	CRC up vs Normal	24.7471	0.359453	0.883509	0.962474	1.08938	1
88349	cg06833431	PSMB8;PSMB8		N_Shore	4.13402e-06	2.06431e-05	1.02648e-07	0.739125	0.739125	0.706165	0.706165	4.13402e-06	0.0329602	0.0329602	CRC up vs Normal	24.6858	0.0412823	3.45603	0.433466	0.125423	1
276928	cg24536824	FLT4;FLT4	Unclassified_Cell_type_specific	Island	4.14627e-06	2.06999e-05	0.204716	0.621238	0.621238	0.562534	0.562534	4.14627e-06	0.0587037	0.0587037	CRC up vs Normal	24.6782	0.130953	1.2108	0.481876	0.397981	1
75551	cg05753706	IER5L		Island	4.23872e-06	2.11202e-05	3.49311e-12	0.0823109	0.0823109	0.0879219	0.0879219	4.23872e-06	-0.00561102	-0.00561102	CRC down vs Normal	24.6217	0.00119637	5.33079	0.0194269	0.00364428	1
248641	cg21694161			N_Shelf	4.33591e-06	2.15563e-05	0.373461	0.749056	0.749056	0.718547	0.718547	4.33591e-06	0.0305086	0.0305086	CRC up vs Normal	24.5636	0.0353693	1.07765	0.116379	0.107993	1
94595	cg07333350	GALR2		Island	4.35972e-06	2.16652e-05	0.495521	0.262057	0.262057	0.188456	0.188456	4.35972e-06	0.0736012	0.0736012	CRC up vs Normal	24.5496	0.205851	1.00261	0.630522	0.628883	1
281519	cg24983959	RTN4RL2		Island	4.37661e-06	2.17415e-05	1.67443e-05	0.0946984	0.0946984	0.104618	0.104618	4.37661e-06	-0.00991953	-0.00991953	CRC down vs Normal	24.5397	0.00373909	2.66381	0.0304412	0.0114277	1
92678	cg07165260	KIAA0513	Promoter_Associated	S_Shore	4.38711e-06	2.1787e-05	0.0424998	0.357076	0.357076	0.275359	0.275359	4.38711e-06	0.0817175	0.0817175	CRC up vs Normal	24.5336	0.253754	1.49245	1.15775	0.775737	1
152665	cg12581244	SLFN11;SLFN11;SLFN11;SLFN11;SLFN11	Promoter_Associated_Cell_type_specific	N_Shore	4.39178e-06	2.18073e-05	0.087219	0.161933	0.161933	0.0922545	0.0922545	4.39178e-06	0.0696783	0.0696783	CRC up vs Normal	24.5308	0.184492	1.37071	0.773167	0.564062	1
47612	cg03501128	KDSR		N_Shelf	4.39694e-06	2.18292e-05	0.0139653	0.766411	0.766411	0.71747	0.71747	4.39694e-06	0.0489405	0.0489405	CRC up vs Normal	24.5278	0.0910167	1.66881	0.46444	0.278307	1
85861	cg06639166			N_Shore	4.40298e-06	2.1857e-05	0.498674	0.328673	0.328673	0.250071	0.250071	4.40298e-06	0.0786014	0.0786014	CRC up vs Normal	24.5243	0.234771	1.00077	0.718528	0.717975	1
250038	cg21846305	NELL2;NELL2;NELL2;NELL2;NELL2		Island	4.40655e-06	2.18727e-05	0.206297	0.302792	0.302792	0.235017	0.235017	4.40655e-06	0.0677745	0.0677745	CRC up vs Normal	24.5222	0.174549	1.20924	0.64555	0.533848	1
265590	cg23423227	BUB3;BUB3	Promoter_Associated	N_Shore	4.42051e-06	2.19332e-05	0.00119367	0.407676	0.407676	0.453012	0.453012	4.42051e-06	-0.0453361	-0.0453361	CRC down vs Normal	24.5141	0.0781036	2.03608	0.486532	0.238955	1
23535	cg01677623	ARHGAP22		Island	4.45929e-06	2.21064e-05	0.501943	0.496278	0.496278	0.446676	0.446676	4.45929e-06	0.0496014	0.0496014	CRC up vs Normal	24.4918	0.0934914	0.998872	0.285971	0.286294	1
160116	cg13341995	TMEM132A;TMEM132A		S_Shore	4.47864e-06	2.21935e-05	0.641751	0.779023	0.779023	0.754511	0.754511	4.47864e-06	0.0245118	0.0245118	CRC up vs Normal	24.4807	0.0228315	0.919287	0.0643017	0.0699473	1
23669	cg01689239		Promoter_Associated	Island	4.51588e-06	2.23612e-05	0.01865	0.301881	0.301881	0.248278	0.248278	4.51588e-06	0.0536027	0.0536027	CRC up vs Normal	24.4595	0.109183	1.62396	0.543681	0.334788	1
213921	cg18171097			S_Shore	4.55261e-06	2.25308e-05	0.0949588	0.810297	0.810297	0.74792	0.74792	4.55261e-06	0.0623774	0.0623774	CRC up vs Normal	24.4388	0.147856	1.3557	0.61515	0.453752	1
58602	cg04365973	RHOT2;WDR90	Promoter_Associated	N_Shore	4.63115e-06	2.28822e-05	0.0170922	0.727878	0.727878	0.700165	0.700165	4.63115e-06	0.0277131	0.0277131	CRC up vs Normal	24.3951	0.0291846	1.63754	0.146928	0.0897246	1
34963	cg02537310	MTMR10		S_Shore	4.6775e-06	2.30946e-05	0.0504526	0.383995	0.383995	0.427031	0.427031	4.6775e-06	-0.0430362	-0.0430362	CRC down vs Normal	24.3697	0.0703802	1.46413	0.317133	0.216602	1
124819	cg09974287	WWC3		S_Shelf	4.69518e-06	2.31723e-05	8.63879e-06	0.73894	0.73894	0.707311	0.707311	4.69518e-06	0.0316288	0.0316288	CRC up vs Normal	24.36	0.0380144	2.76319	0.323401	0.117039	1
80782	cg06200013	ATP1B2;ATP1B2	Unclassified_Cell_type_specific	Island	4.70674e-06	2.32234e-05	0.289945	0.12307	0.12307	0.0683777	0.0683777	4.70674e-06	0.0546919	0.0546919	CRC up vs Normal	24.3538	0.113666	1.1369	0.397967	0.350046	1
19434	cg01365249	UNC5B	Unclassified_Cell_type_specific	Island	4.71096e-06	2.3242e-05	0.0116681	0.0560334	0.0560334	0.0719701	0.0719701	4.71096e-06	-0.0159367	-0.0159367	CRC down vs Normal	24.3515	0.00965119	1.69641	0.0504252	0.0297247	1
40806	cg02967616	BATF3		N_Shore	4.80705e-06	2.36814e-05	0.00675955	0.734522	0.734522	0.700644	0.700644	4.80705e-06	0.0338782	0.0338782	CRC up vs Normal	24.2999	0.0436138	1.77923	0.239503	0.134611	1
289533	cg25799020		Promoter_Associated	N_Shore	4.81111e-06	2.36983e-05	0.0966635	0.196788	0.196788	0.112991	0.112991	4.81111e-06	0.0837975	0.0837975	CRC up vs Normal	24.2978	0.266837	1.35253	1.11401	0.823647	1
109284	cg08573069	NRK		N_Shore	4.94074e-06	2.42812e-05	0.0083216	0.319401	0.319401	0.221022	0.221022	4.94074e-06	0.0983787	0.0983787	CRC up vs Normal	24.2299	0.367778	1.74785	1.98975	1.1384	1
282250	cg25054416	SLFN11;SLFN11;SLFN11;SLFN11;SLFN11	Promoter_Associated_Cell_type_specific	N_Shore	4.96008e-06	2.43674e-05	0.33639	0.207976	0.207976	0.109643	0.109643	4.96008e-06	0.0983332	0.0983332	CRC up vs Normal	24.22	0.367438	1.10283	1.25482	1.13781	1
266265	cg23491599	KCNJ3		Island	5.01376e-06	2.46131e-05	7.5125e-05	0.113505	0.113505	0.14069	0.14069	5.01376e-06	-0.027186	-0.027186	CRC down vs Normal	24.1925	0.028085	2.44115	0.212544	0.0870671	1
38154	cg02770534	PAX2;PAX2;PAX2;PAX2;PAX2		Island	5.0255e-06	2.46664e-05	0.375286	0.304979	0.304979	0.231447	0.231447	5.0255e-06	0.073532	0.073532	CRC up vs Normal	24.1866	0.205464	1.07645	0.685829	0.637123	1
195237	cg16378421	ABCC5;ABCC5	Promoter_Associated	S_Shore	5.0551e-06	2.47975e-05	0.00735296	0.140626	0.140626	0.167465	0.167465	5.0551e-06	-0.026839	-0.026839	CRC down vs Normal	24.1716	0.0273727	1.76655	0.150037	0.0849324	1
72177	cg05462359	GDNF	Unclassified	Island	5.06938e-06	2.48613e-05	0.332556	0.22282	0.22282	0.125666	0.125666	5.06938e-06	0.0971539	0.0971539	CRC up vs Normal	24.1644	0.358678	1.10553	1.23072	1.11324	1
73511	cg05575639	CHD7		S_Shore	5.08717e-06	2.49408e-05	0.365139	0.429636	0.429636	0.496103	0.496103	5.08717e-06	-0.0664666	-0.0664666	CRC down vs Normal	24.1555	0.167877	1.08317	0.564591	0.521238	1
151817	cg12496307	DHRS11	Promoter_Associated_Cell_type_specific	N_Shore	5.12862e-06	2.51278e-05	0.0430309	0.7686	0.7686	0.749525	0.749091	5.12862e-06	0.0195089	0.0195089	CRC up vs Normal	24.1849	0.0142725	1.49289	0.0660762	0.0436704	1
104319	cg08153160	IGF2BP3		Island	5.15979e-06	2.5269e-05	0.328425	0.173132	0.173104	0.0915806	0.0891323	5.15979e-06	0.0839721	0.0839721	CRC up vs Normal	24.3287	0.253848	1.11068	0.869165	0.740819	1
153038	cg12612104	KIRREL		Island	5.17829e-06	2.5352e-05	0.378138	0.217501	0.217501	0.109422	0.109422	5.17829e-06	0.108079	0.108079	CRC up vs Normal	24.1102	0.443877	1.07457	1.48374	1.38077	1
4507	cg00310968	SPAG17		Island	5.2683e-06	2.57572e-05	0.0451109	0.214608	0.214608	0.125348	0.125348	5.2683e-06	0.0892596	0.0892596	CRC up vs Normal	24.0664	0.302756	1.48265	1.39888	0.943504	1
145953	cg11926928			Island	5.31365e-06	2.59634e-05	0.0673272	0.624881	0.624881	0.604731	0.604731	5.31365e-06	0.0201498	0.0201498	CRC up vs Normal	24.0446	0.0154285	1.41553	0.068122	0.0481247	1
244809	cg21281951	HIST1H3G;HIST1H2BI		N_Shore	5.44077e-06	2.65321e-05	0.271995	0.182524	0.182524	0.111233	0.111233	5.44077e-06	0.0712911	0.0712911	CRC up vs Normal	23.9844	0.193132	1.15103	0.695142	0.60393	1
28418	cg02039267	VAX1;VAX1	Unclassified_Cell_type_specific	Island	5.5675e-06	2.70976e-05	0.264314	0.342961	0.342961	0.25769	0.25769	5.5675e-06	0.0852715	0.0852715	CRC up vs Normal	23.9259	0.276307	1.15727	1.00235	0.866134	1
230767	cg19830000	NELL2;NELL2;NELL2;NELL2;NELL2		Island	5.58304e-06	2.71651e-05	0.0889118	0.213283	0.213283	0.141195	0.141195	5.58304e-06	0.072088	0.072088	CRC up vs Normal	23.9188	0.197474	1.36733	0.846653	0.619201	1
203498	cg17154586			Island	5.61091e-06	2.72921e-05	0.381052	0.310363	0.310363	0.219402	0.219402	5.61091e-06	0.0909612	0.0909612	CRC up vs Normal	23.9061	0.31441	1.07267	1.05807	0.986389	1
59449	cg04431876			Island	5.63804e-06	2.7412e-05	0.0319685	0.208827	0.20779	0.150947	0.150947	5.63804e-06	0.0568433	0.0568433	CRC up vs Normal	23.9936	0.119553	1.5443	0.57711	0.363738	1
281745	cg25007799			N_Shore	5.64339e-06	2.74354e-05	0.103419	0.720356	0.720356	0.651618	0.651618	5.64339e-06	0.0687378	0.0687378	CRC up vs Normal	23.8915	0.179546	1.34046	0.755521	0.563629	1
248421	cg21665738	COL19A1		N_Shore	5.64872e-06	2.74584e-05	0.261245	0.201357	0.201357	0.116366	0.116366	5.64872e-06	0.0849912	0.0849912	CRC up vs Normal	23.8891	0.274493	1.1598	0.999488	0.861775	1
197630	cg16589461	GLB1L2	Unclassified_Cell_type_specific	S_Shore	5.69314e-06	2.76554e-05	0.000361631	0.710158	0.710158	0.670679	0.670679	5.69314e-06	0.0394792	0.0394792	CRC up vs Normal	23.8692	0.059227	2.21077	0.411421	0.186099	1
198795	cg16688437	FZD5		Island	5.76918e-06	2.79912e-05	0.0900895	0.158393	0.158393	0.188314	0.188314	5.76918e-06	-0.029922	-0.029922	CRC down vs Normal	23.8355	0.0340223	1.36501	0.146129	0.107054	1
306724	cg27416848		Unclassified_Cell_type_specific	N_Shelf	5.78868e-06	2.80747e-05	0.0476315	0.759684	0.759684	0.725008	0.725008	5.78868e-06	0.0346766	0.0346766	CRC up vs Normal	23.8269	0.0456938	1.47367	0.211959	0.14383	1
28726	cg02061705	ONECUT1	Promoter_Associated	Island	5.80889e-06	2.81635e-05	0.346711	0.180316	0.180316	0.0773212	0.0773212	5.80889e-06	0.102995	0.102995	CRC up vs Normal	23.8181	0.403101	1.09566	1.39074	1.26931	1
95759	cg07438299	EMILIN2;EMILIN2		Island	5.87346e-06	2.84471e-05	0.48086	0.15867	0.15867	0.069487	0.069487	5.87346e-06	0.0891834	0.0891834	CRC up vs Normal	23.79	0.30224	1.01118	0.963492	0.952837	1
75535	cg05752118	SLC22A18AS;SLC22A18		N_Shelf	5.88022e-06	2.84745e-05	0.473433	0.491205	0.491205	0.548353	0.548353	5.88022e-06	-0.0571477	-0.0571477	CRC down vs Normal	23.7871	0.124103	1.01556	0.397382	0.391292	1
190259	cg15903421	DFNB31;DFNB31		Island	5.88934e-06	2.85142e-05	0.589036	0.280981	0.280981	0.195297	0.195297	5.88934e-06	0.0856843	0.0856843	CRC up vs Normal	23.7832	0.278989	0.949183	0.83508	0.879788	1
306835	cg27426707	CACNA1G;CACNA1G;CACNA1G;CACNA1G;CACNA1G;CACNA1G;CACNA1G;CACNA1G;CACNA1G;CACNA1G;CACNA1G		S_Shore	5.89105e-06	2.85219e-05	0.436308	0.232112	0.232112	0.153529	0.153529	5.89105e-06	0.078583	0.078583	CRC up vs Normal	23.7824	0.234661	1.03785	0.768035	0.740024	1
163628	cg13606569	SVEP1		Island	6.01621e-06	2.90826e-05	0.562616	0.363863	0.363863	0.281441	0.281441	6.01621e-06	0.0824226	0.0824226	CRC up vs Normal	23.7291	0.258153	0.964139	0.786676	0.815937	1
228168	cg19592472	OXT;OXT	Unclassified_Cell_type_specific	Island	6.07136e-06	2.9329e-05	0.0741482	0.695086	0.695086	0.751046	0.751046	6.07136e-06	-0.05596	-0.05596	CRC down vs Normal	23.706	0.118998	1.39897	0.526686	0.376481	1
252842	cg22139774	AFF3;AFF3		Island	6.09173e-06	2.94168e-05	0.417874	0.220152	0.220152	0.17207	0.17207	6.09173e-06	0.0480812	0.0480812	CRC up vs Normal	23.6975	0.0878485	1.04922	0.291715	0.278031	1
191856	cg16057826	CLIC6		Island	6.21422e-06	2.99625e-05	0.564447	0.585033	0.585033	0.544222	0.544222	6.21422e-06	0.0408114	0.0408114	CRC up vs Normal	23.647	0.0632916	0.963101	0.193331	0.200738	1
158021	cg13135437			N_Shore	6.25041e-06	3.01206e-05	0.142768	0.778957	0.778957	0.737948	0.737948	6.25041e-06	0.0410091	0.0410091	CRC up vs Normal	23.6323	0.0639065	1.28117	0.259841	0.202815	1
194027	cg16268769	C1orf92		Island	6.31819e-06	3.04159e-05	0.117714	0.64904	0.64904	0.601636	0.601636	6.31819e-06	0.0474037	0.0474037	CRC up vs Normal	23.605	0.0853902	1.317	0.357314	0.27131	1
240128	cg20800956	DNM3;DNM3		S_Shore	6.39614e-06	3.07577e-05	0.101278	0.147272	0.147272	0.0759795	0.0759795	6.39614e-06	0.0712927	0.0712927	CRC up vs Normal	23.574	0.193141	1.34421	0.825977	0.614472	1
111425	cg08757420	JPH1		S_Shore	6.52025e-06	3.12942e-05	3.05486e-08	0.135907	0.135907	0.146313	0.146394	6.52025e-06	-0.0104871	-0.0104871	CRC down vs Normal	23.5731	0.00412423	3.67993	0.0482867	0.0129467	1
301411	cg26921482	AMDHD2;AMDHD2	Promoter_Associated	Island	6.74847e-06	3.22805e-05	0.33506	0.567794	0.567794	0.49495	0.49495	6.74847e-06	0.0728443	0.0728443	CRC up vs Normal	23.4384	0.201639	1.10376	0.712172	0.645222	1
189489	cg15829622	PFKL;PFKL		S_Shore	6.78202e-06	3.24244e-05	0.149231	0.754766	0.754766	0.724373	0.724373	6.78202e-06	0.0303933	0.0303933	CRC up vs Normal	23.4258	0.0351026	1.27279	0.143041	0.112384	1
169710	cg14067244	NAIF1;SLC25A25		N_Shore	6.84227e-06	3.26872e-05	0.0704262	0.781674	0.781674	0.739443	0.739443	6.84227e-06	0.0422303	0.0422303	CRC up vs Normal	23.4035	0.0677692	1.40783	0.305748	0.217177	1
109321	cg08576184	C6orf97		N_Shore	6.86906e-06	3.28046e-05	0.58258	0.31165	0.31165	0.226673	0.226673	6.86906e-06	0.0849775	0.0849775	CRC up vs Normal	23.3936	0.274405	0.952835	0.838249	0.879742	1
237282	cg20513418			S_Shore	7.02764e-06	3.34988e-05	0.174979	0.609144	0.609144	0.551222	0.551222	7.02764e-06	0.0579216	0.0579216	CRC up vs Normal	23.336	0.127487	1.24208	0.508918	0.409732	1
171954	cg14231845			S_Shelf	7.03628e-06	3.35374e-05	2.3655e-06	0.662333	0.662333	0.628329	0.628329	7.03628e-06	0.0340038	0.0340038	CRC up vs Normal	23.3329	0.0439379	2.96037	0.418098	0.141232	1
68575	cg05166022	CACNA1C;CACNA1C;CACNA1C;CACNA1C;CACNA1C;CACNA1C;CACNA1C;CACNA1C;CACNA1C;CACNA1C;CACNA1C	Promoter_Associated	Island	7.09326e-06	3.37902e-05	0.166329	0.22346	0.22346	0.140735	0.140735	7.09326e-06	0.0827254	0.0827254	CRC up vs Normal	23.3125	0.260053	1.25196	1.04743	0.83663	1
88861	cg06872257	FGF20;FGF20	Unclassified_Cell_type_specific	S_Shore	7.1779e-06	3.41613e-05	0.110265	0.466947	0.466947	0.391863	0.391863	7.1779e-06	0.0750848	0.0750848	CRC up vs Normal	23.2826	0.214234	1.3289	0.917083	0.690109	1
277651	cg24613691		Unclassified	Island	7.1903e-06	3.4213e-05	0.309849	0.347199	0.347199	0.434915	0.434915	7.1903e-06	-0.0877161	-0.0877161	CRC down vs Normal	23.2782	0.292376	1.1219	1.05684	0.942005	1
1839	cg00114029	DLGAP3	Unclassified_Cell_type_specific	Island	7.28007e-06	3.46029e-05	0.218477	0.227019	0.227019	0.123202	0.123202	7.28007e-06	0.103817	0.103817	CRC up vs Normal	23.247	0.409562	1.19751	1.58231	1.32134	1
195991	cg16444198	HLTF;HLTF	Unclassified	N_Shore	7.39957e-06	3.5117e-05	7.76995e-05	0.269305	0.269305	0.205831	0.205831	7.39957e-06	0.0634737	0.0634737	CRC up vs Normal	23.2059	0.153099	2.43619	1.20544	0.494805	1
293980	cg26245531	GALC;GALC	Promoter_Associated	Island	7.49428e-06	3.55367e-05	0.229788	0.266374	0.266374	0.142354	0.142354	7.49428e-06	0.12402	0.12402	CRC up vs Normal	23.1739	0.584477	1.18704	2.24542	1.8916	1
210969	cg17895157		Promoter_Associated_Cell_type_specific	Island	7.6416e-06	3.61707e-05	0.553986	0.188036	0.188036	0.0988052	0.0988052	7.6416e-06	0.0892305	0.0892305	CRC up vs Normal	23.1248	0.302559	0.969037	0.950895	0.981279	1
74578	cg05664061			S_Shelf	7.83919e-06	3.70256e-05	0.0297661	0.777088	0.777088	0.753789	0.753789	7.83919e-06	0.0232987	0.0232987	CRC up vs Normal	23.0606	0.0206275	1.55012	0.103993	0.067087	1
238723	cg20668812	UTRN		S_Shelf	7.88513e-06	3.72261e-05	0.000596389	0.735033	0.735033	0.699329	0.699329	7.88513e-06	0.0357047	0.0357047	CRC up vs Normal	23.0459	0.0484433	2.13764	0.337005	0.157653	1
84144	cg06501721	XPC;XPC;XPC	Unclassified_Cell_type_specific	N_Shelf	7.89054e-06	3.72499e-05	0.302873	0.788068	0.788068	0.759828	0.759828	7.89054e-06	0.0282397	0.0282397	CRC up vs Normal	23.0442	0.0303042	1.12709	0.111163	0.0986289	1
54547	cg04052570	GALC;GALC;GALC;GALC	Promoter_Associated	Island	8.02136e-06	3.78122e-05	0.433087	0.213558	0.213558	0.145509	0.145509	8.02136e-06	0.0680488	0.0680488	CRC up vs Normal	23.0028	0.175964	1.03982	0.596573	0.573726	1
211024	cg17901463	GSTM1;GSTM1;GSTM1;GSTM1	Unclassified_Cell_type_specific	Island	8.09421e-06	3.81289e-05	0.407834	0.345107	0.343232	0.232907	0.232131	8.09421e-06	0.111101	0.111101	CRC up vs Normal	23.1712	0.444363	1.05692	1.49989	1.36159	1
128564	cg10301660	BMS1;BMS1	Promoter_Associated	Island	8.09995e-06	3.8153e-05	0.196181	0.0917198	0.0917198	0.0546065	0.0546065	8.09995e-06	0.0371133	0.0371133	CRC up vs Normal	22.9783	0.052341	1.21939	0.208319	0.170838	1
150336	cg12353207		Promoter_Associated	Island	8.40794e-06	3.94931e-05	0.507271	0.214231	0.214231	0.11501	0.11501	8.40794e-06	0.0992213	0.0992213	CRC up vs Normal	22.8845	0.374105	0.995786	1.2209	1.22606	1
85792	cg06634961			S_Shelf	8.46474e-06	3.97394e-05	0.0247273	0.734891	0.734891	0.703752	0.703522	8.46474e-06	0.0313686	0.0313686	CRC up vs Normal	22.9129	0.0368995	1.58267	0.191159	0.119172	1
153686	cg12670477	IGSF22	Unclassified_Cell_type_specific	S_Shore	8.54988e-06	4.01074e-05	0.0731355	0.212442	0.212442	0.125703	0.125703	8.54988e-06	0.0867393	0.0867393	CRC up vs Normal	22.8425	0.285901	1.40134	1.31546	0.938713	1
280205	cg24856258	MGA;MGA	Promoter_Associated	Island	8.56579e-06	4.01766e-05	0.407743	0.131177	0.131177	0.0657037	0.0657037	8.56579e-06	0.0654729	0.0654729	CRC up vs Normal	22.8379	0.162894	1.05556	0.564672	0.534949	1
117853	cg09329266	TCF19;TCF19;CCHCR1	Promoter_Associated	S_Shore	8.62813e-06	4.0442e-05	0.364808	0.242294	0.242294	0.197186	0.197186	8.62813e-06	0.045108	0.045108	CRC up vs Normal	22.8197	0.0773198	1.08339	0.275314	0.254122	1
306755	cg27419824	ZNF205;ZNF205	Unclassified_Cell_type_specific	N_Shore	8.63329e-06	4.04656e-05	1.10766e-05	0.712087	0.712087	0.692174	0.692174	8.63329e-06	0.0199132	0.0199132	CRC up vs Normal	22.8182	0.0150683	2.72576	0.135	0.0495273	1
234314	cg20190552			N_Shelf	8.67397e-06	4.06415e-05	0.28162	0.768369	0.768369	0.724911	0.724911	8.67397e-06	0.0434572	0.0434572	CRC up vs Normal	22.8064	0.0717642	1.14338	0.269838	0.236	1
106092	cg08292058	THOP1		N_Shore	8.72354e-06	4.08515e-05	0.00202584	0.82125	0.820913	0.807754	0.807754	8.72354e-06	0.0131598	0.0131598	CRC up vs Normal	22.837	0.00649423	1.96416	0.0418915	0.0210436	1
293264	cg26172694	MAST4;MAST4		Island	8.72538e-06	4.0857e-05	0.0335508	0.129442	0.129442	0.0686488	0.0686488	8.72538e-06	0.0607928	0.0607928	CRC up vs Normal	22.7915	0.140439	1.53089	0.707487	0.462141	1
38304	cg02780295	PCDHGA4;PCDHGA12;PCDHGA11;PCDHGA11;PCDHGA9;PCDHGA1;PCDHGB1;PCDHGC3;PCDHGB6;PCDHGB3;PCDH	Promoter_Associated	Island	8.75057e-06	4.09645e-05	0.317864	0.202972	0.202972	0.10336	0.10336	8.75057e-06	0.0996124	0.0996124	CRC up vs Normal	22.7843	0.37706	1.11604	1.38521	1.24118	1
196705	cg16515523	DNM3;DNM3		S_Shore	8.79393e-06	4.11419e-05	0.434536	0.169788	0.169788	0.0891867	0.0891867	8.79393e-06	0.0806012	0.0806012	CRC up vs Normal	22.7719	0.246869	1.03893	0.844728	0.813071	1
175747	cg14530233	XKR6	Promoter_Associated	Island	8.87856e-06	4.14989e-05	0.239456	0.24898	0.24898	0.15241	0.15241	8.87856e-06	0.0965707	0.0965707	CRC up vs Normal	22.7479	0.354384	1.1784	1.37685	1.16841	1
54462	cg04044203	ESAM		N_Shore	8.93375e-06	4.17368e-05	0.0957867	0.6793	0.6793	0.717079	0.717079	8.93375e-06	-0.0377785	-0.0377785	CRC down vs Normal	22.7324	0.0542341	1.35415	0.242302	0.178932	1
57516	cg04284463	RPRM	Unclassified	S_Shore	8.97423e-06	4.19119e-05	0.468687	0.210616	0.210616	0.123886	0.123886	8.97423e-06	0.0867307	0.0867307	CRC up vs Normal	22.721	0.285844	1.01837	0.960879	0.943544	1
136215	cg11018723	RUNX3;RUNX3	Promoter_Associated	Island	9.34303e-06	4.35017e-05	0.403077	0.145878	0.145878	0.0540751	0.0540751	9.34303e-06	0.0918025	0.0918025	CRC up vs Normal	22.6202	0.320253	1.05851	1.12397	1.06184	1
96844	cg07526042	PLXNC1		Island	9.35933e-06	4.35704e-05	0.393545	0.197158	0.197158	0.10576	0.10576	9.35933e-06	0.0913978	0.0913978	CRC up vs Normal	22.6158	0.317435	1.06459	1.12069	1.0527	1
18060	cg01259156	LHX8		N_Shore	9.47707e-06	4.40761e-05	0.120493	0.354237	0.354237	0.284608	0.284608	9.47707e-06	0.0696295	0.0696295	CRC up vs Normal	22.5845	0.184234	1.31272	0.803144	0.611815	1
282399	cg25073793	FAM50B;FAM50B	Promoter_Associated	Island	9.4887e-06	4.41282e-05	0.108379	0.487722	0.487722	0.442693	0.442693	9.4887e-06	0.0450289	0.0450289	CRC up vs Normal	22.5815	0.0770489	1.33202	0.340868	0.255903	1
182457	cg15130788	FNBP1L;FNBP1L;FNBP1L		N_Shore	9.49222e-06	4.41419e-05	0.00707016	0.119485	0.119485	0.138808	0.138808	9.49222e-06	-0.0193227	-0.0193227	CRC down vs Normal	22.5805	0.014188	1.77246	0.0835262	0.0471245	1
66121	cg04970352	ALX4	Unclassified_Cell_type_specific	Island	9.64943e-06	4.48184e-05	0.415029	0.225168	0.225168	0.121754	0.121754	9.64943e-06	0.103414	0.103414	CRC up vs Normal	22.5395	0.406387	1.05099	1.42121	1.35225	1
139993	cg11373429	ICAM5		Island	9.65354e-06	4.48348e-05	0.272126	0.268684	0.268684	0.191682	0.191682	9.65354e-06	0.0770019	0.0770019	CRC up vs Normal	22.5384	0.225313	1.15093	0.862922	0.749764	1
84084	cg06496272	SNORD93		S_Shore	9.75396e-06	4.52577e-05	0.0503124	0.661515	0.661515	0.613438	0.613438	9.75396e-06	0.048077	0.048077	CRC up vs Normal	22.5125	0.087833	1.46459	0.428559	0.292614	1
279720	cg24808318	CTSF	Unclassified	Island	9.76798e-06	4.5318e-05	0.306781	0.197762	0.197762	0.129629	0.129629	9.76798e-06	0.0681323	0.0681323	CRC up vs Normal	22.5089	0.176396	1.12417	0.660737	0.587754	1
29018	cg02081402	HDAC4		N_Shelf	9.83712e-06	4.56121e-05	0.688222	0.776606	0.776606	0.743678	0.743678	9.83712e-06	0.0329281	0.0329281	CRC up vs Normal	22.4913	0.0412018	0.892474	0.122619	0.137392	1
203410	cg17147471	ADAMTSL5		Island	9.85112e-06	4.56716e-05	0.00213368	0.292076	0.292076	0.326578	0.326578	9.85112e-06	-0.0345015	-0.0345015	CRC down vs Normal	22.4877	0.0452334	1.95073	0.294287	0.15086	1
48799	cg03588460	PTEN;KILLIN;PTEN	Promoter_Associated	Island	9.89118e-06	4.58415e-05	0.00294483	0.0955197	0.0955197	0.0783597	0.0783597	9.89118e-06	0.01716	0.01716	CRC up vs Normal	22.4776	0.0111897	1.90315	0.0710564	0.0373363	1
11630	cg00797102	KCNJ2		S_Shelf	9.89704e-06	4.58652e-05	0.904973	0.536316	0.536316	0.468339	0.468339	9.89704e-06	0.0679767	0.0679767	CRC up vs Normal	22.4761	0.175592	0.737698	0.432237	0.585927	1
139041	cg11283700	PAX5	Unclassified	Island	9.90329e-06	4.58921e-05	0.352368	0.168578	0.168578	0.0884021	0.0884021	9.90329e-06	0.0801761	0.0801761	CRC up vs Normal	22.4745	0.244272	1.09179	0.889986	0.815163	1
83176	cg06416309	TMEM134;TMEM134;TMEM134		S_Shore	1.00213e-05	4.63863e-05	0.000521495	0.81497	0.81497	0.803333	0.803333	1.00213e-05	0.0116367	0.0116367	CRC up vs Normal	22.4449	0.00514568	2.15726	0.0370926	0.0171943	1
37349	cg02713524	ONECUT3		Island	1.00589e-05	4.65478e-05	0.153481	0.199306	0.199306	0.14465	0.14465	1.00589e-05	0.0546563	0.0546563	CRC up vs Normal	22.4356	0.113518	1.26744	0.480965	0.379479	1
70316	cg05306134	TCF3;TCF3		Island	1.0084e-05	4.66549e-05	0.0795722	0.799009	0.799009	0.823612	0.823612	1.0084e-05	-0.0246024	-0.0246024	CRC down vs Normal	22.4294	0.0230006	1.38675	0.106655	0.0769102	1
47132	cg03462055	TUBB2B	Unclassified_Cell_type_specific	Island	1.01134e-05	4.67798e-05	0.4689	0.182927	0.182927	0.105527	0.105527	1.01134e-05	0.0773997	0.0773997	CRC up vs Normal	22.4221	0.227647	1.01825	0.775354	0.761461	1
264226	cg23282585	HIST1H3G;HIST1H2BI		N_Shore	1.01487e-05	4.69247e-05	0.387147	0.166798	0.166798	0.0981188	0.0981188	1.01487e-05	0.0686788	0.0686788	CRC up vs Normal	22.4134	0.179237	1.06871	0.640976	0.599766	1
143752	cg11729970	FAM24B;LOC399815	Unclassified	Island	1.02224e-05	4.72367e-05	0.307066	0.161127	0.161127	0.104404	0.104404	1.02224e-05	0.0567226	0.0567226	CRC up vs Normal	22.3953	0.122263	1.12396	0.460205	0.409449	1
16472	cg01138164			N_Shore	1.04117e-05	4.80402e-05	0.228485	0.312025	0.312025	0.24551	0.24551	1.04117e-05	0.0665153	0.0665153	CRC up vs Normal	22.3496	0.168123	1.18823	0.670376	0.564181	1
30407	cg02192855	HIST1H2BI	Promoter_Associated	N_Shore	1.04392e-05	4.81536e-05	0.151873	0.185766	0.185766	0.115214	0.115214	1.04392e-05	0.0705512	0.0705512	CRC up vs Normal	22.343	0.189144	1.26945	0.805986	0.634912	1
181209	cg15016079	GZF1		S_Shore	1.06632e-05	4.90881e-05	0.00214916	0.739286	0.739286	0.713545	0.713545	1.06632e-05	0.0257412	0.0257412	CRC up vs Normal	22.29	0.0251792	1.94966	0.165178	0.0847213	1
189452	cg15827031	NUP155;NUP155	Promoter_Associated	S_Shore	1.06665e-05	4.91008e-05	0.0696997	0.234608	0.234608	0.152984	0.152984	1.06665e-05	0.0816243	0.0816243	CRC up vs Normal	22.2893	0.253176	1.40961	1.20084	0.8519	1
109657	cg08605301	WIPF3		Island	1.07034e-05	4.92567e-05	0.0647911	0.630182	0.630182	0.560447	0.560447	1.07034e-05	0.0697346	0.0697346	CRC up vs Normal	22.2806	0.184791	1.42207	0.884579	0.622034	1
61648	cg04606367			Island	1.08631e-05	4.99389e-05	0.00616554	0.177487	0.177487	0.211945	0.211945	1.08631e-05	-0.0344586	-0.0344586	CRC down vs Normal	22.2437	0.0451211	1.79305	0.272789	0.152136	1
154063	cg12714746	SMTNL2;SMTNL2		N_Shore	1.0912e-05	5.01446e-05	0.0171127	0.683332	0.683332	0.637214	0.637214	1.0912e-05	0.0461181	0.0461181	CRC up vs Normal	22.2325	0.0808215	1.63736	0.446418	0.272646	1
245809	cg21408734			N_Shelf	1.12286e-05	5.14712e-05	7.3041e-06	0.674037	0.674037	0.65252	0.65252	1.12286e-05	0.0215164	0.0215164	CRC up vs Normal	22.1613	0.0175924	2.78853	0.166022	0.0595374	1
306901	cg27432847		Promoter_Associated	Island	1.13515e-05	5.19919e-05	0.0963417	0.224305	0.224305	0.144278	0.144278	1.13515e-05	0.0800265	0.0800265	CRC up vs Normal	22.1342	0.243361	1.35313	1.1158	0.82461	1
171071	cg14172603			Island	1.16336e-05	5.31881e-05	0.478835	0.183813	0.183971	0.0744243	0.0744243	1.16336e-05	0.109547	0.109547	CRC up vs Normal	22.1155	0.450018	1.01254	1.54528	1.50579	1
231409	cg19894747	FLJ45983;GATA3;GATA3;FLJ45983		Island	1.16541e-05	5.32733e-05	0.41989	0.185932	0.185932	0.0830213	0.0830213	1.16541e-05	0.10291	0.10291	CRC up vs Normal	22.0688	0.402441	1.04796	1.43328	1.36768	1
139864	cg11360522	ATP11A;ATP11A	Unclassified_Cell_type_specific	N_Shelf	1.18561e-05	5.41158e-05	0.649464	0.58457	0.58457	0.645378	0.645378	1.18561e-05	-0.0608079	-0.0608079	CRC down vs Normal	22.0261	0.140509	0.91488	0.437716	0.478441	1
196400	cg16487237			N_Shore	1.20591e-05	5.49636e-05	0.244896	0.209962	0.209962	0.135238	0.135238	1.20591e-05	0.0747241	0.0747241	CRC up vs Normal	21.9839	0.21218	1.17364	0.849568	0.723872	1
77644	cg05931096	PTPRZ1		Island	1.21001e-05	5.51417e-05	0.317565	0.277414	0.277414	0.188174	0.188174	1.21001e-05	0.0892399	0.0892399	CRC up vs Normal	21.9754	0.302623	1.11625	1.15289	1.03282	1
300154	cg26812362	RPS6KA2;RPS6KA2;RPS6KA2	Promoter_Associated	Island	1.24028e-05	5.641e-05	9.45047e-09	0.0439929	0.0439929	0.0516889	0.0516889	1.24028e-05	-0.00769594	-0.00769594	CRC down vs Normal	21.9141	0.00225064	3.8534	0.0296817	0.00770273	1
213233	cg18113535	DLGAP3	Unclassified_Cell_type_specific	Island	1.24346e-05	5.65461e-05	0.221319	0.254762	0.254762	0.175035	0.175035	1.24346e-05	0.0797276	0.0797276	CRC up vs Normal	21.9077	0.241547	1.19484	0.98804	0.826922	1
274023	cg24251497	TRNP1		N_Shore	1.25179e-05	5.68921e-05	0.00147778	0.140635	0.140635	0.166479	0.166479	1.25179e-05	-0.0258439	-0.0258439	CRC down vs Normal	21.8912	0.0253805	2.00476	0.174323	0.0869547	1
52341	cg03871930	VPS52		N_Shore	1.267e-05	5.7531e-05	0.398594	0.727459	0.727459	0.69212	0.69212	1.267e-05	0.0353385	0.0353385	CRC up vs Normal	21.8612	0.0474547	1.06136	0.172794	0.162804	1
185399	cg15443067			S_Shore	1.26714e-05	5.75361e-05	0.00246076	0.814074	0.814074	0.793334	0.793334	1.26714e-05	0.0207402	0.0207402	CRC up vs Normal	21.8609	0.0163459	1.92969	0.108216	0.0560793	1
167949	cg13935577	BTBD11;BTBD11		Island	1.28748e-05	5.83562e-05	0.377388	0.546964	0.546964	0.491781	0.491781	1.28748e-05	0.0551827	0.0551827	CRC up vs Normal	21.8215	0.115715	1.07507	0.427566	0.397711	1
110171	cg08646355	STEAP2;STEAP2;STEAP2		S_Shelf	1.30523e-05	5.9078e-05	0.00253562	0.751675	0.751675	0.720516	0.720516	1.30523e-05	0.0311585	0.0311585	CRC up vs Normal	21.7875	0.0368924	1.92527	0.244501	0.126996	1
88218	cg06824013		Unclassified_Cell_type_specific	N_Shore	1.30967e-05	5.92626e-05	0.126679	0.243477	0.243477	0.179228	0.179228	1.30967e-05	0.0642494	0.0642494	CRC up vs Normal	21.7791	0.156863	1.3035	0.704131	0.540185	1
147419	cg12062488	ZNF559	Promoter_Associated	Island	1.31907e-05	5.96514e-05	0.468653	0.194253	0.194253	0.0852295	0.0867399	1.31907e-05	0.107514	0.107514	CRC up vs Normal	21.8026	0.433468	1.01858	1.51882	1.47123	1
81988	cg06312469	CNNM1		N_Shore	1.32485e-05	5.98883e-05	0.506891	0.493491	0.493491	0.437893	0.437893	1.32485e-05	0.0555984	0.0555984	CRC up vs Normal	21.7505	0.117465	0.996005	0.403424	0.405042	1
301342	cg26916166	NMNAT2;NMNAT2		Island	1.33031e-05	6.01165e-05	0.129465	0.340381	0.340381	0.237031	0.237031	1.33031e-05	0.10335	0.10335	CRC up vs Normal	21.7404	0.405886	1.29947	1.81955	1.40023	1
57110	cg04254066	ZNF347	Unclassified	S_Shore	1.3413e-05	6.05618e-05	0.0432341	0.295783	0.295783	0.212062	0.212062	1.3413e-05	0.0837213	0.0837213	CRC up vs Normal	21.72	0.266352	1.48964	1.37005	0.919724	1
223674	cg19135706	RAB3C		N_Shore	1.34217e-05	6.05957e-05	0.0495228	0.182639	0.182639	0.113883	0.113798	1.34217e-05	0.0688414	0.0688414	CRC up vs Normal	21.7595	0.177718	1.46956	0.900184	0.604386	1
81074	cg06222937	FAM168B		N_Shelf	1.35949e-05	6.13117e-05	0.0586671	0.718008	0.718008	0.697155	0.697155	1.35949e-05	0.0208532	0.0208532	CRC up vs Normal	21.6866	0.0165245	1.43888	0.0822286	0.0571475	1
190635	cg15940569	GABRB3;GABRB3		S_Shore	1.3647e-05	6.15153e-05	0.0406267	0.378575	0.378575	0.311131	0.311131	1.3647e-05	0.067444	0.067444	CRC up vs Normal	21.6772	0.17285	1.49983	0.896954	0.598039	1
85765	cg06633066		Unclassified	S_Shore	1.37828e-05	6.20738e-05	0.235872	0.21193	0.21193	0.132271	0.132271	1.37828e-05	0.0796599	0.0796599	CRC up vs Normal	21.6527	0.241136	1.18157	0.986899	0.835242	1
76008	cg05792368		Unclassified	Island	1.38059e-05	6.21673e-05	0.690194	0.28336	0.28336	0.203071	0.203071	1.38059e-05	0.0802893	0.0802893	CRC up vs Normal	21.6485	0.244962	0.891319	0.756423	0.848656	1
56079	cg04172501		Unclassified	Island	1.41187e-05	6.34501e-05	0.420598	0.164491	0.164491	0.096732	0.096732	1.41187e-05	0.0677592	0.0677592	CRC up vs Normal	21.5931	0.17447	1.04752	0.63479	0.605991	1
61210	cg04572161	ZNF559	Promoter_Associated	Island	1.41677e-05	6.36573e-05	0.439164	0.206512	0.206512	0.0876275	0.0876275	1.41677e-05	0.118884	0.118884	CRC up vs Normal	21.5845	0.537071	1.03611	1.93355	1.86616	1
231030	cg19856897			S_Shore	1.45835e-05	6.5373e-05	0.12251	0.186197	0.186197	0.131389	0.131389	1.45835e-05	0.0548075	0.0548075	CRC up vs Normal	21.5131	0.114147	1.30967	0.521177	0.397945	1
174587	cg14442890	BTN1A1	Unclassified_Cell_type_specific	S_Shore	1.46517e-05	6.56462e-05	0.604212	0.362667	0.362667	0.271037	0.271037	1.46517e-05	0.0916296	0.0916296	CRC up vs Normal	21.5015	0.319048	0.940599	1.04677	1.11288	1
110182	cg08647685			N_Shelf	1.48038e-05	6.62702e-05	1.76189e-05	0.791966	0.791966	0.75291	0.75291	1.48038e-05	0.0390559	0.0390559	CRC up vs Normal	21.476	0.0579638	2.6562	0.537681	0.202425	1
30984	cg02239499	KIAA1257		N_Shore	1.4821e-05	6.63421e-05	0.0505558	0.749846	0.749846	0.724217	0.724217	1.4821e-05	0.025628	0.025628	CRC up vs Normal	21.4732	0.0249582	1.46379	0.127602	0.0871724	1
259344	cg22823038			N_Shelf	1.48434e-05	6.64346e-05	0.546642	0.701147	0.701147	0.754217	0.754217	1.48434e-05	-0.0530692	-0.0530692	CRC down vs Normal	21.4694	0.107021	0.973213	0.363845	0.373859	1
231917	cg19938826			S_Shelf	1.48974e-05	6.66566e-05	0.00102324	0.806126	0.806126	0.782046	0.782046	1.48974e-05	0.0240802	0.0240802	CRC up vs Normal	21.4605	0.0220346	2.05866	0.15853	0.0770063	1
101573	cg07922443	HAND1	Promoter_Associated_Cell_type_specific	Island	1.49728e-05	6.69646e-05	0.392971	0.262537	0.262537	0.187792	0.187792	1.49728e-05	0.0747443	0.0747443	CRC up vs Normal	21.448	0.212295	1.06496	0.790581	0.74236	1
40831	cg02969798	ARL6IP4;ARL6IP4;ARL6IP4;ARL6IP4	Promoter_Associated	S_Shore	1.49906e-05	6.70385e-05	0.00239917	0.800182	0.800182	0.785916	0.785916	1.49906e-05	0.0142657	0.0142657	CRC up vs Normal	21.4451	0.00773338	1.93343	0.0522916	0.027046	1
132794	cg10691592		Promoter_Associated	Island	1.51541e-05	6.77069e-05	0.147833	0.140167	0.140167	0.0815785	0.0815785	1.51541e-05	0.0585888	0.0585888	CRC up vs Normal	21.4183	0.130441	1.27457	0.582176	0.456761	1
271381	cg24000650	ZFR2	Unclassified	Island	1.5225e-05	6.79963e-05	0.0253971	0.676945	0.676945	0.639304	0.639304	1.5225e-05	0.037641	0.037641	CRC up vs Normal	21.4068	0.0538402	1.5754	0.297171	0.188632	1
288212	cg25661769	LOC401052		N_Shelf	1.52321e-05	6.80224e-05	0.15386	0.572344	0.572344	0.621199	0.621199	1.52321e-05	-0.0488554	-0.0488554	CRC down vs Normal	21.4056	0.0907005	1.26696	0.402631	0.317792	1
147575	cg12074057	ITGB5	Unclassified	Island	1.53037e-05	6.83074e-05	0.000138431	0.0937679	0.0937679	0.102316	0.102316	1.53037e-05	-0.0085479	-0.0085479	CRC down vs Normal	21.3941	0.00277653	2.35133	0.0228867	0.00973351	1
82780	cg06380449	GGA3;GGA3		N_Shelf	1.56167e-05	6.95962e-05	0.0248499	0.697264	0.697264	0.729261	0.729261	1.56167e-05	-0.0319966	-0.0319966	CRC down vs Normal	21.3442	0.0389038	1.57885	0.215831	0.136702	1
24111	cg01722423			Island	1.59324e-05	7.08927e-05	0.344177	0.165163	0.165163	0.0684387	0.0684387	1.59324e-05	0.0967241	0.0967241	CRC up vs Normal	21.2948	0.355511	1.09741	1.37407	1.2521	1
211721	cg17972708	ZNF547;TRAPPC2P1	Promoter_Associated	Island	1.61366e-05	7.17344e-05	0.291407	0.179745	0.179745	0.111915	0.111915	1.61366e-05	0.0678303	0.0678303	CRC up vs Normal	21.2635	0.174836	1.13578	0.700408	0.616677	1
198035	cg16625109		Unclassified_Cell_type_specific	N_Shore	1.64644e-05	7.3074e-05	0.118284	0.235173	0.235173	0.172265	0.172265	1.64644e-05	0.062908	0.062908	CRC up vs Normal	21.214	0.150382	1.31611	0.699727	0.531661	1
108512	cg08504812	C3orf55;C3orf55;C3orf55;C3orf55	Unclassified_Cell_type_specific	N_Shore	1.6556e-05	7.3446e-05	0.0561653	0.376502	0.376502	0.30048	0.30048	1.6556e-05	0.0760227	0.0760227	CRC up vs Normal	21.2003	0.219619	1.44621	1.12362	0.776943	1
213792	cg18158990	SYT10		Island	1.65989e-05	7.36121e-05	0.1323	0.35489	0.35489	0.287609	0.287609	1.65989e-05	0.0672809	0.0672809	CRC up vs Normal	21.1939	0.172015	1.29544	0.788559	0.608718	1
243357	cg21152177	SIM2;SIM2		Island	1.67395e-05	7.41769e-05	0.434305	0.211913	0.211913	0.263976	0.263976	1.67395e-05	-0.0520637	-0.0520637	CRC down vs Normal	21.1732	0.103004	1.03908	0.379119	0.364862	1
300715	cg26858065			N_Shelf	1.68344e-05	7.45644e-05	0.490752	0.741338	0.741338	0.706986	0.706986	1.68344e-05	0.0343516	0.0343516	CRC up vs Normal	21.1593	0.0448414	1.00539	0.159798	0.158942	1
67450	cg05071577	HIST1H3I	Unclassified	N_Shore	1.68923e-05	7.47982e-05	0.185482	0.186702	0.186702	0.117043	0.117043	1.68923e-05	0.069659	0.069659	CRC up vs Normal	21.1509	0.18439	1.23059	0.804605	0.653839	1
112284	cg08837308	GALC;GALC;GALC;GALC	Promoter_Associated	Island	1.69128e-05	7.48774e-05	0.295714	0.161169	0.161169	0.0923879	0.0923879	1.69128e-05	0.0687812	0.0687812	CRC up vs Normal	21.1479	0.179772	1.13249	0.722022	0.637555	1
255957	cg22481535	FAM105A	Promoter_Associated	Island	1.69733e-05	7.51281e-05	4.48612e-07	0.0545481	0.0545481	0.0613009	0.0613009	1.69733e-05	-0.00675282	-0.00675282	CRC down vs Normal	21.1391	0.00173282	3.21954	0.0197935	0.00614792	1
270699	cg23942789	PDE8B;PDE8B;PDE8B;PDE8B;PDE8B		N_Shore	1.74314e-05	7.69805e-05	0.076922	0.602264	0.602264	0.560737	0.560737	1.74314e-05	0.0415274	0.0415274	CRC up vs Normal	21.0736	0.0655321	1.39262	0.324795	0.233225	1
157565	cg13082351	HIST2H2BF		Island	1.74384e-05	7.70093e-05	0.000337794	0.263925	0.263925	0.241397	0.241397	1.74384e-05	0.022528	0.022528	CRC up vs Normal	21.0726	0.0192855	2.22074	0.15243	0.0686392	1
303497	cg27112102		Unclassified_Cell_type_specific	Island	1.75607e-05	7.75007e-05	0.53106	0.398999	0.398999	0.327961	0.327961	1.75607e-05	0.0710381	0.0710381	CRC up vs Normal	21.0555	0.191764	0.982103	0.670841	0.683066	1
75164	cg05717478	ITGB4;ITGB4;ITGB4		N_Shore	1.76172e-05	7.77313e-05	0.513138	0.833474	0.833474	0.805032	0.805032	1.76172e-05	0.028442	0.028442	CRC up vs Normal	21.0476	0.0307399	0.992397	0.108704	0.109537	1
281291	cg24955592	HIST1H3G	Unclassified	N_Shore	1.77383e-05	7.82341e-05	0.371109	0.233095	0.233095	0.1586	0.1586	1.77383e-05	0.0744958	0.0744958	CRC up vs Normal	21.0308	0.210885	1.0792	0.811626	0.75206	1
287050	cg25547361	OTP	Unclassified	Island	1.82701e-05	8.03825e-05	0.373456	0.217647	0.217647	0.13343	0.13343	1.82701e-05	0.0842169	0.0842169	CRC up vs Normal	20.9583	0.269515	1.07765	1.03936	0.964469	1
163932	cg13629563	RUNX3;RUNX3	Promoter_Associated	Island	1.85694e-05	8.15974e-05	0.38615	0.153953	0.153953	0.0859183	0.0859183	1.85694e-05	0.0680347	0.0680347	CRC up vs Normal	20.9184	0.175891	1.06936	0.674372	0.630634	1
219063	cg18669966		Unclassified	N_Shore	1.86916e-05	8.20876e-05	0.0521616	0.14573	0.14573	0.175593	0.175593	1.86916e-05	-0.0298629	-0.0298629	CRC down vs Normal	20.9023	0.0338882	1.45858	0.177356	0.121595	1
28038	cg02011074	DNM3;DNM3		Island	1.88977e-05	8.29106e-05	0.356687	0.214291	0.214291	0.122542	0.122542	1.88977e-05	0.0917492	0.0917492	CRC up vs Normal	20.8754	0.319881	1.08886	1.25136	1.14925	1
110812	cg08703191		Unclassified	N_Shore	1.89297e-05	8.30333e-05	0.514423	0.349674	0.349674	0.288692	0.288692	1.89297e-05	0.0609821	0.0609821	CRC up vs Normal	20.8713	0.141315	0.991656	0.503571	0.507808	1
238104	cg20603260	C3orf62	Promoter_Associated	Island	1.91521e-05	8.39242e-05	0.178831	0.195117	0.195117	0.105291	0.105291	1.91521e-05	0.0898257	0.0898257	CRC up vs Normal	20.8427	0.306609	1.2378	1.36566	1.1033	1
9069	cg00616687	SIM2;SIM2		Island	1.92722e-05	8.44042e-05	0.881908	0.183754	0.183754	0.250345	0.250345	1.92722e-05	-0.0665906	-0.0665906	CRC down vs Normal	20.8274	0.168504	0.759641	0.46094	0.606787	1
91418	cg07072704	FBLN1;FBLN1;FBLN1;FBLN1		S_Shore	2.00838e-05	8.76618e-05	0.666365	0.647982	0.647982	0.592973	0.592973	2.00838e-05	0.0550098	0.0550098	CRC up vs Normal	20.7264	0.114991	0.90517	0.376644	0.416103	1
205872	cg17381565	CTSF	Unclassified	Island	2.0347e-05	8.87092e-05	0.290335	0.118548	0.118548	0.0575565	0.0575565	2.0347e-05	0.0609911	0.0609911	CRC up vs Normal	20.6946	0.141357	1.1366	0.582277	0.512297	1
35237	cg02558623			N_Shore	2.04628e-05	8.91641e-05	0.266021	0.16194	0.16194	0.0910942	0.0910942	2.04628e-05	0.0708461	0.0708461	CRC up vs Normal	20.6807	0.190728	1.15587	0.799508	0.691691	1
308030	cg27542609			N_Shore	2.05907e-05	8.96861e-05	0.28038	0.21186	0.21186	0.11396	0.11396	2.05907e-05	0.0978999	0.0978999	CRC up vs Normal	20.6654	0.364207	1.14435	1.51261	1.3218	1
112582	cg08859916	PTEN;KILLIN;PTEN		Island	2.09599e-05	9.11404e-05	0.195692	0.139544	0.139544	0.0983587	0.0983587	2.09599e-05	0.0411856	0.0411856	CRC up vs Normal	20.622	0.0644575	1.2199	0.285974	0.234425	1
14981	cg01035038	GALC;GALC;GALC;GALC	Promoter_Associated	Island	2.10889e-05	9.16445e-05	0.227151	0.182053	0.182053	0.111432	0.111432	2.10889e-05	0.0706216	0.0706216	CRC up vs Normal	20.607	0.189522	1.18945	0.820447	0.689772	1
15026	cg01038149	P2RX6;P2RX6;MGC16703	Promoter_Associated	Island	2.13338e-05	9.26202e-05	0.261106	0.169215	0.169215	0.0921264	0.0921264	2.13338e-05	0.0770886	0.0770886	CRC up vs Normal	20.5788	0.225821	1.15992	0.954623	0.823009	1
250166	cg21858255	TXNRD1	Promoter_Associated	Island	2.14548e-05	9.30908e-05	0.394085	0.158181	0.158181	0.0683612	0.0683612	2.14548e-05	0.0898199	0.0898199	CRC up vs Normal	20.565	0.306569	1.06424	1.18988	1.11805	1
169970	cg14086045	KIRREL		Island	2.15593e-05	9.35061e-05	0.403684	0.239009	0.239009	0.149379	0.149379	2.15593e-05	0.0896305	0.0896305	CRC up vs Normal	20.5531	0.305278	1.05813	1.17873	1.11398	1
250603	cg21902754	ZNF701	Promoter_Associated	Island	2.16475e-05	9.38511e-05	0.217236	0.193451	0.193451	0.119955	0.119955	2.16475e-05	0.0734955	0.0734955	CRC up vs Normal	20.5432	0.20526	1.19868	0.898258	0.749374	1
79582	cg06091934			S_Shelf	2.1732e-05	9.41877e-05	0.167943	0.374797	0.374797	0.317224	0.317224	2.1732e-05	0.0575734	0.0575734	CRC up vs Normal	20.5337	0.125958	1.25009	0.575124	0.460067	1
265062	cg23367339	ARHGAP23	Gene_Associated_Cell_type_specific	S_Shore	2.17475e-05	9.42485e-05	2.05565e-07	0.896452	0.896452	0.884723	0.884723	2.17475e-05	0.0117298	0.0117298	CRC up vs Normal	20.5319	0.00522834	3.34385	0.0638621	0.0190983	1
241279	cg20940153	XKR6	Promoter_Associated	Island	2.19041e-05	9.4862e-05	0.152258	0.181211	0.181211	0.099876	0.099876	2.19041e-05	0.081335	0.081335	CRC up vs Normal	20.5144	0.251384	1.26896	1.16624	0.919053	1
267971	cg23660154		Unclassified_Cell_type_specific	Island	2.2048e-05	9.54464e-05	0.0792068	0.163856	0.163856	0.0846132	0.0850065	2.2048e-05	0.0788491	0.0788491	CRC up vs Normal	20.6527	0.223819	1.3966	1.12001	0.769446	1
195764	cg16422492	TRIM72;PYDC1		S_Shore	2.21671e-05	9.59232e-05	0.345986	0.396262	0.396262	0.329699	0.329699	2.21671e-05	0.0665628	0.0665628	CRC up vs Normal	20.4853	0.168363	1.09616	0.675678	0.616404	1
903	cg00052046	SLC4A11		N_Shore	2.24842e-05	9.71784e-05	0.00967303	0.785731	0.785731	0.758669	0.758669	2.24842e-05	0.0270626	0.0270626	CRC up vs Normal	20.4507	0.0278306	1.72501	0.176064	0.102065	1
178626	cg14776962	HIST1H2BH;HIST1H3F	Promoter_Associated	Island	2.26833e-05	9.79691e-05	0.152506	0.264572	0.264572	0.174765	0.174765	2.26833e-05	0.0898067	0.0898067	CRC up vs Normal	20.4292	0.306479	1.26865	1.42743	1.12515	1
147298	cg12051980		Unclassified_Cell_type_specific	S_Shore	2.26959e-05	9.80182e-05	0.102304	0.216485	0.216485	0.159845	0.159845	2.26959e-05	0.0566398	0.0566398	CRC up vs Normal	20.4278	0.121907	1.3424	0.600826	0.447575	1
22605	cg01598357	DLG3		N_Shore	2.28953e-05	9.8802e-05	0.16933	0.330985	0.330985	0.259538	0.259538	2.28953e-05	0.0714468	0.0714468	CRC up vs Normal	20.4065	0.193976	1.24849	0.890071	0.712921	1
107549	cg08425810	AGAP2;AGAP2		Island	2.29008e-05	9.88229e-05	0.0963524	0.485788	0.485788	0.409739	0.409739	2.29008e-05	0.0760495	0.0760495	CRC up vs Normal	20.4059	0.219774	1.35311	1.09298	0.807757	1
111496	cg08764758	SLFN11;SLFN11;SLFN11;SLFN11;SLFN11	Promoter_Associated_Cell_type_specific	N_Shore	2.30102e-05	9.92578e-05	0.0280104	0.170174	0.170174	0.111335	0.111335	2.30102e-05	0.0588389	0.0588389	CRC up vs Normal	20.3943	0.131557	1.55983	0.754643	0.483799	1
48548	cg03570766	CATSPER1		S_Shelf	2.32157e-05	0.000100058	0.339284	0.789552	0.789552	0.755343	0.755343	2.32157e-05	0.0342087	0.0342087	CRC up vs Normal	20.3726	0.0444689	1.10081	0.180211	0.163708	1
51010	cg03758514	HIST1H2BI	Promoter_Associated	N_Shore	2.3313e-05	0.000100452	0.0408452	0.15434	0.15434	0.0893255	0.0893255	2.3313e-05	0.065015	0.065015	CRC up vs Normal	20.3625	0.160624	1.49895	0.886805	0.591617	1
115999	cg09169283	GRIN2C		Island	2.35183e-05	0.000101268	0.455882	0.205914	0.205914	0.144625	0.144625	2.35183e-05	0.0612892	0.0612892	CRC up vs Normal	20.3411	0.142742	1.02601	0.539995	0.526306	1
258129	cg22704326	LOC399815;FAM24B	Unclassified	Island	2.38343e-05	0.000102504	0.37048	0.178357	0.178357	0.102206	0.102206	2.38343e-05	0.0761506	0.0761506	CRC up vs Normal	20.3086	0.220359	1.07962	0.878581	0.813787	1
178646	cg14778137	CTSF	Unclassified	Island	2.39561e-05	0.000102986	0.121024	0.215899	0.215899	0.170052	0.170052	2.39561e-05	0.0458469	0.0458469	CRC up vs Normal	20.2962	0.0798737	1.31192	0.387219	0.295155	1
230637	cg19818722	LTB;LTB	Promoter_Associated	Island	2.40773e-05	0.000103457	0.120689	0.145273	0.145273	0.0904944	0.0904944	2.40773e-05	0.0547787	0.0547787	CRC up vs Normal	20.2839	0.114027	1.31243	0.553337	0.421614	1
175130	cg14485809	FLJ41350;LBX1		Island	2.40899e-05	0.000103501	0.254068	0.195262	0.195262	0.126493	0.126493	2.40899e-05	0.0687689	0.0687689	CRC up vs Normal	20.2827	0.179708	1.1658	0.774691	0.664514	1
103118	cg08059434	NDUFA4L2		Island	2.41726e-05	0.000103826	0.284183	0.162818	0.162818	0.0908598	0.0908598	2.41726e-05	0.0719578	0.0719578	CRC up vs Normal	20.2743	0.196761	1.14137	0.830769	0.72787	1
174186	cg14410589			Island	2.42515e-05	0.000104135	0.12924	0.251592	0.251592	0.183641	0.183641	2.42515e-05	0.0679512	0.0679512	CRC up vs Normal	20.2664	0.17546	1.29979	0.843989	0.649326	1
178371	cg14751544	MLH1;MLH1;MLH1;EPM2AIP1;MLH1	Unclassified	N_Shore	2.42738e-05	0.000104223	0.0166026	0.182437	0.182437	0.109648	0.109648	2.42738e-05	0.0727894	0.0727894	CRC up vs Normal	20.2642	0.201335	1.64206	1.2236	0.745164	1
211069	cg17907238	HES4;HES4		Island	2.44266e-05	0.000104823	0.000619488	0.0477258	0.0477258	0.0594301	0.0594301	2.44266e-05	-0.0117043	-0.0117043	CRC down vs Normal	20.2489	0.0052056	2.13209	0.0411089	0.0192811	1
50029	cg03684807			Island	2.45722e-05	0.000105391	0.235919	0.6794	0.6794	0.750757	0.750757	2.45722e-05	-0.0713567	-0.0713567	CRC down vs Normal	20.2345	0.193488	1.18153	0.84736	0.717171	1
37225	cg02705800	FAM174B;FAM174B	Unclassified_Cell_type_specific	Island	2.46803e-05	0.000105811	0.558771	0.0925981	0.0925981	0.128616	0.128616	2.46803e-05	-0.036018	-0.036018	CRC down vs Normal	20.2238	0.0492973	0.96632	0.176662	0.182819	1
19176	cg01344171	RSPH9		N_Shore	2.47164e-05	0.000105957	0.117269	0.549398	0.548872	0.487779	0.487779	2.47164e-05	0.0610938	0.0610938	CRC up vs Normal	20.2561	0.139967	1.3192	0.683661	0.511329	1
167149	cg13879455	AGAP2;AGAP2		S_Shore	2.49278e-05	0.000106791	0.563065	0.572892	0.572892	0.506414	0.506414	2.49278e-05	0.0664776	0.0664776	CRC up vs Normal	20.1995	0.167932	0.963884	0.601006	0.623525	1
156049	cg12924095	G3BP1;G3BP1	Promoter_Associated	Island	2.50986e-05	0.00010746	0.0128707	0.529072	0.529072	0.482431	0.482431	2.50986e-05	0.0466417	0.0466417	CRC up vs Normal	20.1829	0.082667	1.68137	0.516501	0.307192	1
203707	cg17172243	PLIN5		Island	2.51681e-05	0.000107731	0.276932	0.761331	0.761331	0.807046	0.807046	2.51681e-05	-0.0457154	-0.0457154	CRC down vs Normal	20.1762	0.0794163	1.14708	0.33863	0.29521	1
101985	cg07958387	NEURL1B		Island	2.52924e-05	0.000108218	0.0230051	0.333344	0.333344	0.264559	0.264559	2.52924e-05	0.0687852	0.0687852	CRC up vs Normal	20.1642	0.179793	1.59104	1.06398	0.668733	1
273687	cg24211006			Island	2.53465e-05	0.000108432	0.86927	0.388609	0.388609	0.311174	0.311174	2.53465e-05	0.0774352	0.0774352	CRC up vs Normal	20.1591	0.227856	0.770616	0.653265	0.847718	1
161807	cg13471114	OTX1		Island	2.57733e-05	0.000110109	0.16746	0.205874	0.205818	0.256549	0.256549	2.57733e-05	-0.0507309	-0.0507309	CRC down vs Normal	20.1541	0.0965109	1.25182	0.44959	0.354361	1
251952	cg22045271	PIK3CD		N_Shore	2.63601e-05	0.000112424	0.464382	0.180539	0.180539	0.121968	0.121968	2.63601e-05	0.0585705	0.0585705	CRC up vs Normal	20.0639	0.130359	1.02093	0.49749	0.48729	1
290264	cg25884666	GRSF1;GRSF1		N_Shelf	2.73139e-05	0.000116174	0.000836148	0.791199	0.791199	0.803812	0.803812	2.73139e-05	-0.0126123	-0.0126123	CRC down vs Normal	19.9777	0.00604469	2.08822	0.0473878	0.0226929	1
286899	cg25530124	PTGIS	Unclassified_Cell_type_specific	N_Shelf	2.7603e-05	0.000117291	0.523258	0.780583	0.780583	0.745934	0.745934	2.7603e-05	0.034649	0.034649	CRC up vs Normal	19.9521	0.0456211	0.986575	0.169187	0.17149	1
150666	cg12391087			N_Shore	2.80817e-05	0.00011914	0.276262	0.179975	0.179975	0.106015	0.106015	2.80817e-05	0.0739603	0.0739603	CRC up vs Normal	19.9105	0.207865	1.14762	0.898581	0.782998	1
185344	cg15438497	HLTF;HLTF	Unclassified	Island	2.84481e-05	0.000120574	0.164652	0.201644	0.201436	0.145384	0.145384	2.84481e-05	0.0560521	0.0560521	CRC up vs Normal	19.9139	0.117819	1.25511	0.556934	0.437815	1
137041	cg11098493	USP4;USP4;C3orf62	Promoter_Associated	Island	2.8455e-05	0.0001206	0.254661	0.140317	0.140317	0.0682802	0.0682802	2.8455e-05	0.0720367	0.0720367	CRC up vs Normal	19.8785	0.197193	1.1653	0.866976	0.743993	1
20657	cg01450803			S_Shelf	2.85118e-05	0.000120827	0.133626	0.678783	0.678783	0.636923	0.636923	2.85118e-05	0.04186	0.04186	CRC up vs Normal	19.8737	0.066586	1.29358	0.325057	0.251284	1
17539	cg01217071	AOX1	Unclassified_Cell_type_specific	N_Shore	2.87137e-05	0.000121609	0.0602702	0.444899	0.444899	0.38202	0.38202	2.87137e-05	0.0628791	0.0628791	CRC up vs Normal	19.8566	0.150244	1.43433	0.813959	0.567482	1
271538	cg24013351	MIPOL1		S_Shelf	2.87372e-05	0.000121699	0.155881	0.761952	0.761952	0.731158	0.731158	2.87372e-05	0.0307943	0.0307943	CRC up vs Normal	19.8546	0.036035	1.26447	0.17212	0.136121	1
76663	cg05852760	IGF2BP3		Island	2.87379e-05	0.000121699	0.523391	0.174171	0.174171	0.0949306	0.0949306	2.87379e-05	0.0792401	0.0792401	CRC up vs Normal	19.8546	0.238602	0.986499	0.88914	0.901309	1
47660	cg03505501	CADM1;CADM1		N_Shore	2.87447e-05	0.000121724	0.215096	0.241729	0.240811	0.291277	0.291277	2.87447e-05	-0.0504664	-0.0504664	CRC down vs Normal	19.8887	0.0955072	1.20165	0.432782	0.355354	1
23310	cg01655958	PAPLN		N_Shelf	2.90121e-05	0.000122767	0.00821145	0.683953	0.683953	0.649808	0.649808	2.90121e-05	0.0341451	0.0341451	CRC up vs Normal	19.8316	0.0443038	1.74986	0.29319	0.16755	1
66983	cg05037068		Promoter_Associated	Island	2.95545e-05	0.000124858	0.416717	0.102259	0.102259	0.0469328	0.0469328	2.95545e-05	0.0553266	0.0553266	CRC up vs Normal	19.7868	0.116319	1.04994	0.462915	0.440898	1
28921	cg02074591			Island	2.95618e-05	0.000124887	0.164139	0.234072	0.234072	0.166176	0.166176	2.95618e-05	0.067896	0.067896	CRC up vs Normal	19.7862	0.175175	1.25453	0.833011	0.664004	1
56641	cg04217808			Island	2.96903e-05	0.000125366	0.468207	0.570435	0.570435	0.512725	0.512725	2.96903e-05	0.0577102	0.0577102	CRC up vs Normal	19.7757	0.126558	1.01866	0.488929	0.479974	1
178872	cg14795119	MGA;MGA	Promoter_Associated	N_Shore	2.98175e-05	0.000125862	0.0610985	0.173318	0.173318	0.133632	0.133632	2.98175e-05	0.0396866	0.0396866	CRC up vs Normal	19.7654	0.059851	1.43203	0.325221	0.227105	1
288328	cg25675800	RINL	Promoter_Associated	Island	3.02001e-05	0.000127337	0.166225	0.394671	0.394671	0.320998	0.320998	3.02001e-05	0.0736729	0.0736729	CRC up vs Normal	19.7346	0.206252	1.25208	0.981443	0.783848	1
178114	cg14725719	RET;RET		S_Shore	3.02473e-05	0.00012751	0.0134164	0.818463	0.818463	0.790857	0.790857	3.02473e-05	0.0276056	0.0276056	CRC up vs Normal	19.7308	0.0289587	1.67498	0.184377	0.110077	1
249553	cg21792155	PTH1R	Unclassified_Cell_type_specific	Island	3.06142e-05	0.000128916	0.0366875	0.185432	0.185432	0.108347	0.108347	3.06142e-05	0.0770849	0.0770849	CRC up vs Normal	19.7017	0.225799	1.51643	1.30348	0.859569	1
144470	cg11795854			Island	3.10627e-05	0.000130634	0.307252	0.284359	0.284359	0.186199	0.186199	3.10627e-05	0.09816	0.09816	CRC up vs Normal	19.6665	0.366145	1.12382	1.56922	1.39632	1
112395	cg08846852	USP4;USP4;C3orf62	Promoter_Associated	Island	3.12163e-05	0.000131212	0.143611	0.215939	0.215939	0.144787	0.144787	3.12163e-05	0.0711525	0.0711525	CRC up vs Normal	19.6546	0.192382	1.28006	0.939701	0.734107	1
285444	cg25383605	TIAM2;TIAM2		N_Shore	3.14684e-05	0.000132151	0.481684	0.626673	0.626673	0.685343	0.685343	3.14684e-05	-0.0586696	-0.0586696	CRC down vs Normal	19.6352	0.1308	1.0107	0.504959	0.499614	1
86837	cg06717231	ZNF559;ZNF559	Promoter_Associated	Island	3.16901e-05	0.000133009	0.412999	0.123237	0.123237	0.0458742	0.0458742	3.16901e-05	0.0773624	0.0773624	CRC up vs Normal	19.6183	0.227428	1.05226	0.914887	0.869449	1
94988	cg07369988	RIPK4		N_Shore	3.17441e-05	0.000133212	0.0888369	0.720686	0.720686	0.694751	0.694751	3.17441e-05	0.0259351	0.0259351	CRC up vs Normal	19.6142	0.02556	1.36748	0.133651	0.0977353	1
285930	cg25430192	DLX6AS		N_Shelf	3.28783e-05	0.000137577	0.0375191	0.361732	0.361732	0.306745	0.306745	3.28783e-05	0.0549878	0.0549878	CRC up vs Normal	19.5295	0.114899	1.51279	0.667523	0.441252	1
127188	cg10178795	GNG12	Unclassified_Cell_type_specific	Island	3.31991e-05	0.000138809	4.44738e-05	0.128842	0.129059	0.141782	0.141782	3.31991e-05	-0.0127229	-0.0127229	CRC down vs Normal	19.5397	0.00607017	2.52943	0.0589342	0.0229887	1
99808	cg07774293	TCEA2;TCEA2;TCEA2	Promoter_Associated	Island	3.3544e-05	0.000140126	0.314105	0.13121	0.13121	0.0595997	0.0595997	3.3544e-05	0.0716107	0.0716107	CRC up vs Normal	19.4812	0.194868	1.11878	0.83932	0.750213	1
202036	cg17016101	KIAA1751		N_Shelf	3.39431e-05	0.000141658	0.665641	0.785064	0.785064	0.815878	0.815878	3.39431e-05	-0.030814	-0.030814	CRC down vs Normal	19.4527	0.0360811	0.905587	0.125977	0.139111	1
239861	cg20775840	G3BP1;G3BP1	Promoter_Associated	Island	3.3977e-05	0.00014179	0.264144	0.288035	0.288035	0.221025	0.221025	3.3977e-05	0.0670106	0.0670106	CRC up vs Normal	19.4503	0.170636	1.15741	0.761539	0.657967	1
89384	cg06912515	P2RX6;P2RX6;MGC16703	Promoter_Associated	Island	3.4211e-05	0.000142685	0.313188	0.124635	0.124635	0.0396413	0.038527	3.4211e-05	0.0861077	0.0861077	CRC up vs Normal	19.4672	0.278045	1.12003	1.19978	1.05693	1
195961	cg16442044	PTPRE	Unclassified_Cell_type_specific	Island	3.55167e-05	0.000147681	0.00396383	0.126951	0.126951	0.144845	0.144845	3.55167e-05	-0.0178939	-0.0178939	CRC down vs Normal	19.3437	0.0121672	1.85906	0.0877015	0.0471752	1
56749	cg04225825	FAM184B		Island	3.58132e-05	0.000148792	0.206273	0.193833	0.193833	0.152008	0.152008	3.58132e-05	0.0418246	0.0418246	CRC up vs Normal	19.3237	0.0664733	1.20926	0.311988	0.257999	1
64764	cg04861968	CRTAC1	Unclassified_Cell_type_specific	Island	3.74251e-05	0.000154869	0.398071	0.253714	0.253714	0.185244	0.183264	3.74251e-05	0.0704499	0.0704499	CRC up vs Normal	19.2506	0.18612	1.06204	0.770106	0.71545	1
274623	cg24321688	NFKBIB;NFKBIB		N_Shelf	3.76649e-05	0.000155782	0.0334215	0.791599	0.791599	0.762132	0.762132	3.76649e-05	0.029467	0.029467	CRC up vs Normal	19.2026	0.0329956	1.53151	0.197368	0.128871	1
229266	cg19697936	HS6ST2;HS6ST2		S_Shelf	3.77617e-05	0.000156131	0.00174075	0.743873	0.743873	0.706162	0.706162	3.77617e-05	0.0377108	0.0377108	CRC up vs Normal	19.1965	0.0540398	1.98069	0.418187	0.211132	1
48497	cg03565777			Island	3.79758e-05	0.000156945	0.850092	0.502385	0.502385	0.426273	0.426273	3.79758e-05	0.0761126	0.0761126	CRC up vs Normal	19.1829	0.220139	0.786209	0.676677	0.860684	1
109623	cg08602190	ADAM12;ADAM12		Island	3.8172e-05	0.00015768	0.175502	0.256337	0.256337	0.17855	0.17855	3.8172e-05	0.0777864	0.0777864	CRC up vs Normal	19.1706	0.229928	1.24149	1.11676	0.899534	1
193651	cg16239296	BTBD1;BTBD1	Unclassified_Cell_type_specific	S_Shore	3.82564e-05	0.000157997	0.283526	0.713276	0.713276	0.687673	0.687673	3.82564e-05	0.0256026	0.0256026	CRC up vs Normal	19.1652	0.0249087	1.14188	0.111306	0.097476	1
280075	cg24845234	IGF2BP3		Island	3.86371e-05	0.000159427	0.492561	0.356956	0.356968	0.301533	0.30028	3.86371e-05	0.0566873	0.0566873	CRC up vs Normal	19.2073	0.118898	1.00461	0.466407	0.451888	1
286153	cg25452503	FAM126A		N_Shore	3.94696e-05	0.000162604	0.156775	0.27442	0.27442	0.200031	0.200031	3.94696e-05	0.0743889	0.0743889	CRC up vs Normal	19.0904	0.210281	1.26337	1.0437	0.826126	1
2995	cg00197322	MAD1L1;MAD1L1;MAD1L1		N_Shore	3.95481e-05	0.000162895	0.59494	0.633062	0.633062	0.694425	0.695588	3.95481e-05	-0.0625262	-0.0625262	CRC down vs Normal	19.1179	0.146607	0.945783	0.543962	0.567476	1
4937	cg00341742	RPRM	Unclassified	S_Shore	3.95779e-05	0.000163009	0.191683	0.235371	0.235371	0.150118	0.150118	3.95779e-05	0.0852533	0.0852533	CRC up vs Normal	19.0838	0.276189	1.22404	1.32861	1.08543	1
100109	cg07800359	MAD1L1;MAD1L1;MAD1L1		N_Shelf	4.00898e-05	0.000164886	0.363675	0.831191	0.831191	0.798313	0.798313	4.00898e-05	0.0328778	0.0328778	CRC up vs Normal	19.053	0.0410761	1.08415	0.175298	0.161691	1
216131	cg18388891	LASS4;LASS4	Unclassified	Island	4.02019e-05	0.000165304	0.378222	0.163915	0.163915	0.0602037	0.0602037	4.02019e-05	0.103711	0.103711	CRC up vs Normal	19.0463	0.408726	1.07452	1.7294	1.60946	1
61396	cg04585390	SLC5A10;SLC5A10		Island	4.07686e-05	0.000167407	0.45836	0.640271	0.640271	0.689023	0.689023	4.07686e-05	-0.0487524	-0.0487524	CRC down vs Normal	19.0128	0.0903183	1.02453	0.365017	0.356279	1
191659	cg16040614	PRRT1		S_Shore	4.11694e-05	0.000168916	0.0370801	0.708202	0.708202	0.676713	0.676891	4.11694e-05	0.0313111	0.0313111	CRC up vs Normal	19.0213	0.0367643	1.51734	0.219953	0.143027	1
269202	cg23788334		Unclassified	Island	4.11773e-05	0.000168944	0.334006	0.123969	0.123969	0.0784612	0.0784612	4.11773e-05	0.0455082	0.0455082	CRC up vs Normal	18.9889	0.0786979	1.1045	0.343313	0.31083	1
121425	cg09659697	CCNO	Unclassified	Island	4.14187e-05	0.000169851	0.00620121	0.106264	0.106264	0.122648	0.122648	4.14187e-05	-0.0163844	-0.0163844	CRC down vs Normal	18.975	0.010201	1.79219	0.0722613	0.0403202	1
261162	cg23000550	P2RX6;P2RX6;MGC16703	Promoter_Associated	Island	4.1426e-05	0.000169876	0.400015	0.123498	0.123498	0.0438994	0.0428559	4.1426e-05	0.0806421	0.0806421	CRC up vs Normal	19.0064	0.243868	1.0608	1.02082	0.949483	1
249292	cg21766898	TFAP2B		S_Shore	4.17291e-05	0.000170995	0.0130283	0.277534	0.277534	0.220332	0.220332	4.17291e-05	0.0572015	0.0572015	CRC up vs Normal	18.9571	0.124336	1.6795	0.826165	0.491912	1
224272	cg19205023	DPYSL4		Island	4.19374e-05	0.000171771	0.791069	0.371472	0.371472	0.300524	0.300524	4.19374e-05	0.0709476	0.0709476	CRC up vs Normal	18.9452	0.191275	0.828735	0.627533	0.757218	1
173322	cg14336737		Promoter_Associated	Island	4.22899e-05	0.000173089	5.67034e-14	0.0783203	0.0783203	0.0832434	0.083373	4.22899e-05	-0.00505264	-0.00505264	CRC down vs Normal	18.9569	0.000957345	6.28571	0.0238077	0.00373709	1
306747	cg27418895	FKBP1B;FKBP1B;FKBP1B;FKBP1B	Unclassified_Cell_type_specific	Island	4.25159e-05	0.000173936	0.423806	0.162447	0.162447	0.0979556	0.09661	4.25159e-05	0.0658369	0.0658369	CRC up vs Normal	18.9441	0.162544	1.04582	0.673001	0.634934	1
61098	cg04565067	GPR177;GPR177	Unclassified_Cell_type_specific	S_Shore	4.27006e-05	0.00017462	0.0156122	0.156852	0.156852	0.179176	0.179176	4.27006e-05	-0.0223241	-0.0223241	CRC down vs Normal	18.902	0.0189379	1.65159	0.124104	0.0751421	1
67454	cg05071898	FLJ45983;GATA3;GATA3;FLJ45983		Island	4.27739e-05	0.000174889	0.505703	0.152194	0.152194	0.0783191	0.0783191	4.27739e-05	0.0738751	0.0738751	CRC up vs Normal	18.8979	0.207386	0.996693	0.820328	0.82305	1
231172	cg19869443	SAMD13;SAMD13		S_Shore	4.30041e-05	0.00017574	0.133201	0.280559	0.280559	0.320122	0.320122	4.30041e-05	-0.0395636	-0.0395636	CRC down vs Normal	18.8851	0.0594806	1.29418	0.305711	0.23622	1
221809	cg18938907	GSTM1;GSTM1;GSTM1;GSTM1	Unclassified_Cell_type_specific	Island	4.34023e-05	0.00017725	0.000599276	0.342951	0.342951	0.25211	0.25211	4.34023e-05	0.0908413	0.0908413	CRC up vs Normal	18.8631	0.313581	2.13694	2.66434	1.24681	1
209545	cg17763188	XKR5		Island	4.42013e-05	0.000180204	0.329929	0.189592	0.189592	0.0973714	0.0973714	4.42013e-05	0.0922208	0.0922208	CRC up vs Normal	18.8195	0.323178	1.10738	1.42624	1.28794	1
94195	cg07297582	MLF1;MLF1;MLF1	Promoter_Associated	Island	4.42933e-05	0.000180558	0.555627	0.148105	0.148105	0.0843039	0.0843039	4.42933e-05	0.0638008	0.0638008	CRC up vs Normal	18.8145	0.15468	0.968105	0.596932	0.616599	1
10216	cg00700007	HIST1H1B		Island	4.44695e-05	0.000181212	0.344823	0.159149	0.159149	0.0747107	0.0747107	4.44695e-05	0.0844382	0.0844382	CRC up vs Normal	18.8051	0.270933	1.09696	1.18533	1.08056	1
292112	cg26068595	RPS6KL1		N_Shelf	4.45432e-05	0.000181486	0.275812	0.757796	0.757796	0.779915	0.779915	4.45432e-05	-0.022119	-0.022119	CRC down vs Normal	18.8011	0.0185915	1.14797	0.0851383	0.0741639	1
115934	cg09162949	ALDH1A2;ALDH1A2	Unclassified	Island	4.57422e-05	0.000185969	0.565209	0.210787	0.210787	0.149367	0.149367	4.57422e-05	0.0614203	0.0614203	CRC up vs Normal	18.7377	0.143353	0.962669	0.55237	0.57379	1
114380	cg09019052	LOC399815;FAM24B	Unclassified	Island	4.58259e-05	0.000186292	0.438453	0.198028	0.198028	0.119416	0.119416	4.58259e-05	0.0786116	0.0786116	CRC up vs Normal	18.7334	0.234832	1.03654	0.974518	0.940162	1
122439	cg09758742	XKR6	Promoter_Associated	Island	4.60663e-05	0.000187179	0.294983	0.162317	0.162317	0.0857511	0.0857511	4.60663e-05	0.076566	0.076566	CRC up vs Normal	18.7209	0.222769	1.13304	1.0112	0.892463	1
182496	cg15133448	GPR120		S_Shore	4.61558e-05	0.00018752	0.414613	0.277375	0.277375	0.328579	0.328579	4.61558e-05	-0.0512041	-0.0512041	CRC down vs Normal	18.7162	0.0996307	1.05125	0.419703	0.399242	1
44503	cg03255135		Unclassified	Island	4.63331e-05	0.000188209	0.295145	0.220693	0.220693	0.155649	0.155649	4.63331e-05	0.0650434	0.0650434	CRC up vs Normal	18.7071	0.160764	1.13292	0.730203	0.644532	1
279812	cg24818524	FRMPD4		N_Shore	4.76954e-05	0.000193283	0.37908	0.587654	0.587654	0.525546	0.525546	4.76954e-05	0.0621074	0.0621074	CRC up vs Normal	18.638	0.146578	1.07396	0.63346	0.589836	1
72535	cg05491854	FAM65B		N_Shore	4.80769e-05	0.000194724	0.390356	0.350227	0.350227	0.287652	0.287652	4.80769e-05	0.062575	0.062575	CRC up vs Normal	18.619	0.148794	1.06664	0.639303	0.599363	1
290891	cg25949886	CD70	Unclassified	Island	4.84566e-05	0.000196139	0.0566631	0.131784	0.131784	0.0907444	0.0907444	4.84566e-05	0.0410395	0.0410395	CRC up vs Normal	18.6003	0.064001	1.44473	0.372833	0.258064	1
71214	cg05374756			N_Shelf	4.86594e-05	0.000196901	0.0321782	0.761929	0.761929	0.736289	0.736289	4.86594e-05	0.0256404	0.0256404	CRC up vs Normal	18.5904	0.0249823	1.53762	0.154972	0.100787	1
254212	cg22284034	NCKAP1;NCKAP1	Unclassified	Island	4.87035e-05	0.000197061	0.000158485	0.0755247	0.0755247	0.0874317	0.0874317	4.87035e-05	-0.0119071	-0.0119071	CRC down vs Normal	18.5882	0.00538756	2.33149	0.0506815	0.0217378	1
184216	cg15319457	HES6;HES6		Island	4.89176e-05	0.000197842	0.0595128	0.0585448	0.0585448	0.0822348	0.0822348	4.89176e-05	-0.02369	-0.02369	CRC down vs Normal	18.5778	0.0213262	1.43647	0.123674	0.0860956	1
145764	cg11906827	ABHD8	Unclassified	Island	4.92e-05	0.000198872	0.359061	0.154397	0.154397	0.0806857	0.0806857	4.92e-05	0.0737109	0.0737109	CRC up vs Normal	18.5641	0.206465	1.08725	0.906913	0.834134	1
189743	cg15852223	FLJ45983;GATA3;GATA3;FLJ45983		Island	4.92045e-05	0.000198888	0.564647	0.100994	0.100994	0.0495817	0.0495817	4.92045e-05	0.0514121	0.0514121	CRC up vs Normal	18.5638	0.100442	0.962988	0.390777	0.405797	1
61117	cg04566512			Island	4.92336e-05	0.000198995	0.133394	0.705773	0.705773	0.793156	0.793156	4.92336e-05	-0.0873831	-0.0873831	CRC down vs Normal	18.5624	0.290161	1.29391	1.51694	1.17237	1
25791	cg01845451	TCIRG1		N_Shore	4.95328e-05	0.000200116	0.375935	0.717922	0.717922	0.755745	0.755745	4.95328e-05	-0.0378226	-0.0378226	CRC down vs Normal	18.548	0.0543609	1.07602	0.236522	0.219812	1
208940	cg17698366			N_Shore	4.99782e-05	0.000201781	0.182868	0.341313	0.341313	0.288306	0.288306	4.99782e-05	0.0530068	0.0530068	CRC up vs Normal	18.5267	0.106769	1.2334	0.533104	0.432224	1
183323	cg15219320			Island	5.00992e-05	0.000202233	4.59787e-05	0.0860877	0.0860877	0.0936494	0.0936494	5.00992e-05	-0.00756172	-0.00756172	CRC down vs Normal	18.521	0.00217282	2.51361	0.0221167	0.00879878	1
24623	cg01764904		Unclassified_Cell_type_specific	Island	5.18745e-05	0.00020877	0.303755	0.293602	0.294403	0.20627	0.212112	5.18745e-05	0.0822903	0.0822903	CRC up vs Normal	18.4995	0.250553	1.12766	1.14546	0.988696	1
233199	cg20072242	LOC399815;FAM24B	Unclassified	Island	5.20361e-05	0.000209341	0.551039	0.217906	0.217906	0.138568	0.138568	5.20361e-05	0.0793383	0.0793383	CRC up vs Normal	18.4308	0.239193	0.970711	0.944838	0.973346	1
21534	cg01519765	ETV5		S_Shore	5.2279e-05	0.000210214	0.00636523	0.194339	0.194339	0.228676	0.228676	5.2279e-05	-0.0343362	-0.0343362	CRC down vs Normal	18.4197	0.044801	1.78826	0.326211	0.182418	1
253566	cg22217793			N_Shelf	5.24583e-05	0.000210856	0.255779	0.793528	0.793528	0.825902	0.825902	5.24583e-05	-0.0323741	-0.0323741	CRC down vs Normal	18.4116	0.0398271	1.16436	0.188902	0.162237	1
25133	cg01800926	CLSTN1;CLSTN1		Island	5.31871e-05	0.000213522	7.8696e-05	0.150716	0.150716	0.167558	0.167558	5.31871e-05	-0.0168419	-0.0168419	CRC down vs Normal	18.3788	0.0107786	2.43431	0.107074	0.0439854	1
78831	cg06024075			N_Shelf	5.34564e-05	0.000214519	0.0699645	0.753241	0.753241	0.727136	0.727136	5.34564e-05	0.0261048	0.0261048	CRC up vs Normal	18.3668	0.0258955	1.40896	0.148987	0.105743	1
59153	cg04408897	GABBR1;GABBR1;GABBR1	Unclassified	S_Shore	5.41324e-05	0.000216993	0.367773	0.189201	0.189201	0.123378	0.123378	5.41324e-05	0.065823	0.065823	CRC up vs Normal	18.337	0.164641	1.08142	0.728226	0.673399	1
61533	cg04598100		Unclassified	N_Shore	5.48668e-05	0.000219684	0.232465	0.203516	0.203516	0.15744	0.15744	5.48668e-05	0.0460762	0.0460762	CRC up vs Normal	18.305	0.0806745	1.18462	0.391569	0.330543	1
241231	cg20934881	ATP8B2;ATP8B2		Island	5.5347e-05	0.00022144	0.133344	0.226286	0.226286	0.19719	0.19719	5.5347e-05	0.0290968	0.0290968	CRC up vs Normal	18.2843	0.0321717	1.29398	0.170759	0.131964	1
20333	cg01429360	IGF2BP3		Island	5.53748e-05	0.000221543	0.155574	0.213274	0.213274	0.145252	0.149061	5.53748e-05	0.0642129	0.0642129	CRC up vs Normal	18.3129	0.154623	1.26609	0.80176	0.624814	1
260331	cg22919784			Island	5.56457e-05	0.000222532	0.101875	0.196157	0.196157	0.140348	0.140348	5.56457e-05	0.0558082	0.0558082	CRC up vs Normal	18.2716	0.118353	1.34315	0.652517	0.485809	1
46799	cg03435448	WDR82		N_Shore	5.58289e-05	0.000223195	0.45144	0.230117	0.230117	0.177101	0.177101	5.58289e-05	0.0530161	0.0530161	CRC up vs Normal	18.2638	0.106807	1.02868	0.45118	0.438601	1
238847	cg20678442			Island	5.83522e-05	0.000232415	0.457535	0.164811	0.164811	0.0686543	0.0686543	5.83522e-05	0.096157	0.096157	CRC up vs Normal	18.159	0.351354	1.02502	1.48746	1.45116	1
189757	cg15853117	OTX1		Island	5.84314e-05	0.000232704	3.1296e-05	0.186262	0.186262	0.209236	0.209236	5.84314e-05	-0.0229746	-0.0229746	CRC down vs Normal	18.1558	0.0200576	2.57062	0.212992	0.0828563	1
258458	cg22734480	ABHD8	Unclassified	Island	5.89352e-05	0.000234538	0.274074	0.143231	0.143231	0.0801846	0.0801846	5.89352e-05	0.0630462	0.0630462	CRC up vs Normal	18.1355	0.151043	1.14936	0.717944	0.624645	1
238467	cg20643871	ISL2	Promoter_Associated	N_Shore	5.97236e-05	0.000237413	0.182999	0.219512	0.219512	0.1599	0.1599	5.97236e-05	0.0596117	0.0596117	CRC up vs Normal	18.104	0.135035	1.23325	0.689899	0.559413	1
234899	cg20253151	DUSP5		Island	6.03426e-05	0.000239664	0.538227	0.207473	0.207473	0.128839	0.128839	6.03426e-05	0.0786338	0.0786338	CRC up vs Normal	18.0796	0.234965	0.978008	0.953272	0.974707	1
203471	cg17152869	LOC286002;SLC26A4	Unclassified_Cell_type_specific	S_Shore	6.04077e-05	0.000239889	0.0726784	0.184807	0.184807	0.136469	0.136469	6.04077e-05	0.0483376	0.0483376	CRC up vs Normal	18.0771	0.0887879	1.40242	0.516612	0.368372	1
96438	cg07492045	LOC729678	Promoter_Associated	N_Shore	6.08163e-05	0.000241369	0.138316	0.336872	0.336872	0.237564	0.237564	6.08163e-05	0.0993079	0.0993079	CRC up vs Normal	18.0611	0.374759	1.28713	2.00304	1.55621	1
280370	cg24869601	TFAP2A;TFAP2A	Unclassified	Island	6.25962e-05	0.000247851	0.100822	0.400486	0.400486	0.482994	0.482994	6.25962e-05	-0.082508	-0.082508	CRC down vs Normal	17.993	0.258688	1.34502	1.45031	1.07829	1
109589	cg08598722		Unclassified_Cell_type_specific	S_Shelf	6.32627e-05	0.000250279	0.000417107	0.143871	0.143871	0.16595	0.16595	6.32627e-05	-0.0220794	-0.0220794	CRC down vs Normal	17.9679	0.018525	2.18991	0.169335	0.0773253	1
30049	cg02164129	OTP		Island	6.36003e-05	0.000251502	0.56166	0.203434	0.203434	0.107656	0.107656	6.36003e-05	0.0957784	0.0957784	CRC up vs Normal	17.9554	0.348593	0.964681	1.40466	1.45608	1
284387	cg25282783	IGF2BP3		Island	6.38525e-05	0.000252383	0.417703	0.179885	0.179885	0.115536	0.115536	6.38525e-05	0.0643496	0.0643496	CRC up vs Normal	17.946	0.157353	1.04932	0.690045	0.657609	1
62460	cg04676561	HIST1H1B	Promoter_Associated	Island	6.40335e-05	0.000253015	0.389546	0.146217	0.146217	0.0909837	0.0909837	6.40335e-05	0.0552332	0.0552332	CRC up vs Normal	17.9393	0.115927	1.06716	0.517211	0.484661	1
115884	cg09157736			S_Shelf	6.43426e-05	0.000254132	0.00692716	0.81277	0.81277	0.795579	0.795579	6.43426e-05	0.0171915	0.0171915	CRC up vs Normal	17.928	0.0112309	1.77554	0.0834206	0.0469833	1
75454	cg05743054	MLF1;MLF1;MLF1	Promoter_Associated	Island	6.46599e-05	0.000255291	0.318167	0.134013	0.134013	0.0828594	0.0828594	6.46599e-05	0.0511532	0.0511532	CRC up vs Normal	17.9164	0.0994328	1.11582	0.464445	0.416238	1
71097	cg05367661	C7orf57;C7orf57	Promoter_Associated	Island	6.47518e-05	0.000255638	0.361176	0.1997	0.1997	0.139918	0.139918	6.47518e-05	0.0597823	0.0597823	CRC up vs Normal	17.913	0.135809	1.08583	0.617423	0.568619	1
239568	cg20741319	WNT5A		N_Shelf	6.56927e-05	0.000259002	0.122714	0.734348	0.734348	0.689228	0.689228	6.56927e-05	0.0451204	0.0451204	CRC up vs Normal	17.879	0.0773623	1.30937	0.424922	0.324525	1
105682	cg08262496	C16orf52		S_Shelf	6.56953e-05	0.000259009	0.191323	0.733751	0.733751	0.704177	0.704177	6.56953e-05	0.0295744	0.0295744	CRC up vs Normal	17.8789	0.0332364	1.22441	0.170712	0.139423	1
174941	cg14471364			S_Shore	6.62453e-05	0.000260998	0.06628	0.316969	0.316969	0.247808	0.247808	6.62453e-05	0.0691612	0.0691612	CRC up vs Normal	17.8592	0.181765	1.41821	1.08255	0.763323	1
295976	cg26424556	SCNN1B		Island	6.66656e-05	0.0002625	0.0306709	0.194979	0.194979	0.146256	0.146256	6.66656e-05	0.0487231	0.0487231	CRC up vs Normal	17.8443	0.0902096	1.54532	0.585913	0.379153	1
187492	cg15641024	RTN4RL2		Island	6.689e-05	0.00026329	0.583073	0.422306	0.422306	0.373849	0.373849	6.689e-05	0.0484569	0.0484569	CRC up vs Normal	17.8364	0.0892268	0.952556	0.357388	0.375189	1
10755	cg00735962	PRKCB;PRKCB	Promoter_Associated	Island	6.70678e-05	0.000263953	0.421151	0.154631	0.154631	0.0618274	0.0618274	6.70678e-05	0.0928034	0.0928034	CRC up vs Normal	17.8301	0.327274	1.04718	1.44159	1.37664	1
278179	cg24668736	LOC401463	Unclassified_Cell_type_specific	N_Shore	6.74229e-05	0.000265219	0.117978	0.254357	0.254357	0.17363	0.17363	6.74229e-05	0.0807269	0.0807269	CRC up vs Normal	17.8177	0.24764	1.31659	1.3724	1.04239	1
225359	cg19315863	FLJ45983;GATA3;GATA3;FLJ45983		Island	6.75563e-05	0.000265693	0.565614	0.191939	0.191939	0.0907358	0.0907358	6.75563e-05	0.101204	0.101204	CRC up vs Normal	17.813	0.389202	0.96244	1.57715	1.6387	1
127676	cg10217292	LPCAT1	Unclassified_Cell_type_specific	S_Shore	6.7657e-05	0.000266038	0.12427	0.717488	0.717488	0.67647	0.67647	6.7657e-05	0.0410181	0.0410181	CRC up vs Normal	17.8095	0.0639346	1.30705	0.351914	0.269244	1
296219	cg26450866	KCNA7		S_Shore	6.79115e-05	0.000266937	0.874378	0.286896	0.286896	0.224331	0.224331	6.79115e-05	0.0625649	0.0625649	CRC up vs Normal	17.8006	0.148746	0.766255	0.480225	0.626716	1
107104	cg08382235	TBX1;TBX1;TBX1		Island	6.86073e-05	0.000269422	0.499055	0.138018	0.138018	0.058309	0.058309	6.86073e-05	0.0797087	0.0797087	CRC up vs Normal	17.7766	0.241432	1.00055	1.01917	1.01861	1
113362	cg08923033	HBA1		N_Shore	6.9103e-05	0.000271204	0.0315018	0.117107	0.117107	0.137154	0.137154	6.9103e-05	-0.0200468	-0.0200468	CRC down vs Normal	17.7597	0.0152712	1.54103	0.0993827	0.0644911	1
283365	cg25172604		Promoter_Associated	Island	6.96657e-05	0.000273184	0.461387	0.0470759	0.0470759	0.066309	0.066309	6.96657e-05	-0.0192331	-0.0192331	CRC down vs Normal	17.7406	0.0140566	1.02272	0.0607758	0.0594258	1
181038	cg15000232	PNPLA3	Unclassified	N_Shore	6.98074e-05	0.000273684	0.0103664	0.147861	0.147861	0.168131	0.168131	6.98074e-05	-0.0202696	-0.0202696	CRC down vs Normal	17.7358	0.0156126	1.71447	0.113192	0.0660217	1
236503	cg20429584			N_Shelf	6.98232e-05	0.000273735	1.92404e-05	0.797922	0.797922	0.781146	0.781146	6.98232e-05	0.0167759	0.0167759	CRC up vs Normal	17.7352	0.0106944	2.64305	0.119533	0.0452253	1
55025	cg04092800	PTGER4	Promoter_Associated	Island	7.03554e-05	0.000275602	0.434411	0.266895	0.266895	0.197353	0.197353	7.03554e-05	0.0695417	0.0695417	CRC up vs Normal	17.7174	0.18377	1.03901	0.808271	0.777923	1
276472	cg24498031	PAK6;C15orf56;PAK6;PAK6	Unclassified_Cell_type_specific	Island	7.16707e-05	0.000280261	3.50305e-05	0.0516698	0.0516698	0.0590317	0.0590317	7.16707e-05	-0.00736187	-0.00736187	CRC down vs Normal	17.6738	0.00205949	2.55389	0.02232	0.00873961	1
127968	cg10244047	BAI3	Unclassified	S_Shore	7.25153e-05	0.000283281	0.298499	0.194068	0.194068	0.123715	0.123715	7.25153e-05	0.0703532	0.0703532	CRC up vs Normal	17.6462	0.188084	1.13037	0.903615	0.799394	1
68072	cg05128656			Island	7.42833e-05	0.000289522	0.0128179	0.198016	0.198016	0.235694	0.235694	7.42833e-05	-0.0376787	-0.0376787	CRC down vs Normal	17.5896	0.0539481	1.682	0.386908	0.230029	1
70370	cg05310557	SMAD7		Island	7.47552e-05	0.000291182	0.00633328	0.174253	0.174253	0.147583	0.147583	7.47552e-05	0.0266703	0.0266703	CRC up vs Normal	17.5747	0.0270296	1.78902	0.206362	0.115349	1
300491	cg26838995	ZNF547;TRAPPC2P1	Promoter_Associated	Island	7.55541e-05	0.000293972	0.304588	0.164745	0.164598	0.110476	0.110476	7.55541e-05	0.0541219	0.0541219	CRC up vs Normal	17.5773	0.109844	1.12641	0.527941	0.462444	1
156103	cg12929567	KCNK4	Unclassified_Cell_type_specific	Island	7.55982e-05	0.000294114	0.468977	0.104046	0.104046	0.0470219	0.0470219	7.55982e-05	0.0570238	0.0570238	CRC up vs Normal	17.5484	0.123565	1.0182	0.537718	0.528106	1
9677	cg00661855	BPHL;BPHL;BPHL;BPHL		N_Shore	7.59018e-05	0.000295199	0.00181604	0.646946	0.646946	0.61892	0.618741	7.59018e-05	0.0282055	0.0282055	CRC up vs Normal	17.5664	0.0298331	1.98038	0.252247	0.125674	1
42157	cg03065329	TTL		Island	7.64093e-05	0.000296993	1.39532e-06	0.138512	0.138512	0.149521	0.149521	7.64093e-05	-0.0110089	-0.0110089	CRC down vs Normal	17.5233	0.00460547	3.04187	0.0599598	0.0197115	1
156844	cg13008631	IRS1		Island	7.75659e-05	0.00030105	0.812242	0.620404	0.620408	0.554227	0.5558	7.75659e-05	0.0646076	0.0646076	CRC up vs Normal	17.5435	0.154443	0.813351	0.53702	0.64265	1
279779	cg24814117	AP3B1	Promoter_Associated	S_Shore	7.76024e-05	0.00030118	0.0342575	0.226375	0.226375	0.157753	0.157753	7.76024e-05	0.068622	0.068622	CRC up vs Normal	17.4869	0.178941	1.52753	1.17232	0.767464	1
66781	cg05021643	HOXD3		Island	7.93073e-05	0.000307273	0.00018143	0.551501	0.551501	0.51001	0.51001	7.93073e-05	0.0414906	0.0414906	CRC up vs Normal	17.4359	0.0654158	2.31168	0.650469	0.281384	1
211878	cg17987651		Unclassified	Island	8.07637e-05	0.000312396	0.54377	0.302888	0.302888	0.252404	0.252404	8.07637e-05	0.0504837	0.0504837	CRC up vs Normal	17.3933	0.0968468	0.974848	0.407101	0.417605	1
69176	cg05216862	FAM46A	Promoter_Associated	Island	8.24686e-05	0.000318437	7.66996e-13	0.0448143	0.0448143	0.0488115	0.0488115	8.24686e-05	-0.00399719	-0.00399719	CRC down vs Normal	17.3443	0.000607146	5.64718	0.0148261	0.00262541	1
138084	cg11200929	CRABP1;CRABP1		Island	8.28542e-05	0.000319795	0.592782	0.307321	0.307321	0.22366	0.22366	8.28542e-05	0.0836608	0.0836608	CRC up vs Normal	17.3334	0.265967	0.947065	1.0899	1.15081	1
31360	cg02266849	PGLS		N_Shore	8.29824e-05	0.000320253	0.0171181	0.533656	0.533656	0.565099	0.565099	8.29824e-05	-0.031443	-0.031443	CRC down vs Normal	17.3298	0.0375691	1.63731	0.266213	0.162592	1
230801	cg19832898	HKDC1		S_Shelf	8.33851e-05	0.000321679	0.00360415	0.774501	0.774501	0.751369	0.751369	8.33851e-05	0.0231326	0.0231326	CRC up vs Normal	17.3184	0.0203345	1.8732	0.164956	0.0880614	1
39849	cg02900766	ALDH1A2;ALDH1A2		Island	8.36455e-05	0.000322595	0.468514	0.40929	0.40929	0.338686	0.339692	8.36455e-05	0.0695975	0.0695975	CRC up vs Normal	17.338	0.181643	1.01866	0.800409	0.775269	1
61277	cg04576684	ABHD8	Unclassified	Island	8.56783e-05	0.0003297	0.310078	0.254277	0.254277	0.163463	0.163463	8.56783e-05	0.0908144	0.0908144	CRC up vs Normal	17.2549	0.313396	1.12173	1.52803	1.3622	1
92773	cg07173547	IGSF22	Unclassified_Cell_type_specific	S_Shore	8.58324e-05	0.000330255	0.0268206	0.233526	0.233526	0.177668	0.177668	8.58324e-05	0.0558584	0.0558584	CRC up vs Normal	17.2507	0.118566	1.56674	0.807627	0.515482	1
31462	cg02274361	STK32C		Island	8.89058e-05	0.000341034	0.00210703	0.848852	0.848852	0.822924	0.822924	8.89058e-05	0.0259283	0.0259283	CRC up vs Normal	17.1685	0.0255464	1.95258	0.217906	0.111599	1
56167	cg04180299	RLTPR	Promoter_Associated	Island	8.96211e-05	0.000343565	0.45634	0.119372	0.119216	0.046545	0.046545	8.96211e-05	0.0726707	0.0726707	CRC up vs Normal	17.1761	0.198039	1.02595	0.887181	0.853213	1
21712	cg01533397	MDC1		N_Shore	8.98985e-05	0.0003445	0.0299184	0.70793	0.70793	0.675997	0.675997	8.98985e-05	0.0319337	0.0319337	CRC up vs Normal	17.1425	0.0387508	1.5493	0.262665	0.169538	1
278536	cg24697075	NPPB		N_Shore	9.00335e-05	0.000344975	0.287932	0.439623	0.439623	0.384553	0.384553	9.00335e-05	0.05507	0.05507	CRC up vs Normal	17.139	0.115243	1.13846	0.574123	0.5043	1
97732	cg07594674		Unclassified	Island	9.07705e-05	0.000347459	0.119756	0.115659	0.115659	0.136407	0.136725	9.07705e-05	-0.0210661	-0.0210661	CRC down vs Normal	17.1463	0.0166417	1.31534	0.0957477	0.0718225	1
208461	cg17641046	MLH1;MLH1;MLH1;EPM2AIP1;MLH1	Unclassified	Island	9.24893e-05	0.000353448	0.0590013	0.204882	0.204882	0.123689	0.123689	9.24893e-05	0.0811931	0.0811931	CRC up vs Normal	17.0762	0.250508	1.43793	1.58208	1.10025	1
181893	cg15080119	HIST1H2BH;HIST1H2BH;HIST1H3F		S_Shore	9.35835e-05	0.000357254	0.339813	0.239923	0.239923	0.156609	0.156609	9.35835e-05	0.0833143	0.0833143	CRC up vs Normal	17.0487	0.263769	1.10044	1.2769	1.16036	1
16961	cg01172965	KCNK13	NonGene_Associated	Island	9.36886e-05	0.000357629	0.368021	0.214601	0.214601	0.143932	0.143932	9.36886e-05	0.0706691	0.0706691	CRC up vs Normal	17.0461	0.189777	1.08125	0.902829	0.834985	1
64129	cg04808985	PDE2A;PDE2A;PDE2A;PDE2A	Unclassified	S_Shore	9.38716e-05	0.000358266	0.981593	0.301207	0.301207	0.341511	0.341511	9.38716e-05	-0.0403039	-0.0403039	CRC down vs Normal	17.0416	0.0617274	0.615006	0.167074	0.271662	1
144166	cg11767181	IGSF21		Island	9.42435e-05	0.00035957	0.103649	0.131524	0.131524	0.0885712	0.0885712	9.42435e-05	0.0429523	0.0429523	CRC up vs Normal	17.0323	0.0701063	1.34006	0.413683	0.308705	1
232311	cg19980199	SLC9A3		N_Shore	9.52704e-05	0.000363197	0.0527242	0.670626	0.670626	0.622637	0.622637	9.52704e-05	0.0479899	0.0479899	CRC up vs Normal	17.0071	0.0875152	1.45679	0.562228	0.385936	1
262019	cg23076591	MN1		Island	9.54977e-05	0.000363987	0.28903	0.177572	0.177572	0.0921641	0.0921641	9.54977e-05	0.0854075	0.0854075	CRC up vs Normal	17.0015	0.277189	1.13761	1.39105	1.22278	1
1770	cg00109551	ATP11A;ATP11A		Island	9.61509e-05	0.000366242	0.0735228	0.843826	0.843826	0.833004	0.833004	9.61509e-05	0.0108218	0.0108218	CRC up vs Normal	16.9856	0.00445019	1.40043	0.0275182	0.0196498	1
134031	cg10807003	ZNF366		S_Shelf	9.63786e-05	0.000367014	0.000175242	0.733314	0.733314	0.706764	0.706764	9.63786e-05	0.0265505	0.0265505	CRC up vs Normal	16.9801	0.0267874	2.31676	0.274115	0.118318	1
96021	cg07461234	ZNF547;TRAPPC2P1	Promoter_Associated	Island	9.71356e-05	0.000369688	0.486823	0.144888	0.144888	0.0888042	0.0888952	9.71356e-05	0.0559924	0.0559924	CRC up vs Normal	16.9877	0.117568	1.00783	0.523124	0.512138	1
119587	cg09487101	EFNA2	Unclassified_Cell_type_specific	Island	9.80158e-05	0.000372758	0.836928	0.562734	0.562734	0.642307	0.642307	9.80158e-05	-0.079573	-0.079573	CRC down vs Normal	16.9409	0.240611	0.796312	0.84825	1.06522	1
114480	cg09028204	KCNS1		S_Shore	9.95349e-05	0.000378001	0.282146	0.354854	0.354854	0.26343	0.26343	9.95349e-05	0.0914237	0.0914237	CRC up vs Normal	16.905	0.317615	1.14296	1.61057	1.40911	1
18634	cg01302270	MLH1;MLH1;MLH1;EPM2AIP1;MLH1	Unclassified	Island	9.9893e-05	0.00037925	0.0921799	0.165589	0.165589	0.0948597	0.0948597	9.9893e-05	0.0707289	0.0707289	CRC up vs Normal	16.8967	0.190098	1.36096	1.14837	0.843796	1
199525	cg16749355	MICALL2		S_Shore	0.000100779	0.000382302	0.525025	0.788438	0.788438	0.762774	0.762112	0.000100779	0.0263263	0.0263263	CRC up vs Normal	16.9017	0.0259904	0.985631	0.113673	0.113793	1
82017	cg06315208	MDC1		N_Shore	0.000100953	0.000382914	0.0159777	0.660734	0.660734	0.60767	0.60767	0.000100953	0.0530641	0.0530641	CRC up vs Normal	16.8721	0.107	1.64801	0.783856	0.475639	1
10178	cg00697970	TDRD9		N_Shore	0.00010142	0.000384558	1.8677e-05	0.792488	0.792488	0.769842	0.769842	0.00010142	0.0226464	0.0226464	CRC up vs Normal	16.8614	0.0194886	2.64748	0.2295	0.0866861	1
162194	cg13499966	CYS1	Unclassified	Island	0.000101647	0.00038536	0.472805	0.173487	0.173487	0.0865978	0.0865978	0.000101647	0.086889	0.086889	CRC up vs Normal	16.8562	0.286888	1.01593	1.29682	1.27648	1
91772	cg07101782	MLH1;MLH1;MLH1;EPM2AIP1;MLH1	Unclassified	Island	0.000101841	0.00038604	0.0565685	0.105821	0.105821	0.0387372	0.0387372	0.000101841	0.0670834	0.0670834	CRC up vs Normal	16.8517	0.171007	1.44501	1.09977	0.76108	1
264867	cg23348158	FUZ	Promoter_Associated	S_Shore	0.000101918	0.000386307	0.000131176	0.185781	0.185781	0.126008	0.126008	0.000101918	0.0597733	0.0597733	CRC up vs Normal	16.85	0.135768	2.35922	1.42571	0.604311	1
59038	cg04399751	DNM3;DNM3		N_Shore	0.000102969	0.000389944	0.0689968	0.325357	0.325357	0.229574	0.229574	0.000102969	0.0957828	0.0957828	CRC up vs Normal	16.8261	0.348625	1.41134	2.19316	1.55395	1
192130	cg16088123	HIST1H1B;HIST1H1B	Promoter_Associated	N_Shore	0.000104371	0.000394835	0.0704751	0.232137	0.232137	0.173761	0.173761	0.000104371	0.058376	0.058376	CRC up vs Normal	16.7947	0.129495	1.40771	0.814058	0.578285	1
247668	cg21591173	AUTS2;AUTS2;AUTS2	Unclassified	Island	0.000104537	0.000395406	0.413216	0.138831	0.138831	0.0607855	0.0607855	0.000104537	0.0780454	0.0780454	CRC up vs Normal	16.7909	0.231461	1.05213	1.08776	1.03387	1
289288	cg25771649	RASGEF1A	Unclassified_Cell_type_specific	Island	0.000104993	0.000396918	0.292573	0.210443	0.210443	0.119634	0.119634	0.000104993	0.0908086	0.0908086	CRC up vs Normal	16.7808	0.313356	1.13488	1.58941	1.40051	1
230338	cg19789653	P2RX6;P2RX6;MGC16703	Promoter_Associated	Island	0.000105916	0.000400132	0.363899	0.0955332	0.0955332	0.0273675	0.0273675	0.000105916	0.0681657	0.0681657	CRC up vs Normal	16.7605	0.17657	1.084	0.856486	0.790115	1
235509	cg20314737	FLJ45983;GATA3;GATA3;FLJ45983		Island	0.000107138	0.00040437	0.355878	0.215316	0.215316	0.14173	0.14173	0.000107138	0.073586	0.073586	CRC up vs Normal	16.7338	0.205766	1.0894	1.00468	0.922231	1
156540	cg12975790	BTBD17	Unclassified_Cell_type_specific	Island	0.000107303	0.000404934	0.0370138	0.375094	0.375094	0.304519	0.304519	0.000107303	0.0705756	0.0705756	CRC up vs Normal	16.7303	0.189275	1.515	1.28547	0.848499	1
138150	cg11206041	HIST1H1B		Island	0.000107602	0.000405941	0.000162798	0.155028	0.155028	0.101785	0.101785	0.000107602	0.0532435	0.0532435	CRC up vs Normal	16.7238	0.107725	2.32756	1.12446	0.483106	1
308192	cg27554954	ANXA2;ANXA2;ANXA2;ANXA2		S_Shore	0.000108292	0.000408301	0.049161	0.571965	0.571965	0.641013	0.641013	0.000108292	-0.069048	-0.069048	CRC down vs Normal	16.709	0.18117	1.46843	1.19413	0.813202	1
173258	cg14331163	RORB		N_Shore	0.000108611	0.000409383	0.228919	0.230167	0.230167	0.174543	0.174543	0.000108611	0.0556234	0.0556234	CRC up vs Normal	16.7021	0.117571	1.18783	0.62711	0.527944	1
219727	cg18734304	FOXL2;C3orf72;FOXL2	Unclassified_Cell_type_specific	Island	0.000109368	0.000411889	0.368314	0.267223	0.267223	0.174287	0.174287	0.000109368	0.0929366	0.0929366	CRC up vs Normal	16.686	0.328214	1.08106	1.59483	1.47525	1
142187	cg11591636	ZIC5	Unclassified_Cell_type_specific	S_Shore	0.000109593	0.000412668	0.130704	0.360351	0.360351	0.293563	0.293563	0.000109593	0.0667874	0.0667874	CRC up vs Normal	16.6812	0.169501	1.2977	0.988966	0.762091	1
253531	cg22214565	LTBP3;LTBP3;LTBP3;LTBP3;LTBP3;LTBP3	Unclassified	Island	0.000109862	0.0004136	0.380056	0.0943954	0.0943954	0.0520223	0.0520223	0.000109862	0.0423731	0.0423731	CRC up vs Normal	16.6755	0.0682283	1.07332	0.329363	0.306864	1
74801	cg05683504			Island	0.0001103	0.000415083	0.337234	0.146089	0.146089	0.0945942	0.0957525	0.0001103	0.0503368	0.0503368	CRC up vs Normal	16.6913	0.0950172	1.10275	0.470815	0.421254	1
205380	cg17333837		Unclassified_Cell_type_specific	Island	0.000110752	0.000416632	0.0941519	0.18011	0.18011	0.118706	0.118706	0.000110752	0.0614041	0.0614041	CRC up vs Normal	16.6568	0.143278	1.35721	0.875578	0.645131	1
303931	cg27152443	ABHD8	Unclassified	Island	0.000111123	0.000417881	0.390066	0.169453	0.169453	0.100767	0.100767	0.000111123	0.0686856	0.0686856	CRC up vs Normal	16.649	0.179273	1.06683	0.861551	0.807584	1
209074	cg17715222		Unclassified	Island	0.000111423	0.000418933	0.279963	0.219893	0.219893	0.143477	0.143477	0.000111423	0.0764165	0.0764165	CRC up vs Normal	16.6428	0.2219	1.14468	1.14466	0.999984	1
157145	cg13040392		Unclassified_Cell_type_specific	Island	0.000111912	0.000420607	0.0124693	0.690093	0.690093	0.649644	0.649644	0.000111912	0.0404488	0.0404488	CRC up vs Normal	16.6326	0.0621721	1.68623	0.472729	0.280347	1
192537	cg16129172	ANK1	Promoter_Associated	Island	0.000114721	0.000430148	0.258006	0.212513	0.212513	0.118749	0.118749	0.000114721	0.0937638	0.0937638	CRC up vs Normal	16.5751	0.334082	1.16249	1.75731	1.51167	1
306490	cg27392559	MYO18A;MYO18A		S_Shelf	0.000115327	0.000432287	0.666795	0.77008	0.77008	0.751127	0.751127	0.000115327	0.0189531	0.0189531	CRC up vs Normal	16.5629	0.0136503	0.904922	0.0559342	0.0618111	1
272632	cg24113782	KCNMA1;KCNMA1;KCNMA1;KCNMA1		Island	0.000115425	0.000432608	0.349499	0.168134	0.168134	0.0905474	0.0905474	0.000115425	0.077587	0.077587	CRC up vs Normal	16.561	0.22875	1.09375	1.13307	1.03595	1
34289	cg02486086		Unclassified	Island	0.000116262	0.000435422	5.28227e-06	0.189814	0.189814	0.218532	0.218532	0.000116262	-0.0287174	-0.0287174	CRC down vs Normal	16.5442	0.0313381	2.83763	0.403128	0.142065	1
186416	cg15545410			Island	0.000116513	0.000436274	0.0361121	0.683296	0.683296	0.628384	0.628384	0.000116513	0.0549115	0.0549115	CRC up vs Normal	16.5392	0.114581	1.519	0.789249	0.519586	1
165265	cg13727122	NINL	Unclassified_Cell_type_specific	Island	0.000116928	0.000437701	0.266926	0.201188	0.201188	0.110137	0.110137	0.000116928	0.0910509	0.0910509	CRC up vs Normal	16.531	0.31503	1.15514	1.651	1.42927	1
119173	cg09448652	SNORD30;SNORD22;SNORD31;SNHG1		N_Shore	0.000116972	0.000437843	0.730632	0.450236	0.450236	0.384375	0.384375	0.000116972	0.0658614	0.0658614	CRC up vs Normal	16.5301	0.164833	0.867189	0.648552	0.747878	1
23716	cg01692815	AP3B1	Promoter_Associated	S_Shore	0.000117985	0.000441255	0.460784	0.155754	0.155754	0.0809823	0.0809823	0.000117985	0.0747716	0.0747716	CRC up vs Normal	16.5101	0.21245	1.02308	0.987361	0.96509	1
301730	cg26948603	DRD1	Unclassified	Island	0.000120844	0.00045091	0.209603	0.181317	0.181317	0.104885	0.104885	0.000120844	0.0764317	0.0764317	CRC up vs Normal	16.4547	0.221988	1.206	1.22026	1.01182	1
39336	cg02862674	TMEM151B	Unclassified_Cell_type_specific	Island	0.000120991	0.000451409	0.435643	0.160064	0.160064	0.102824	0.102824	0.000120991	0.0572397	0.0572397	CRC up vs Normal	16.4519	0.124503	1.03826	0.589291	0.567577	1
105097	cg08215400	CD163L1		Island	0.00012114	0.000451922	0.00398664	0.473524	0.473524	0.442939	0.442939	0.00012114	0.0305849	0.0305849	CRC up vs Normal	16.449	0.0355466	1.85821	0.30117	0.162076	1
145217	cg11856078		Unclassified_Cell_type_specific	S_Shore	0.000122112	0.000455223	0.096478	0.222786	0.222786	0.154811	0.154811	0.000122112	0.0679755	0.0679755	CRC up vs Normal	16.4305	0.175586	1.35287	1.08432	0.80149	1
203885	cg17186388	WIPF3		N_Shore	0.000122147	0.000455336	0.110297	0.480523	0.480523	0.411263	0.411263	0.000122147	0.0692597	0.0692597	CRC up vs Normal	16.4299	0.182282	1.32885	1.10572	0.832091	1
258332	cg22722802	MPV17L;MPV17L		Island	0.000123232	0.000458977	0.0388422	0.165803	0.165803	0.128998	0.128998	0.000123232	0.0368052	0.0368052	CRC up vs Normal	16.4094	0.0514758	1.50716	0.354592	0.235272	1
214136	cg18189994		Unclassified_Cell_type_specific	N_Shore	0.000125365	0.00046625	0.181901	0.169653	0.169653	0.108955	0.108955	0.000125365	0.0606981	0.0606981	CRC up vs Normal	16.3697	0.140002	1.23444	0.791817	0.641436	1
244399	cg21236315			Island	0.000125451	0.000466532	0.318178	0.241297	0.241297	0.174628	0.174628	0.000125451	0.066669	0.066669	CRC up vs Normal	16.3682	0.168901	1.11581	0.863539	0.773913	1
204328	cg17231347			N_Shore	0.000125696	0.000467343	0.604356	0.226956	0.226956	0.178479	0.178479	0.000125696	0.0484773	0.0484773	CRC up vs Normal	16.3637	0.089302	0.940518	0.384954	0.4093	1
10540	cg00720137	DYNLRB2	Unclassified	Island	0.000125886	0.000468008	0.38577	0.149802	0.149802	0.0940857	0.0940857	0.000125886	0.0557167	0.0557167	CRC up vs Normal	16.3602	0.117965	1.0696	0.578429	0.540789	1
292945	cg26145670	SCAND3;SCAND3		N_Shore	0.000126862	0.000471339	0.542779	0.438084	0.438084	0.49267	0.49267	0.000126862	-0.0545853	-0.0545853	CRC down vs Normal	16.3423	0.113223	0.975413	0.50684	0.519616	1
93279	cg07212894	SLC38A3	Unclassified_Cell_type_specific	Island	0.000128431	0.000476688	0.270177	0.144145	0.144145	0.0876752	0.0876752	0.000128431	0.0564695	0.0564695	CRC up vs Normal	16.3139	0.121174	1.1525	0.642027	0.557075	1
63568	cg04767484	ISL2	Promoter_Associated	Island	0.000129027	0.00047871	0.422736	0.241237	0.241237	0.165891	0.165891	0.000129027	0.0753468	0.0753468	CRC up vs Normal	16.3032	0.215731	1.0462	1.03828	0.992431	1
277290	cg24576620	HIC1		Island	0.000130907	0.000485071	0.216993	0.242306	0.242306	0.170999	0.170999	0.000130907	0.0713069	0.0713069	CRC up vs Normal	16.2698	0.193217	1.19891	1.06785	0.890686	1
249370	cg21774754	BATF3		Island	0.000132429	0.000490277	0.446834	0.124018	0.124018	0.0569665	0.0569665	0.000132429	0.067052	0.067052	CRC up vs Normal	16.2432	0.170847	1.03146	0.81367	0.788856	1
12837	cg00882235	LHX4		Island	0.000136901	0.000505394	0.186451	0.218767	0.218767	0.160816	0.160816	0.000136901	0.0579519	0.0579519	CRC up vs Normal	16.1666	0.12762	1.22955	0.727964	0.592056	1
75215	cg05721515	FLJ45983;GATA3;GATA3;FLJ45983	Promoter_Associated	Island	0.000137816	0.000508527	0.358578	0.235223	0.235223	0.157039	0.157039	0.000137816	0.0781838	0.0781838	CRC up vs Normal	16.1512	0.232283	1.08758	1.1731	1.07863	1
164349	cg13661832			S_Shelf	0.000138374	0.000510427	0.114849	0.659839	0.659839	0.612425	0.612425	0.000138374	0.0474134	0.0474134	CRC up vs Normal	16.1419	0.0854251	1.3215	0.524515	0.39691	1
171517	cg14203525	GAP43;GAP43	Promoter_Associated_Cell_type_specific	Island	0.000138463	0.000510719	0.243827	0.148141	0.148141	0.0717666	0.0717666	0.000138463	0.0763742	0.0763742	CRC up vs Normal	16.1404	0.221654	1.17457	1.20977	1.02997	1
57318	cg04268670	OTP		Island	0.000142417	0.000523976	0.230679	0.214695	0.214695	0.151616	0.151616	0.000142417	0.0630795	0.0630795	CRC up vs Normal	16.0756	0.151203	1.18624	0.836809	0.705432	1
102207	cg07976603	ICAM3;RAVER1	Promoter_Associated	Island	0.000142736	0.000525031	5.56053e-06	0.182183	0.182183	0.168668	0.168668	0.000142736	0.0135146	0.0135146	CRC up vs Normal	16.0704	0.00694051	2.82984	0.0916615	0.0323911	1
274195	cg24275356	BRD2;BRD2	Promoter_Associated_Cell_type_specific	S_Shore	0.000144412	0.000530601	0.25438	0.135881	0.135881	0.103682	0.103682	0.000144412	0.0321985	0.0321985	CRC up vs Normal	16.0436	0.0393963	1.16554	0.214655	0.184169	1
88003	cg06807966		Unclassified_Cell_type_specific	Island	0.000144718	0.000531606	0.129829	0.169671	0.169671	0.107349	0.107349	0.000144718	0.0623221	0.0623221	CRC up vs Normal	16.0387	0.147594	1.29895	0.896505	0.690178	1
248318	cg21655844	TNFRSF19;TNFRSF19		Island	0.000144886	0.000532206	0.337281	0.144969	0.144969	0.0588627	0.0588627	0.000144886	0.0861065	0.0861065	CRC up vs Normal	16.036	0.281745	1.10221	1.45239	1.31771	1
112386	cg08845973	SPG7;SPG7		N_Shore	0.000145863	0.000535489	0.00992541	0.755868	0.755868	0.734111	0.734111	0.000145863	0.0217565	0.0217565	CRC up vs Normal	16.0205	0.017987	1.7211	0.144927	0.0842061	1
52484	cg03884082	NBL1;NBL1		Island	0.000146182	0.000536531	0.0661995	0.148036	0.148036	0.164024	0.164024	0.000146182	-0.0159884	-0.0159884	CRC down vs Normal	16.0155	0.00971393	1.41841	0.0645235	0.0454899	1
206024	cg17395064	TXNRD1	Promoter_Associated	Island	0.000146391	0.000537208	0.222146	0.173579	0.173579	0.102128	0.102128	0.000146391	0.0714511	0.0714511	CRC up vs Normal	16.0122	0.194	1.19407	1.08503	0.908679	1
173418	cg14344102	PRDM13;PRDM13	Unclassified_Cell_type_specific	Island	0.000146551	0.000537741	0.272576	0.216282	0.216282	0.162971	0.162971	0.000146551	0.0533115	0.0533115	CRC up vs Normal	16.0097	0.108	1.15056	0.582121	0.505944	1
166386	cg13814485	FLJ45983;GATA3;GATA3;FLJ45983	Promoter_Associated	Island	0.000146581	0.000537837	0.333206	0.188687	0.188687	0.0899639	0.0899639	0.000146581	0.0987233	0.0987233	CRC up vs Normal	16.0093	0.370359	1.10507	1.91735	1.73506	1
10491	cg00717180			Island	0.000146717	0.000538283	0.00195829	0.588615	0.588615	0.559019	0.559019	0.000146717	0.029596	0.029596	CRC up vs Normal	16.0071	0.0332852	1.96336	0.306196	0.155955	1
89265	cg06903656			S_Shore	0.000147407	0.000540565	0.233629	0.712187	0.712187	0.673761	0.673761	0.000147407	0.0384261	0.0384261	CRC up vs Normal	15.9963	0.0561096	1.18358	0.311368	0.263074	1
279824	cg24820508	TXNDC6	Unclassified	Island	0.000147659	0.000541441	2.07558e-15	0.0924952	0.0924952	0.0981305	0.0981305	0.000147659	-0.00563533	-0.00563533	CRC down vs Normal	15.9924	0.00120677	7.00121	0.0396226	0.0056594	1
276780	cg24525457	C7orf51	Unclassified	Island	0.000148269	0.00054351	0.489718	0.0906254	0.0906254	0.0425305	0.0425305	0.000148269	0.0480949	0.0480949	CRC up vs Normal	15.9829	0.0878986	1.00599	0.414936	0.412465	1
77932	cg05952202		Unclassified	Island	0.000148317	0.000543677	0.308485	0.145844	0.145844	0.0815921	0.0815921	0.000148317	0.064252	0.064252	CRC up vs Normal	15.9822	0.156876	1.12291	0.82666	0.736177	1
227065	cg19488213	MKX		Island	0.000150283	0.000550208	0.409668	0.236148	0.236148	0.161607	0.161607	0.000150283	0.0745415	0.0745415	CRC up vs Normal	15.9519	0.211144	1.05435	1.04668	0.992724	1
170572	cg14133708	EMILIN2		Island	0.000150502	0.000550949	0.157159	0.205351	0.205351	0.140167	0.140167	0.000150502	0.065184	0.065184	CRC up vs Normal	15.9486	0.16146	1.2629	0.958903	0.759286	1
104130	cg08138435	BATF3	Promoter_Associated	S_Shore	0.000151862	0.00055547	0.224876	0.157068	0.157068	0.0985442	0.0985442	0.000151862	0.0585233	0.0585233	CRC up vs Normal	15.9279	0.130149	1.19154	0.730217	0.612835	1
265939	cg23460835	HIST1H1B		Island	0.000152321	0.00055697	0.067482	0.113743	0.113743	0.0554152	0.0554152	0.000152321	0.0583282	0.0583282	CRC up vs Normal	15.921	0.129283	1.41514	0.86185	0.609021	1
23491	cg01673068	ATP11A;ATP11A		Island	0.000153211	0.000559873	7.59188e-12	0.848501	0.848501	0.836329	0.836329	0.000153211	0.0121721	0.0121721	CRC up vs Normal	15.9076	0.00563008	5.17325	0.13732	0.0265443	1
117593	cg09309913	ST3GAL1;ST3GAL1	Promoter_Associated	Island	0.000153612	0.000561199	0.39515	0.148668	0.148821	0.0625884	0.0625884	0.000153612	0.086233	0.086233	CRC up vs Normal	15.9244	0.278855	1.06392	1.39728	1.29582	1
64588	cg04847548	FLJ45983;GATA3;GATA3;FLJ45983		Island	0.000153973	0.000562365	0.543824	0.151878	0.151878	0.0862683	0.0862683	0.000153973	0.0656099	0.0656099	CRC up vs Normal	15.8962	0.163577	0.974817	0.752341	0.771776	1
197315	cg16566171	VGF		S_Shore	0.000155054	0.000565899	0.314333	0.18213	0.18213	0.121807	0.121807	0.000155054	0.0603228	0.0603228	CRC up vs Normal	15.8801	0.138276	1.11861	0.730522	0.653062	1
160854	cg13403724	SPIB	Unclassified	Island	0.000156206	0.000569754	0.00576557	0.394497	0.394497	0.337949	0.337949	0.000156206	0.0565479	0.0565479	CRC up vs Normal	15.8631	0.121511	1.80312	1.03589	0.574498	1
141366	cg11514462	TECTA		S_Shelf	0.000157513	0.000574123	0.457911	0.826822	0.826822	0.808308	0.808308	0.000157513	0.0185141	0.0185141	CRC up vs Normal	15.844	0.0130253	1.02479	0.0631859	0.0616571	1
11662	cg00799658	WDR88	Unclassified	Island	0.000157526	0.000574162	0.658633	0.588737	0.588737	0.532209	0.532209	0.000157526	0.056528	0.056528	CRC up vs Normal	15.8438	0.121426	0.909622	0.522846	0.574795	1
53386	cg03957124		Unclassified	S_Shelf	0.00015803	0.000575866	0.00624424	0.433641	0.433641	0.389999	0.389999	0.00015803	0.0436419	0.0436419	CRC up vs Normal	15.8365	0.0723754	1.79115	0.613939	0.342763	1
187339	cg15627078	TNFRSF19;TNFRSF19		Island	0.000158718	0.00057816	0.249969	0.180487	0.180487	0.087225	0.087225	0.000158718	0.0932621	0.0932621	CRC up vs Normal	15.8265	0.330517	1.16928	1.83142	1.56628	1
173006	cg14310703			Island	0.000158751	0.000578274	0.442574	0.190153	0.190153	0.118182	0.118182	0.000158751	0.0719706	0.0719706	CRC up vs Normal	15.826	0.196831	1.03404	0.964536	0.932787	1
302768	cg27045062	EFNA3	Unclassified	Island	0.000159848	0.000581933	0.0039013	0.0893812	0.0893812	0.102814	0.102814	0.000159848	-0.0134332	-0.0134332	CRC down vs Normal	15.8103	0.00685717	1.86142	0.0605498	0.0325288	1
247464	cg21573047	FOXO1		Island	0.000161615	0.000587808	0.422116	0.146597	0.146597	0.0880282	0.0880282	0.000161615	0.0585686	0.0585686	CRC up vs Normal	15.785	0.130351	1.04658	0.648191	0.619341	1
23609	cg01684233	ALDH1L1		N_Shelf	0.00016264	0.000591223	1.88472e-11	0.475989	0.475989	0.452814	0.452814	0.00016264	0.0231747	0.0231747	CRC up vs Normal	15.7705	0.0204086	4.99242	0.48455	0.0970571	1
121958	cg09710316	SLC2A2		N_Shore	0.000169117	0.000612538	0.807511	0.652782	0.652782	0.706415	0.706415	0.000169117	-0.0536329	-0.0536329	CRC down vs Normal	15.6811	0.109306	0.817528	0.427399	0.522794	1
229050	cg19676835	GAP43;GAP43	Promoter_Associated_Cell_type_specific	Island	0.000169194	0.000612787	0.227243	0.186572	0.186572	0.124279	0.124279	0.000169194	0.0622926	0.0622926	CRC up vs Normal	15.68	0.147454	1.18936	0.838851	0.705294	1
36610	cg02656609	SKA2;SKA2;MIR301A		N_Shelf	0.000169531	0.000613897	0.000371057	0.719187	0.719187	0.687529	0.687529	0.000169531	0.0316586	0.0316586	CRC up vs Normal	15.6755	0.0380861	2.20701	0.402171	0.182225	1
277451	cg24592546	TRIM15		N_Shelf	0.00016962	0.000614195	0.000664533	0.656426	0.657065	0.627229	0.627229	0.00016962	0.0298361	0.0298361	CRC up vs Normal	15.6965	0.0333822	2.12898	0.339582	0.157378	1
97509	cg07578663	FLJ45983;GATA3;GATA3;FLJ45983		Island	0.000169739	0.00061458	0.559262	0.171574	0.171574	0.0941023	0.0941023	0.000169739	0.0774716	0.0774716	CRC up vs Normal	15.6727	0.22807	0.966041	1.05434	1.09141	1
293054	cg26154937	ARHGAP22		S_Shore	0.000170094	0.000615736	0.41993	0.452611	0.452611	0.405168	0.405168	0.000170094	0.0474428	0.0474428	CRC up vs Normal	15.6679	0.085531	1.04794	0.429052	0.409425	1
170915	cg14162120	VSX2	Unclassified	Island	0.000175085	0.000632377	0.349698	0.150672	0.150672	0.0886658	0.0886658	0.000175085	0.062006	0.062006	CRC up vs Normal	15.6017	0.1461	1.09361	0.768075	0.702327	1
226497	cg19430897	HIST1H2AB		S_Shore	0.000175399	0.0006334	0.17873	0.134023	0.133936	0.100185	0.100185	0.000175399	0.0337509	0.0337509	CRC up vs Normal	15.6197	0.0427171	1.23902	0.254138	0.202377	1
22074	cg01560556		Promoter_Associated	Island	0.000175469	0.000633615	0.262207	0.145623	0.145623	0.103482	0.103482	0.000175469	0.0421411	0.0421411	CRC up vs Normal	15.5967	0.0674833	1.15901	0.376106	0.324507	1
111615	cg08779706	FAM24B;LOC399815	Unclassified	Island	0.000175921	0.000635114	0.360549	0.175748	0.175748	0.115451	0.115451	0.000175921	0.0602971	0.0602971	CRC up vs Normal	15.5908	0.138158	1.08625	0.721935	0.664613	1
220409	cg18798248	HIST1H1B		Island	0.000177203	0.000639364	0.0215233	0.210244	0.210244	0.157033	0.157033	0.000177203	0.053211	0.053211	CRC up vs Normal	15.5742	0.107594	1.60152	0.8298	0.518132	1
138050	cg11198358		Promoter_Associated	Island	0.000177641	0.000640854	0.43308	0.106925	0.106925	0.0391199	0.0391199	0.000177641	0.0678052	0.0678052	CRC up vs Normal	15.5686	0.174707	1.03983	0.87515	0.841631	1
26933	cg01934390			S_Shelf	0.000178068	0.000642244	0.526351	0.8011	0.8011	0.776359	0.77663	0.000178068	0.0244692	0.0244692	CRC up vs Normal	15.5851	0.0224529	0.984869	0.106415	0.106609	1
172657	cg14283380	HHEX	Promoter_Associated	Island	0.000179057	0.000645479	0.469104	0.166473	0.166473	0.0994341	0.0994341	0.000179057	0.067039	0.067039	CRC up vs Normal	15.5505	0.170781	1.01813	0.838607	0.823677	1
273547	cg24196053	TACC3		N_Shore	0.000180944	0.000651614	0.0318713	0.872519	0.872519	0.856838	0.856838	0.000180944	0.0156813	0.0156813	CRC up vs Normal	15.5265	0.00934434	1.53916	0.0694735	0.0451374	1
66009	cg04959837	PLSCR4;PLSCR4;PLSCR4;PLSCR4;PLSCR4		Island	0.000182258	0.000655872	2.34921e-09	0.0826212	0.0826212	0.0895886	0.0895886	0.000182258	-0.00696735	-0.00696735	CRC down vs Normal	15.51	0.00184467	4.09471	0.0365251	0.00892009	1
85593	cg06619282	CERCAM	Unclassified	N_Shore	0.000183171	0.00065877	0.594015	0.331784	0.331484	0.277393	0.276518	0.000183171	0.0549666	0.0549666	CRC up vs Normal	15.5659	0.110278	0.946186	0.502753	0.510093	1
16060	cg01106410	LTB;LTB	Promoter_Associated	Island	0.000183203	0.000658869	0.235418	0.181341	0.181341	0.130373	0.130373	0.000183203	0.0509681	0.0509681	CRC up vs Normal	15.4982	0.0987144	1.18198	0.564639	0.477707	1
242038	cg21014483	P2RX6;P2RX6;MGC16703	Promoter_Associated	Island	0.000183227	0.000658937	0.339422	0.124705	0.124705	0.0499275	0.0499275	0.000183227	0.0747774	0.0747774	CRC up vs Normal	15.4979	0.212483	1.10071	1.13185	1.02829	1
9772	cg00667898	HIST1H1B	Promoter_Associated	N_Shore	0.000184203	0.000662133	0.189739	0.132946	0.132946	0.0933884	0.0933884	0.000184203	0.0395579	0.0395579	CRC up vs Normal	15.4857	0.0594634	1.22607	0.353099	0.287991	1
75725	cg05768558	LIN28		N_Shore	0.000184803	0.000664119	0.318634	0.223681	0.223681	0.163992	0.163992	0.000184803	0.0596887	0.0596887	CRC up vs Normal	15.4783	0.135384	1.11548	0.731757	0.656002	1
144079	cg11757144	MTERF	Promoter_Associated	Island	0.000187223	0.000672051	0.278878	0.123565	0.123565	0.0464493	0.0464493	0.000187223	0.0771154	0.0771154	CRC up vs Normal	15.4486	0.225978	1.14554	1.25674	1.09708	1
86883	cg06721528	COL9A2	Promoter_Associated	Island	0.000191487	0.000685967	0.200762	0.133817	0.133817	0.0937189	0.0937189	0.000191487	0.0400981	0.0400981	CRC up vs Normal	15.3972	0.0610986	1.21475	0.361523	0.297612	1
142860	cg11653944	ZNF547;TRAPPC2P1	Promoter_Associated	Island	0.000192029	0.000687715	0.338714	0.12773	0.12773	0.0751165	0.0751165	0.000192029	0.0526134	0.0526134	CRC up vs Normal	15.3908	0.105191	1.1012	0.564475	0.512598	1
98112	cg07626874	ARRDC4	Unclassified_Cell_type_specific	Island	0.000194202	0.000694743	0.00176702	0.0632425	0.0632425	0.0758045	0.0758045	0.000194202	-0.012562	-0.012562	CRC down vs Normal	15.3652	0.00599654	1.97849	0.0579106	0.0292702	1
302865	cg27053763	TRIM41;TRIM41		S_Shelf	0.000194226	0.000694813	0.0469937	0.799169	0.799169	0.785147	0.785147	0.000194226	0.014022	0.014022	CRC up vs Normal	15.3649	0.00747146	1.4759	0.0538263	0.0364702	1
68112	cg05131533	PSD		N_Shore	0.000194888	0.000696987	0.289984	0.163487	0.163487	0.117208	0.117208	0.000194888	0.046279	0.046279	CRC up vs Normal	15.3571	0.0813865	1.13687	0.451872	0.397469	1
254462	cg22315192	SLC22A18;SLC22A18AS		N_Shelf	0.000195039	0.000697429	0.115161	0.61742	0.61742	0.664931	0.664931	0.000195039	-0.0475109	-0.0475109	CRC down vs Normal	15.3554	0.085777	1.321	0.553447	0.41896	1
164474	cg13672078			S_Shore	0.000196425	0.000701981	0.456764	0.407275	0.407275	0.334586	0.334586	0.000196425	0.0726887	0.0726887	CRC up vs Normal	15.3392	0.200779	1.02548	1.00671	0.981694	1
179628	cg14866200	SHISA3	Unclassified	Island	0.000197749	0.000706345	0.435154	0.139956	0.139956	0.055643	0.0544423	0.000197749	0.0855136	0.0855136	CRC up vs Normal	15.3452	0.274222	1.03882	1.39229	1.32239	1
285212	cg25362542	ZNF559	Promoter_Associated	Island	0.000197995	0.000707136	0.0958436	0.0946377	0.0946377	0.0460713	0.0460713	0.000197995	0.0485664	0.0485664	CRC up vs Normal	15.3211	0.0896305	1.35405	0.594103	0.438761	1
182264	cg15112783	MAP1LC3A;MAP1LC3A	Promoter_Associated	Island	0.000198498	0.000708784	0.670499	0.633052	0.633052	0.584145	0.584145	0.000198498	0.0489062	0.0489062	CRC up vs Normal	15.3153	0.0908889	0.902782	0.401818	0.445089	1
88844	cg06871213	CIITA		N_Shore	0.000198675	0.000709362	0.132676	0.340396	0.340396	0.38239	0.38239	0.000198675	-0.0419933	-0.0419933	CRC down vs Normal	15.3133	0.0670105	1.29491	0.424988	0.328198	1
297624	cg26572811	HS3ST3B1;MGC12916	Promoter_Associated	Island	0.000203833	0.000725948	0.237776	0.355041	0.355041	0.303	0.303	0.000203833	0.0520402	0.0520402	CRC up vs Normal	15.2549	0.102911	1.17988	0.596968	0.505956	1
305223	cg27282530	ALDH1L1		Island	0.000205681	0.000732058	0.769047	0.307376	0.307376	0.238215	0.238215	0.000205681	0.0691612	0.0691612	CRC up vs Normal	15.2344	0.181764	0.843179	0.75451	0.894839	1
54617	cg04058937		Unclassified_Cell_type_specific	Island	0.000205996	0.000733002	0.509163	0.158383	0.158614	0.093563	0.0922668	0.000205996	0.0663468	0.0663468	CRC up vs Normal	15.2737	0.16287	0.994899	0.795677	0.77843	1
210019	cg17810853	IL17RB;CHDH	Unclassified	Island	0.000206814	0.000735656	0.00112262	0.189859	0.189859	0.199887	0.199887	0.000206814	-0.0100281	-0.0100281	CRC down vs Normal	15.31	0.00362026	2.08732	0.0350439	0.016789	1
121881	cg09701682			S_Shore	0.000207486	0.000737864	0.398878	0.275685	0.275685	0.322471	0.322471	0.000207486	-0.0467869	-0.0467869	CRC down vs Normal	15.2145	0.0831824	1.06118	0.435134	0.410048	1
270048	cg23883409		Unclassified	Island	0.000209514	0.000744435	0.300475	0.134767	0.134767	0.0619204	0.0619204	0.000209514	0.0728471	0.0728471	CRC up vs Normal	15.1924	0.201654	1.12888	1.12381	0.995503	1
64719	cg04857403			Island	0.000212057	0.000752708	0.115917	0.351249	0.351249	0.392035	0.391455	0.000212057	-0.0402068	-0.0402068	CRC down vs Normal	15.1859	0.0606219	1.32133	0.395606	0.295407	1
146326	cg11959676	TROAP		S_Shelf	0.000212215	0.000753148	0.464853	0.812851	0.812851	0.833114	0.833114	0.000212215	-0.0202633	-0.0202633	CRC down vs Normal	15.1633	0.0156028	1.02065	0.0787678	0.0771741	1
187133	cg15609321	ZNF512;ZNF512	Promoter_Associated	Island	0.000217465	0.000770076	0.00434342	0.272067	0.272067	0.222163	0.222163	0.000217465	0.0499042	0.0499042	CRC up vs Normal	15.1078	0.0946362	1.84544	0.867	0.469806	1
130334	cg10469152	ABCC8		Island	0.000218095	0.000772096	0.279748	0.263869	0.263869	0.197732	0.197732	0.000218095	0.0661367	0.0661367	CRC up vs Normal	15.1012	0.166215	1.14485	0.94508	0.825504	1
231923	cg19939250		Promoter_Associated_Cell_type_specific	N_Shore	0.000218142	0.000772245	0.0546052	0.681942	0.681942	0.657706	0.657706	0.000218142	0.024236	0.024236	CRC up vs Normal	15.1007	0.0223206	1.45093	0.160848	0.110859	1
195935	cg16438397	AP3B1	Promoter_Associated	S_Shore	0.000220387	0.000779521	0.285226	0.156929	0.156929	0.0949785	0.0949785	0.000220387	0.0619507	0.0619507	CRC up vs Normal	15.0775	0.14584	1.14056	0.82742	0.725453	1
173110	cg14318197		Unclassified_Cell_type_specific	S_Shore	0.000224208	0.000791791	0.375886	0.42888	0.428139	0.375961	0.375961	0.000224208	0.0521779	0.0521779	CRC up vs Normal	15.0591	0.102095	1.07646	0.547348	0.501693	1
199363	cg16733419	TMEM9B		N_Shelf	0.000224674	0.000793337	0.744982	0.446568	0.446568	0.405715	0.405715	0.000224674	0.0408526	0.0408526	CRC up vs Normal	15.0338	0.0634194	0.858369	0.271575	0.316385	1
294196	cg26263773		Promoter_Associated	Island	0.000225522	0.000796076	0.237986	0.114986	0.114986	0.0899995	0.0899995	0.000225522	0.0249863	0.0249863	CRC up vs Normal	15.0252	0.0237239	1.1797	0.1397	0.118421	1
93460	cg07227926	TXNRD1	Promoter_Associated	Island	0.000225928	0.000797317	0.243844	0.149581	0.149581	0.0926031	0.0926031	0.000225928	0.0569778	0.0569778	CRC up vs Normal	15.0211	0.123366	1.17456	0.723483	0.615962	1
76089	cg05798641	HLA-DPB1		S_Shore	0.000229445	0.000808687	0.00715527	0.62979	0.62979	0.595066	0.595066	0.000229445	0.0347242	0.0347242	CRC up vs Normal	14.9861	0.0458192	1.77066	0.406026	0.229308	1
179115	cg14823363	KLHL21		Island	0.000229603	0.00080918	0.0236812	0.716391	0.716391	0.691438	0.691438	0.000229603	0.0249522	0.0249522	CRC up vs Normal	14.9845	0.0236593	1.58647	0.187867	0.118418	1
102020	cg07961027			Island	0.000230982	0.000813578	0.957617	0.49569	0.49569	0.451775	0.451775	0.000230982	0.0439151	0.0439151	CRC up vs Normal	14.971	0.0732845	0.669838	0.245919	0.367133	1
22238	cg01570551	C7orf46;C7orf46;C7orf46	Unclassified	Island	0.000231012	0.000813671	0.224518	0.109357	0.109357	0.0722902	0.0722902	0.000231012	0.0370664	0.0370664	CRC up vs Normal	14.9707	0.0522088	1.19187	0.31174	0.261555	1
159484	cg13280882	SLC22A3		S_Shore	0.000232195	0.000817449	0.291251	0.780579	0.780579	0.80987	0.80987	0.000232195	-0.0292902	-0.0292902	CRC down vs Normal	14.9591	0.0326007	1.1359	0.185662	0.163449	1
278602	cg24703175	NOTCH3	Unclassified_Cell_type_specific	Island	0.000232279	0.000817716	0.241289	0.198354	0.198354	0.146307	0.146307	0.000232279	0.0520466	0.0520466	CRC up vs Normal	14.9583	0.102936	1.17679	0.607359	0.516116	1
168179	cg13953629	ANAPC2		S_Shore	0.000234773	0.00082584	0.017501	0.829625	0.829625	0.841566	0.841566	0.000234773	-0.0119413	-0.0119413	CRC down vs Normal	14.9341	0.00541864	1.63387	0.044462	0.0272128	1
60689	cg04532834	PLIN5;PLIN5	Unclassified_Cell_type_specific	Island	0.000234917	0.000826289	0.737422	0.299143	0.299143	0.327204	0.327552	0.000234917	-0.0284093	-0.0284093	CRC down vs Normal	14.953	0.0302658	0.862729	0.130966	0.14978	1
149673	cg12275348	SOCS2		Island	0.000235669	0.000828718	0.199235	0.125391	0.125391	0.0963108	0.0963108	0.000235669	0.0290801	0.0290801	CRC up vs Normal	14.9255	0.0321349	1.21629	0.196402	0.161477	1
34684	cg02514686		Unclassified	Island	0.000237145	0.000833302	0.0235858	0.205478	0.205478	0.14609	0.14609	0.000237145	0.0593887	0.0593887	CRC up vs Normal	14.9113	0.134027	1.58711	1.0699	0.674118	1
25461	cg01820273	C6orf127		Island	0.000237612	0.000834763	0.000468801	0.661195	0.661195	0.609751	0.609751	0.000237612	0.0514445	0.0514445	CRC up vs Normal	14.9069	0.100568	2.17283	1.09942	0.505984	1
39668	cg02888131	ALDH1A2;ALDH1A2	Unclassified	Island	0.000238823	0.000838665	0.744518	0.239018	0.239018	0.173392	0.173392	0.000238823	0.0656258	0.0656258	CRC up vs Normal	14.8954	0.163656	0.858657	0.707559	0.82403	1
274711	cg24330386	CHPF;TMEM198		S_Shore	0.000239638	0.000841222	0.0243223	0.560444	0.560444	0.523427	0.523427	0.000239638	0.0370172	0.0370172	CRC up vs Normal	14.8876	0.0520704	1.58225	0.415049	0.262317	1
91898	cg07112210	MGAT5B	Unclassified	N_Shore	0.000239698	0.000841414	0.477458	0.441661	0.441661	0.392115	0.392115	0.000239698	0.0495458	0.0495458	CRC up vs Normal	14.8871	0.093282	1.01319	0.476144	0.469948	1
140420	cg11412418			N_Shore	0.000239947	0.000842173	0.223251	0.172331	0.172331	0.205212	0.205212	0.000239947	-0.0328805	-0.0328805	CRC down vs Normal	14.8847	0.0410828	1.19304	0.246965	0.207005	1
259047	cg22797900	SCRT2;SCRT2	Unclassified_Cell_type_specific	Island	0.000240443	0.00084374	0.352203	0.226118	0.226118	0.158972	0.158972	0.000240443	0.0671454	0.0671454	CRC up vs Normal	14.8801	0.171323	1.0919	0.942879	0.86352	1
55355	cg04117372			Island	0.000241043	0.000845702	0.131038	0.185817	0.185817	0.121989	0.121989	0.000241043	0.0638285	0.0638285	CRC up vs Normal	14.8744	0.154815	1.29723	1.01263	0.78061	1
133244	cg10731700	ONECUT3		N_Shelf	0.000243655	0.000853996	0.384513	0.157385	0.157385	0.0931815	0.0931815	0.000243655	0.0642034	0.0642034	CRC up vs Normal	14.85	0.156639	1.07042	0.846812	0.791105	1
214180	cg18193764			S_Shore	0.000243831	0.000854584	0.533768	0.210729	0.210729	0.131696	0.131696	0.000243831	0.079032	0.079032	CRC up vs Normal	14.8484	0.23735	0.980555	1.17556	1.19887	1
193422	cg16215402	MGMT	Promoter_Associated	Island	0.000244209	0.000855802	0.00536298	0.169598	0.169598	0.122799	0.122799	0.000244209	0.0467997	0.0467997	CRC up vs Normal	14.8449	0.083228	1.81396	0.762748	0.420488	1
193538	cg16228286	SYNPO2L;SYNPO2L	Unclassified_Cell_type_specific	N_Shore	0.00024695	0.000864429	0.275309	0.152014	0.152014	0.109867	0.109867	0.00024695	0.0421462	0.0421462	CRC up vs Normal	14.8197	0.0674996	1.14838	0.392291	0.341605	1
119543	cg09481857	P2RX6;P2RX6;MGC16703	Promoter_Associated	Island	0.000247728	0.000866977	0.401424	0.0841673	0.0841673	0.0368676	0.0368676	0.000247728	0.0472997	0.0472997	CRC up vs Normal	14.8125	0.0850158	1.05956	0.456097	0.430459	1
183020	cg15187550	FLJ45983;GATA3;GATA3;FLJ45983		Island	0.000248445	0.000869211	0.547529	0.186185	0.186185	0.108026	0.108026	0.000248445	0.0781584	0.0781584	CRC up vs Normal	14.806	0.232132	0.972708	1.14377	1.17587	1
92271	cg07138603	HIST1H1B		Island	0.000250587	0.000876139	0.0190918	0.153676	0.153676	0.0957832	0.0957832	0.000250587	0.057893	0.057893	CRC up vs Normal	14.7866	0.127361	1.6203	1.04671	0.645994	1
204660	cg17271180	ISL2	Promoter_Associated	Island	0.000252639	0.000882555	0.334964	0.118831	0.118831	0.0638584	0.0638584	0.000252639	0.0549723	0.0549723	CRC up vs Normal	14.7682	0.114834	1.10383	0.643737	0.583185	1
285905	cg25427871	SLC22A18AS;SLC22A18		N_Shelf	0.000255056	0.000890296	0.210657	0.62068	0.62068	0.68246	0.68246	0.000255056	-0.06178	-0.06178	CRC down vs Normal	14.7467	0.145037	1.20498	0.888847	0.737644	1
167721	cg13919902			N_Shelf	0.000257641	0.000898611	0.153248	0.795992	0.795992	0.770252	0.770252	0.000257641	0.0257396	0.0257396	CRC up vs Normal	14.7239	0.025176	1.26773	0.162574	0.12824	1
286202	cg25457027	PROC	Unclassified_Cell_type_specific	S_Shore	0.000257818	0.000899166	0.790774	0.831986	0.831986	0.856082	0.856082	0.000257818	-0.0240956	-0.0240956	CRC down vs Normal	14.7223	0.0220627	0.828932	0.093167	0.112394	1
14511	cg01000637	TTC31;TTC31		S_Shelf	0.000264784	0.000921391	0.254348	0.794322	0.794322	0.777882	0.777882	0.000264784	0.0164406	0.0164406	CRC up vs Normal	14.6622	0.0102711	1.16556	0.0612374	0.0525389	1
140656	cg11434468	XKR6	Promoter_Associated	S_Shore	0.000265414	0.000923366	0.386394	0.125599	0.125599	0.0712498	0.0712498	0.000265414	0.0543492	0.0543492	CRC up vs Normal	14.6568	0.112246	1.0692	0.614114	0.57437	1
178969	cg14805347	ALDH1A2;ALDH1A2;ALDH1A2;ALDH1A2		Island	0.000265879	0.000924893	0.460401	0.22878	0.22878	0.150781	0.150781	0.000265879	0.0779986	0.0779986	CRC up vs Normal	14.6528	0.231184	1.0233	1.21088	1.1833	1
122119	cg09728012	FLJ45983;GATA3;GATA3;FLJ45983		Island	0.000268031	0.000931706	0.458831	0.183042	0.183042	0.108607	0.108607	0.000268031	0.0744341	0.0744341	CRC up vs Normal	14.6347	0.210537	1.02424	1.10512	1.07896	1
18338	cg01282074	NKX2-5;NKX2-5;NKX2-5		N_Shore	0.000269177	0.000935396	0.105075	0.125937	0.125937	0.0889319	0.0889319	0.000269177	0.0370046	0.0370046	CRC up vs Normal	14.625	0.052035	1.3376	0.356933	0.266845	1
99378	cg07735777	MRPS33;MRPS33	Promoter_Associated	S_Shore	0.000272142	0.00094479	0.266425	0.206124	0.206124	0.119712	0.119712	0.000272142	0.0864112	0.0864112	CRC up vs Normal	14.6003	0.283742	1.15554	1.68426	1.45754	1
270706	cg23943136	FLJ45983;GATA3;GATA3;FLJ45983		Island	0.000274524	0.000952343	0.57241	0.237341	0.237341	0.146834	0.146834	0.000274524	0.0905067	0.0905067	CRC up vs Normal	14.5807	0.311276	0.95859	1.53483	1.60113	1
132265	cg10635122	ZNF577;ZNF577;ZNF577;ZNF577		Island	0.000274814	0.000953251	0.00342743	0.393764	0.393764	0.323657	0.323657	0.000274814	0.0701066	0.0701066	CRC up vs Normal	14.5783	0.186768	1.88066	1.80703	0.960849	1
268267	cg23684249	SHISA3;SHISA3	Unclassified	Island	0.000278518	0.000964769	0.433049	0.157134	0.157134	0.0865459	0.0865459	0.000278518	0.0705879	0.0705879	CRC up vs Normal	14.5482	0.189341	1.03985	1.015	0.976106	1
307906	cg27530628	DBNDD2;DBNDD2;SYS1-DBNDD2;DBNDD2;DBNDD2;DBNDD2;DBNDD2		S_Shore	0.000282254	0.00097652	0.144503	0.815645	0.815279	0.803187	0.803187	0.000282254	0.0120917	0.0120917	CRC up vs Normal	14.5374	0.00548281	1.2802	0.0362123	0.0279092	1
256053	cg22491461	RFX4		Island	0.000283301	0.000979826	0.34059	0.161654	0.161654	0.12146	0.12146	0.000283301	0.0401943	0.0401943	CRC up vs Normal	14.5098	0.0613922	1.0999	0.349031	0.317331	1
243306	cg21146592	PRDM13	Unclassified	S_Shore	0.000284046	0.000982213	0.081682	0.209766	0.209766	0.162602	0.162602	0.000284046	0.0471634	0.0471634	CRC up vs Normal	14.5039	0.0845266	1.38219	0.604139	0.437088	1
12055	cg00828721			N_Shelf	0.000285457	0.00098663	0.00488779	0.526182	0.526182	0.488234	0.487962	0.000285457	0.0382202	0.0382202	CRC up vs Normal	14.512	0.0547795	1.8326	0.518826	0.279334	1
138168	cg11207534	ANK1	Promoter_Associated	Island	0.000292179	0.00100768	0.417834	0.235308	0.235864	0.152638	0.152638	0.000292179	0.0832261	0.0832261	CRC up vs Normal	14.4595	0.259747	1.04954	1.41403	1.32932	1
286328	cg25470077	ICAM5	Promoter_Associated	Island	0.000294846	0.00101619	0.0592669	0.0796483	0.0798271	0.0583217	0.0583217	0.000294846	0.0215054	0.0215054	CRC up vs Normal	14.439	0.0173431	1.43934	0.129662	0.0888835	1
50588	cg03726881	PTGER3;PTGER3;PTGER3;PTGER3;PTGER3;PTGER3;PTGER3;PTGER3;PTGER3;PTGER3		Island	0.00029498	0.00101661	0.304075	0.313802	0.313802	0.246061	0.246061	0.00029498	0.0677409	0.0677409	CRC up vs Normal	14.419	0.174376	1.12619	1.02147	0.907013	1
142964	cg11662264	CH25H;CH25H	Unclassified_Cell_type_specific	N_Shore	0.000296136	0.00102029	0.265187	0.136854	0.136854	0.0932969	0.0932969	0.000296136	0.043557	0.043557	CRC up vs Normal	14.4102	0.0720942	1.15656	0.43397	0.375225	1
288007	cg25638997	SOX9	Unclassified	Island	0.000296387	0.00102107	0.00387491	0.0831043	0.0831043	0.0944708	0.0944708	0.000296387	-0.0113665	-0.0113665	CRC down vs Normal	14.4083	0.00490949	1.86243	0.0475956	0.0255556	1
290001	cg25848076		Unclassified	S_Shore	0.000296788	0.0010223	0.253863	0.259276	0.259276	0.203597	0.203597	0.000296788	0.0556794	0.0556794	CRC up vs Normal	14.4052	0.117807	1.16597	0.715159	0.613357	1
134503	cg10851835	SYNE1;SYNE1;SYNE1	Promoter_Associated	N_Shore	0.000296946	0.00102279	0.355062	0.132663	0.132663	0.0909697	0.0909697	0.000296946	0.0416938	0.0416938	CRC up vs Normal	14.404	0.0660581	1.08996	0.374898	0.343956	1
144594	cg11805669		Unclassified_Cell_type_specific	S_Shore	0.000297969	0.00102591	0.0957334	0.150387	0.150387	0.101436	0.101436	0.000297969	0.0489517	0.0489517	CRC up vs Normal	14.3963	0.0910584	1.35425	0.642436	0.474384	1
274266	cg24284436	NPAS1;NPAS1		Island	0.000300808	0.00103487	0.37302	0.163407	0.163407	0.114498	0.114498	0.000300808	0.0489086	0.0489086	CRC up vs Normal	14.375	0.090898	1.07794	0.511214	0.474251	1
144302	cg11781535			Island	0.00030143	0.00103672	0.28937	0.442623	0.442623	0.434029	0.434029	0.00030143	0.00859438	0.00859438	CRC up vs Normal	14.3704	0.00280681	1.13734	0.0166609	0.0146489	1
131050	cg10529470	SH3PXD2B		Island	0.000302283	0.00103935	0.0632372	0.715634	0.715634	0.686737	0.686737	0.000302283	0.0288965	0.0288965	CRC up vs Normal	14.364	0.0317303	1.4262	0.236287	0.165676	1
294720	cg26309111	C7orf46;C7orf46;C7orf46	Unclassified	Island	0.000304211	0.0010453	0.0654988	0.180282	0.180282	0.135771	0.135771	0.000304211	0.0445109	0.0445109	CRC up vs Normal	14.3497	0.0752864	1.42023	0.558845	0.39349	1
240341	cg20822448	ZNF512	Promoter_Associated	Island	0.000305159	0.00104815	0.234513	0.134556	0.134556	0.0693249	0.0693249	0.000305159	0.0652314	0.0652314	CRC up vs Normal	14.3427	0.161695	1.18279	1.00007	0.845523	1
202213	cg17031478	HOXC4;HOXC5;HOXC5		Island	0.000307595	0.00105572	0.00116845	0.0618661	0.0618661	0.0745257	0.0745257	0.000307595	-0.0126596	-0.0126596	CRC down vs Normal	14.3249	0.00609005	2.03921	0.0650209	0.0318853	1
88837	cg06870728	FLJ45983;GATA3;GATA3;FLJ45983	Promoter_Associated	Island	0.000309373	0.00106133	0.229423	0.290498	0.290498	0.213561	0.211987	0.000309373	0.0785112	0.0785112	CRC up vs Normal	14.3307	0.231151	1.18825	1.43746	1.1936	1
42758	cg03114636	AP3D1;AP3D1		S_Shore	0.000316634	0.001084	1.19508e-05	0.841168	0.841168	0.833788	0.833788	0.000316634	0.00738036	0.00738036	CRC up vs Normal	14.2599	0.00206985	2.71435	0.0295494	0.0108864	1
118094	cg09353063	OXTR;OXTR	Unclassified	Island	0.000316806	0.00108448	0.300655	0.170211	0.170211	0.120116	0.119756	0.000316806	0.0504553	0.0504553	CRC up vs Normal	14.2773	0.0954653	1.12937	0.566364	0.494801	1
99199	cg07721203	ALDH1A2;ALDH1A2		Island	0.000319164	0.00109196	0.474112	0.228389	0.228844	0.167534	0.167534	0.000319164	0.0613103	0.0613103	CRC up vs Normal	14.2606	0.140961	1.01533	0.752715	0.731461	1
144001	cg11750900	DRD1	Unclassified	Island	0.000319165	0.00109196	0.0368233	0.193384	0.193384	0.144177	0.144177	0.000319165	0.0492068	0.0492068	CRC up vs Normal	14.242	0.0920098	1.51583	0.734471	0.484533	1
217420	cg18503247	POM121C		N_Shore	0.000319715	0.00109372	0.00754885	0.783152	0.783858	0.760938	0.760938	0.000319715	0.0229203	0.0229203	CRC up vs Normal	14.2759	0.0194377	1.77128	0.18088	0.0993949	1
228073	cg19585412		Unclassified_Cell_type_specific	Island	0.000323043	0.00110418	0.0744002	0.301466	0.301294	0.346004	0.346004	0.000323043	-0.0447093	-0.0447093	CRC down vs Normal	14.2335	0.0749595	1.40033	0.553106	0.389715	1
94298	cg07306259			Island	0.000323229	0.00110477	0.000894426	0.705037	0.705037	0.680163	0.680163	0.000323229	0.0248737	0.0248737	CRC up vs Normal	14.2137	0.0235105	2.07836	0.257833	0.124056	1
84519	cg06531661	LRP1	Unclassified	Island	0.000323295	0.00110496	1.03176e-06	0.0715274	0.0715274	0.0783647	0.0783647	0.000323295	-0.00683736	-0.00683736	CRC down vs Normal	14.2132	0.00177648	3.08879	0.0289546	0.00937408	1
197382	cg16572152	BSN	Promoter_Associated	Island	0.000329062	0.00112296	0.457597	0.108718	0.108718	0.06956	0.06956	0.000329062	0.0391584	0.0391584	CRC up vs Normal	14.1736	0.0582683	1.02498	0.316031	0.308328	1
217663	cg18530075	EFR3B		Island	0.000331929	0.00113191	0.000715033	0.104864	0.104864	0.115478	0.115478	0.000331929	-0.0106134	-0.0106134	CRC down vs Normal	14.1542	0.00428045	2.11111	0.0478825	0.0226812	1
227197	cg19500851	PGAP3		N_Shelf	0.000336368	0.00114544	0.479131	0.736774	0.736774	0.769305	0.769305	0.000336368	-0.032531	-0.032531	CRC down vs Normal	14.1244	0.040214	1.0122	0.216139	0.213534	1
39680	cg02888906	RAB39	Unclassified	Island	0.000337211	0.00114798	0.160665	0.11462	0.11462	0.0647072	0.0647072	0.000337211	0.0499124	0.0499124	CRC up vs Normal	14.1188	0.0946673	1.25866	0.632951	0.502877	1
218511	cg18611281	ZNF512	Promoter_Associated	Island	0.000337667	0.00114943	0.514312	0.134912	0.134912	0.0901685	0.0901685	0.000337667	0.0447434	0.0447434	CRC up vs Normal	14.1158	0.076075	0.99172	0.400854	0.404201	1
256015	cg22488745		Unclassified_Cell_type_specific	N_Shore	0.000339007	0.00115353	0.343236	0.19785	0.19785	0.15196	0.15196	0.000339007	0.04589	0.04589	CRC up vs Normal	14.107	0.080024	1.09806	0.46717	0.42545	1
99445	cg07741184		Unclassified_Cell_type_specific	N_Shelf	0.000339857	0.00115614	0.000222435	0.395302	0.395302	0.35464	0.35464	0.000339857	0.0406619	0.0406619	CRC up vs Normal	14.1014	0.0628288	2.28185	0.76251	0.334164	1
114127	cg08995424	ATP5G2;ATP5G2	Promoter_Associated	N_Shore	0.000341694	0.00116183	0.116717	0.166033	0.166033	0.123753	0.123753	0.000341694	0.0422798	0.0422798	CRC up vs Normal	14.0893	0.0679281	1.31855	0.476781	0.361594	1
182131	cg15101633	MEG3;MEG3;MEG3		Island	0.000341927	0.00116247	0.212045	0.524545	0.524545	0.486609	0.486609	0.000341927	0.0379356	0.0379356	CRC up vs Normal	14.0878	0.0546863	1.20364	0.350424	0.291137	1
222434	cg19007269	SH3PXD2A	Promoter_Associated	N_Shore	0.000343667	0.00116782	0.369597	0.253573	0.253573	0.302854	0.302854	0.000343667	-0.049281	-0.049281	CRC down vs Normal	14.0764	0.0922874	1.08021	0.531151	0.491713	1
280929	cg24922817			Island	0.000347409	0.00117948	0.479455	0.102125	0.102125	0.0310327	0.0310327	0.000347409	0.0710927	0.0710927	CRC up vs Normal	14.0522	0.192058	1.01201	1.03737	1.02506	1
68361	cg05151395	SLC25A35;RANGRF	Promoter_Associated	Island	0.000354797	0.00120218	0.0329672	0.129131	0.129131	0.101118	0.101118	0.000354797	0.0280133	0.0280133	CRC up vs Normal	14.0052	0.0298202	1.53372	0.244923	0.159692	1
303051	cg27071460	PTGER4		Island	0.000357413	0.00121021	0.212343	0.162351	0.162351	0.104939	0.104939	0.000357413	0.0574119	0.0574119	CRC up vs Normal	13.9888	0.125253	1.20335	0.808095	0.671537	1
83740	cg06466415	GPS1;GPS1		Island	0.000361352	0.00122234	0.699776	0.815649	0.815649	0.844593	0.844593	0.000361352	-0.028944	-0.028944	CRC down vs Normal	13.9643	0.0318347	0.885682	0.151433	0.170979	1
129320	cg10370850	ANO1;ANO1		S_Shelf	0.000364923	0.00123336	0.344822	0.795917	0.795917	0.769994	0.769994	0.000364923	0.0259224	0.0259224	CRC up vs Normal	13.9423	0.0255348	1.09697	0.150679	0.13736	1
303639	cg27125972	PRDM13		S_Shore	0.000372278	0.00125613	0.0378358	0.168151	0.168151	0.12896	0.12896	0.000372278	0.0391906	0.0391906	CRC up vs Normal	13.8978	0.0583643	1.51143	0.476047	0.314965	1
21003	cg01478234	BTBD11;BTBD11		Island	0.00037248	0.00125678	0.53823	0.512855	0.512855	0.466331	0.466331	0.00037248	0.0465242	0.0465242	CRC up vs Normal	13.8966	0.0822511	0.978007	0.434147	0.44391	1
65048	cg04882759	MYOCD;MYOCD		S_Shore	0.000380492	0.00128175	0.729355	0.790291	0.790291	0.764433	0.764433	0.000380492	0.0258582	0.0258582	CRC up vs Normal	13.8491	0.0254087	0.867966	0.119433	0.137601	1
4876	cg00337916	DLX6AS		N_Shelf	0.000380605	0.0012821	0.0427248	0.321883	0.321883	0.259758	0.259758	0.000380605	0.0621255	0.0621255	CRC up vs Normal	13.8485	0.146664	1.49158	1.18476	0.794295	1
49313	cg03627880	C6orf97		S_Shore	0.000381943	0.00128615	0.112707	0.222686	0.222686	0.169791	0.169791	0.000381943	0.0528957	0.0528957	CRC up vs Normal	13.8407	0.106322	1.32492	0.763343	0.576141	1
83312	cg06427759	COMMD10		N_Shore	0.000382524	0.00128798	0.103086	0.659423	0.659423	0.62458	0.62458	0.000382524	0.0348425	0.0348425	CRC up vs Normal	13.8373	0.0461319	1.34104	0.335315	0.250042	1
19493	cg01370014	LHFP;LHFP	Unclassified	Island	0.000383167	0.00129	0.456096	0.157357	0.157357	0.0903574	0.0903574	0.000383167	0.067	0.067	CRC up vs Normal	13.8335	0.170582	1.02588	0.948766	0.92483	1
133180	cg10725121	MAPT;MAPT;LOC100128977;MAPT;MAPT;MAPT;LOC100130148;MAPT		Island	0.000392553	0.00131882	0.39902	0.135783	0.135783	0.0548259	0.0548259	0.000392553	0.0809566	0.0809566	CRC up vs Normal	13.7796	0.249051	1.06109	1.43835	1.35554	1
267954	cg23658834		Unclassified_Cell_type_specific	Island	0.000394903	0.00132606	0.409217	0.0907364	0.0907364	0.0507119	0.0507119	0.000394903	0.0400244	0.0400244	CRC up vs Normal	13.7663	0.0608743	1.05464	0.349767	0.331648	1
93312	cg07216133	RREB1;RREB1;RREB1;RREB1		S_Shore	0.000395108	0.00132667	0.679924	0.503421	0.503421	0.561761	0.561761	0.000395108	-0.05834	-0.05834	CRC down vs Normal	13.7652	0.129335	0.897315	0.632327	0.704687	1
252969	cg22152492	SCAND3		N_Shore	0.00040593	0.0013594	0.444759	0.734452	0.734452	0.776179	0.776179	0.00040593	-0.0417263	-0.0417263	CRC down vs Normal	13.7051	0.0661613	1.03271	0.373907	0.362064	1
157994	cg13132404	FHL3	Promoter_Associated	S_Shore	0.000411092	0.001375	0.0888284	0.723675	0.723675	0.698625	0.698625	0.000411092	0.0250494	0.0250494	CRC up vs Normal	13.677	0.023844	1.3675	0.178804	0.130753	1
201097	cg16912563			Island	0.000412588	0.00137953	0.263001	0.672977	0.672977	0.631624	0.631624	0.000412588	0.041353	0.041353	CRC up vs Normal	13.6689	0.0649826	1.15835	0.413015	0.356554	1
209459	cg17754769	PLXNB2	Unclassified_Cell_type_specific	N_Shelf	0.000413409	0.00138197	0.333223	0.737662	0.737662	0.77652	0.77652	0.000413409	-0.038858	-0.038858	CRC down vs Normal	13.6645	0.0573778	1.10506	0.348013	0.314929	1
113335	cg08918749	LPL		Island	0.000415452	0.00138836	0.336615	0.282981	0.282981	0.220353	0.220353	0.000415452	0.0626284	0.0626284	CRC up vs Normal	13.6535	0.149048	1.10267	0.902795	0.818734	1
129748	cg10412602	HSD3B7;HSD3B7;HSD3B7;SETD1A		S_Shelf	0.000421885	0.00140822	0.000474578	0.827802	0.827802	0.840399	0.840399	0.000421885	-0.0125962	-0.0125962	CRC down vs Normal	13.6194	0.00602924	2.17104	0.0720833	0.0332022	1
107785	cg08447387	ASAP1		N_Shore	0.000422632	0.00141048	0.582318	0.540961	0.540961	0.4884	0.4884	0.000422632	0.052561	0.052561	CRC up vs Normal	13.6154	0.104981	0.952983	0.551095	0.578284	1
118106	cg09354348	WDR81;WDR81		S_Shelf	0.000427333	0.00142468	0.20172	0.706133	0.706133	0.677999	0.677999	0.000427333	0.0281344	0.0281344	CRC up vs Normal	13.5909	0.0300787	1.21379	0.201472	0.165987	1
27448	cg01968619			N_Shelf	0.000436419	0.00145217	0.102506	0.697899	0.697899	0.730578	0.730863	0.000436419	-0.0329645	-0.0329645	CRC down vs Normal	13.5611	0.0407496	1.34369	0.302823	0.222362	1
43558	cg03176729	HTRA1		S_Shore	0.000440195	0.0014637	0.305885	0.584918	0.584918	0.52163	0.52163	0.000440195	0.0632875	0.0632875	CRC up vs Normal	13.5251	0.152201	1.12484	0.949359	0.843996	1
189843	cg15862215	OTX1		Island	0.000444752	0.00147766	0.0689092	0.217404	0.217404	0.262955	0.262955	0.000444752	-0.0455508	-0.0455508	CRC down vs Normal	13.5022	0.0788454	1.41156	0.618203	0.437957	1
66284	cg04982951	FLJ45983;GATA3;GATA3;FLJ45983		Island	0.000447251	0.00148515	0.288143	0.259276	0.259276	0.182399	0.182399	0.000447251	0.0768774	0.0768774	CRC up vs Normal	13.4898	0.224585	1.13829	1.42131	1.24864	1
6213	cg00425988	C8orf41	Unclassified_Cell_type_specific	Island	0.000448067	0.00148746	0.128546	0.180328	0.180328	0.125715	0.125715	0.000448067	0.0546128	0.0546128	CRC up vs Normal	13.4858	0.113337	1.30079	0.819909	0.630316	1
17633	cg01224891	FLJ45983;GATA3;GATA3;FLJ45983		Island	0.00044827	0.00148807	0.581733	0.178046	0.178046	0.108886	0.108886	0.00044827	0.0691601	0.0691601	CRC up vs Normal	13.4848	0.181759	0.953314	0.963715	1.01091	1
135164	cg10920297	SFRS2B;SFRS2B	Promoter_Associated	S_Shelf	0.000450471	0.00149482	0.429945	0.358887	0.358887	0.314826	0.314826	0.000450471	0.044061	0.044061	CRC up vs Normal	13.4739	0.0737721	1.04175	0.427783	0.410638	1
54393	cg04036777	KCNH3	Unclassified	Island	0.000452184	0.00149984	0.0495571	0.346651	0.34687	0.301618	0.301618	0.000452184	0.0452521	0.0452521	CRC up vs Normal	13.4822	0.0767908	1.46945	0.627715	0.421482	1
263715	cg23239840	LOC440839		S_Shelf	0.00045347	0.00150359	0.832781	0.748574	0.748574	0.73011	0.73011	0.00045347	0.0184637	0.0184637	CRC up vs Normal	13.4592	0.0129546	0.799409	0.0577076	0.0721879	1
122252	cg09739081	C7orf46;C7orf46;C7orf46	Unclassified	Island	0.000454645	0.00150715	0.148543	0.172642	0.172642	0.134592	0.134592	0.000454645	0.0380498	0.0380498	CRC up vs Normal	13.4535	0.0550158	1.27367	0.390634	0.3067	1
178894	cg14796563	EFNA2		Island	0.000455209	0.00150877	0.210596	0.50753	0.50753	0.570713	0.570713	0.000455209	-0.063183	-0.063183	CRC down vs Normal	13.4507	0.151699	1.20504	1.0193	0.845862	1
281361	cg24965638	C6orf97		N_Shore	0.000457115	0.00151443	0.336422	0.265132	0.265132	0.20372	0.20372	0.000457115	0.0614129	0.0614129	CRC up vs Normal	13.4415	0.143319	1.10281	0.881894	0.799681	1
128063	cg10251896	CRABP1;CRABP1		Island	0.000457601	0.00151586	0.485188	0.281831	0.281831	0.2062	0.2062	0.000457601	0.0756315	0.0756315	CRC up vs Normal	13.4391	0.217364	1.00864	1.22353	1.21305	1
243586	cg21169101	TOR2A;TOR2A;TOR2A;TOR2A		N_Shelf	0.000460257	0.00152391	0.129744	0.820994	0.821119	0.806732	0.806732	0.000460257	0.0143868	0.0143868	CRC up vs Normal	13.4429	0.00776175	1.30049	0.056316	0.0427265	1
84732	cg06546834			N_Shelf	0.000461673	0.00152799	0.181107	0.820151	0.820151	0.795514	0.795514	0.000461673	0.0246378	0.0246378	CRC up vs Normal	13.4195	0.0230669	1.23531	0.159254	0.128918	1
243482	cg21161394	CD247;CD247	Promoter_Associated_Cell_type_specific	Island	0.000463149	0.00153244	0.114734	0.35492	0.35492	0.29917	0.29917	0.000463149	0.0557498	0.0557498	CRC up vs Normal	13.4124	0.118106	1.32168	0.872872	0.660427	1
101006	cg07875090	SORBS2;SORBS2;SORBS2;SORBS2;SORBS2;SORBS2;SORBS2;SORBS2	Unclassified_Cell_type_specific	Island	0.000466903	0.00154385	7.01309e-06	0.806903	0.806903	0.786236	0.786236	0.000466903	0.0206666	0.0206666	CRC up vs Normal	13.3946	0.0162301	2.79468	0.253972	0.090877	1
41734	cg03037150	HOXC8		Island	0.000470444	0.00155444	0.387819	0.163625	0.163625	0.0986708	0.0986708	0.000470444	0.0649543	0.0649543	CRC up vs Normal	13.3778	0.160324	1.06828	0.960191	0.898824	1
220248	cg18784586	GPRC5A;GPRC5A	Unclassified	Island	0.000475466	0.00156943	7.85294e-06	0.110443	0.110242	0.119894	0.119713	0.000475466	-0.009471	-0.009471	CRC down vs Normal	13.3878	0.0033189	2.80525	0.0521578	0.0180971	1
269148	cg23780216			N_Shelf	0.000476128	0.00157136	0.01474	0.759803	0.759803	0.732964	0.732964	0.000476128	0.0268389	0.0268389	CRC up vs Normal	13.3513	0.0273724	1.66048	0.25532	0.153763	1
147893	cg12101108	LRRC33	Promoter_Associated	Island	0.000476362	0.00157207	0.235639	0.121315	0.121315	0.0623817	0.0623817	0.000476362	0.0589335	0.0589335	CRC up vs Normal	13.3502	0.13198	1.18178	0.87623	0.74145	1
36522	cg02648847	CD247;CD247	Promoter_Associated_Cell_type_specific	Island	0.000483296	0.00159259	0.219659	0.326726	0.326726	0.268373	0.268373	0.000483296	0.0583528	0.0583528	CRC up vs Normal	13.3182	0.129392	1.19639	0.871757	0.728654	1
293011	cg26151310	HLTF;HLTF	Unclassified	Island	0.000488577	0.00160807	0.00517996	0.138224	0.138224	0.101683	0.101683	0.000488577	0.0365411	0.0365411	CRC up vs Normal	13.2942	0.0507396	1.81915	0.520733	0.28625	1
50944	cg03753681	GDF7;GDF7		Island	0.000490408	0.00161341	0.360998	0.121671	0.121671	0.052882	0.052882	0.000490408	0.0687892	0.0687892	CRC up vs Normal	13.2859	0.179815	1.08595	1.10231	1.01506	1
212495	cg18046394	WIPF3		Island	0.000497621	0.00163522	0.032603	0.5636	0.5636	0.516493	0.516493	0.000497621	0.0471072	0.0471072	CRC up vs Normal	13.2537	0.0843255	1.53551	0.732716	0.477182	1
67627	cg05087948	CTSF	Unclassified	S_Shore	0.000497981	0.00163629	0.28566	0.133978	0.133978	0.0958735	0.0958735	0.000497981	0.0381041	0.0381041	CRC up vs Normal	13.2521	0.055173	1.14022	0.356034	0.312251	1
249025	cg21739400	CLU	Unclassified	Island	0.000498244	0.00163696	0.10782	0.171784	0.171784	0.19354	0.19354	0.000498244	-0.021755	-0.021755	CRC down vs Normal	13.2509	0.0179847	1.33295	0.135686	0.101793	1
260324	cg22918700	FITM1		N_Shore	0.000504394	0.00165538	0.848403	0.758426	0.758426	0.732795	0.732795	0.000504394	0.0256312	0.0256312	CRC up vs Normal	13.2238	0.0249645	0.78753	0.111505	0.141588	1
151838	cg12497786	FAM50B	Promoter_Associated	Island	0.000509211	0.00166952	0.00832489	0.628535	0.628535	0.589458	0.589458	0.000509211	0.0390774	0.0390774	CRC up vs Normal	13.2029	0.0580277	1.74779	0.576126	0.329632	1
142877	cg11654813			N_Shelf	0.000510361	0.00167292	0.0166234	0.534503	0.534503	0.506876	0.506876	0.000510361	0.0276271	0.0276271	CRC up vs Normal	13.1979	0.0290038	1.64186	0.270613	0.164821	1
273670	cg24208826		Unclassified	S_Shore	0.000511314	0.00167578	3.73856e-07	0.118648	0.118648	0.148875	0.148875	0.000511314	-0.0302269	-0.0302269	CRC down vs Normal	13.1938	0.0347193	3.24842	0.641116	0.197362	1
217066	cg18472787	DLX3		Island	0.000515045	0.00168688	0.404518	0.221337	0.221337	0.176258	0.176258	0.000515045	0.0450796	0.0450796	CRC up vs Normal	13.1777	0.0772224	1.0576	0.464821	0.439505	1
189265	cg15812753	HOXD3		Island	0.000516151	0.00169022	0.000426909	0.508092	0.508092	0.469386	0.469386	0.000516151	0.0387057	0.0387057	CRC up vs Normal	13.173	0.0569288	2.18651	0.708698	0.324123	1
79011	cg06041278	MATN4;RBPJL;MATN4;MATN4		S_Shore	0.000520275	0.00170216	0.247412	0.797901	0.797901	0.768373	0.768373	0.000520275	0.0295287	0.0295287	CRC up vs Normal	13.1554	0.033134	1.17147	0.22129	0.188899	1
222702	cg19033875	ZNF395		Island	0.000521471	0.0017056	0.00128225	0.0817302	0.0816518	0.0887004	0.0887004	0.000521471	-0.00704862	-0.00704862	CRC down vs Normal	13.1664	0.00186312	2.03193	0.0215647	0.0104714	1
155375	cg12852384		Unclassified_Cell_type_specific	Island	0.000522718	0.00170915	0.41311	0.431264	0.431264	0.391025	0.391025	0.000522718	0.0402394	0.0402394	CRC up vs Normal	13.1451	0.06153	1.05219	0.369385	0.351062	1
130346	cg10470489	ANK1	Promoter_Associated	Island	0.000526851	0.0017215	0.238694	0.161502	0.161502	0.106455	0.106455	0.000526851	0.0550461	0.0550461	CRC up vs Normal	13.1277	0.115143	1.17907	0.775619	0.657822	1
270922	cg23961059	ZNF547;TRAPPC2P1	Promoter_Associated	Island	0.00053317	0.00174046	0.422339	0.116135	0.116135	0.0720584	0.0720584	0.00053317	0.0440769	0.0440769	CRC up vs Normal	13.1015	0.0738254	1.04644	0.442245	0.422617	1
160459	cg13373360	NR3C2;NR3C2		Island	0.000535078	0.00174614	0.039844	0.0821063	0.0821063	0.0985505	0.0985505	0.000535078	-0.0164442	-0.0164442	CRC down vs Normal	13.0936	0.0102756	1.503	0.088465	0.0588588	1
294988	cg26333652	IRX2;IRX2		Island	0.000535326	0.00174685	0.181906	0.613357	0.613357	0.663409	0.663409	0.000535326	-0.0500523	-0.0500523	CRC down vs Normal	13.0926	0.0951988	1.23444	0.67319	0.54534	1
205980	cg17390817	INTS1		S_Shore	0.000535403	0.00174709	0.0862054	0.88389	0.88389	0.875608	0.875608	0.000535403	0.00828169	0.00828169	CRC up vs Normal	13.0923	0.00260628	1.37276	0.0204958	0.0149303	1
19570	cg01375869			S_Shore	0.000538582	0.00175657	4.92385e-05	0.843793	0.843793	0.823139	0.823139	0.000538582	0.020654	0.020654	CRC up vs Normal	13.0792	0.0162103	2.50349	0.23271	0.0929544	1
158303	cg13167143	KIAA1688		N_Shelf	0.000543272	0.00177052	0.0153318	0.793799	0.793799	0.774968	0.774968	0.000543272	0.0188311	0.0188311	CRC up vs Normal	13.0601	0.0134752	1.65439	0.128023	0.0773834	1
184201	cg15318546	FBRSL1	Promoter_Associated	S_Shore	0.000547999	0.00178446	0.0931702	0.684174	0.684174	0.646974	0.646974	0.000547999	0.0371998	0.0371998	CRC up vs Normal	13.041	0.0525854	1.35907	0.411013	0.302423	1
183631	cg15249211			N_Shore	0.000550947	0.00179293	0.000323514	0.903379	0.903379	0.895069	0.895069	0.000550947	0.00830987	0.00830987	CRC up vs Normal	13.0292	0.00262405	2.22705	0.0336391	0.0151048	1
174184	cg14410395			Island	0.000559575	0.00181824	0.204391	0.153342	0.153342	0.104988	0.104988	0.000559575	0.0483535	0.0483535	CRC up vs Normal	12.995	0.0888462	1.21112	0.621028	0.51277	1
259554	cg22844862	MRPL18		N_Shelf	0.000569788	0.00184857	0.2417	0.6677	0.6677	0.638092	0.638092	0.000569788	0.0296089	0.0296089	CRC up vs Normal	12.9553	0.0333142	1.17643	0.226887	0.192861	1
236883	cg20467502		Unclassified	Island	0.00057432	0.00186165	0.331858	0.116291	0.116291	0.0750463	0.0750463	0.00057432	0.0412451	0.0412451	CRC up vs Normal	12.9379	0.064644	1.10602	0.414467	0.374738	1
104425	cg08160643	RRP15	Promoter_Associated	Island	0.000575409	0.00186499	0.161568	0.17165	0.17165	0.125757	0.125757	0.000575409	0.0458926	0.0458926	CRC up vs Normal	12.9337	0.0800329	1.25758	0.583636	0.464095	1
302570	cg27025752	XKR6	Promoter_Associated	S_Shore	0.000576918	0.00186935	0.306723	0.119887	0.119887	0.062366	0.062366	0.000576918	0.057521	0.057521	CRC up vs Normal	12.9279	0.125729	1.12421	0.820008	0.729406	1
224241	cg19200285	CACNA1C;CACNA1C;CACNA1C;CACNA1C;CACNA1C;CACNA1C;CACNA1C;CACNA1C;CACNA1C;CACNA1C;CACNA1C	Promoter_Associated	Island	0.000577422	0.00187083	0.608125	0.196455	0.196455	0.157783	0.157783	0.000577422	0.0386715	0.0386715	CRC up vs Normal	12.926	0.0568285	0.938385	0.309416	0.329733	1
281873	cg25019722		Unclassified_Cell_type_specific	Island	0.000580801	0.00188073	0.14071	0.360491	0.360491	0.313656	0.313656	0.000580801	0.0468351	0.0468351	CRC up vs Normal	12.9132	0.0833541	1.28391	0.621566	0.484121	1
201746	cg16989117	COL9A2	Promoter_Associated	Island	0.000580933	0.0018811	0.505458	0.333895	0.333895	0.27418	0.27418	0.000580933	0.0597154	0.0597154	CRC up vs Normal	12.9127	0.135505	0.996835	0.784557	0.787048	1
85156	cg06582752	KCNH1;KCNH1	Unclassified	Island	0.000604624	0.00195079	0.238981	0.134575	0.134575	0.0814849	0.0797883	0.000604624	0.0547864	0.0547864	CRC up vs Normal	12.8559	0.111057	1.18051	0.764849	0.630618	1
107262	cg08397927	LTBP4;LTBP4	Unclassified	N_Shore	0.000608013	0.00196066	0.286694	0.214939	0.214939	0.177848	0.177848	0.000608013	0.0370909	0.0370909	CRC up vs Normal	12.8127	0.052278	1.13942	0.348676	0.306013	1
33280	cg02404507			N_Shore	0.000609271	0.0019643	0.412648	0.64999	0.64999	0.609218	0.609218	0.000609271	0.0407713	0.0407713	CRC up vs Normal	12.8082	0.0631672	1.05248	0.389297	0.369885	1
265942	cg23460950	CLU	Unclassified	Island	0.000616348	0.00198497	0.048907	0.261985	0.261985	0.28985	0.28985	0.000616348	-0.0278649	-0.0278649	CRC down vs Normal	12.7828	0.0295051	1.46929	0.254355	0.173114	1
302005	cg26973714	TXNRD1	Promoter_Associated	Island	0.00062453	0.00200884	0.0668197	0.192359	0.192359	0.146729	0.146729	0.00062453	0.0456304	0.0456304	CRC up vs Normal	12.7539	0.0791212	1.41682	0.659213	0.465275	1
206182	cg17411031	ATP11A;ATP11A		S_Shore	0.000625436	0.0020114	0.111947	0.678441	0.678441	0.647003	0.647003	0.000625436	0.0314385	0.0314385	CRC up vs Normal	12.7507	0.0375585	1.32615	0.292972	0.220919	1
63935	cg04792863		Unclassified_Cell_type_specific	Island	0.000633458	0.00203481	0.2443	0.151428	0.151428	0.111071	0.111071	0.000633458	0.040357	0.040357	CRC up vs Normal	12.7228	0.0618902	1.17416	0.428378	0.364837	1
112941	cg08886001		Unclassified_Cell_type_specific	S_Shelf	0.000636575	0.00204403	1.54985e-05	0.772067	0.772067	0.745981	0.745981	0.000636575	0.026086	0.026086	CRC up vs Normal	12.7121	0.0258582	2.67538	0.408158	0.152561	1
70251	cg05301811	CAMK2N1		S_Shore	0.000638948	0.00205097	1.62561e-05	0.118612	0.118345	0.125845	0.125845	0.000638948	-0.00750001	-0.00750001	CRC down vs Normal	12.7189	0.00210938	2.68068	0.0333435	0.0122726	1
188736	cg15756248			Island	0.000639194	0.00205165	0.0867602	0.83374	0.83374	0.845961	0.845961	0.000639194	-0.0122212	-0.0122212	CRC down vs Normal	12.7031	0.00567556	1.37164	0.0459621	0.0335089	1
162413	cg13518270	SALL4		N_Shore	0.000649102	0.00208072	0.00990991	0.586655	0.586655	0.553853	0.553853	0.000649102	0.0328026	0.0328026	CRC up vs Normal	12.6694	0.0408884	1.72133	0.416648	0.24205	1
105269	cg08228917	LHFP;LHFP	Unclassified	Island	0.000653144	0.0020925	0.284213	0.173054	0.173054	0.110037	0.110037	0.000653144	0.0630174	0.0630174	CRC up vs Normal	12.6558	0.150906	1.14135	1.02069	0.894284	1
163987	cg13634242		Unclassified_Cell_type_specific	Island	0.000654919	0.00209767	0.285362	0.213743	0.213743	0.126961	0.126961	0.000654919	0.0867819	0.0867819	CRC up vs Normal	12.6499	0.286182	1.14045	1.93505	1.69674	1
301417	cg26921638	WNT3A		N_Shore	0.00065875	0.00210839	0.245831	0.224877	0.224877	0.175023	0.175023	0.00065875	0.0498542	0.0498542	CRC up vs Normal	12.6371	0.0944466	1.17284	0.65741	0.56053	1
44497	cg03254534	MALT1;MALT1		S_Shelf	0.000659074	0.00210932	1.29143e-09	0.75175	0.751571	0.733587	0.733587	0.000659074	0.0179837	0.0179837	CRC up vs Normal	12.6509	0.012128	4.23289	0.304346	0.0709416	1
227094	cg19491151	RUNX2;RUNX2;RUNX2		Island	0.000662658	0.00211956	0.274901	0.158275	0.158275	0.100353	0.100353	0.000662658	0.0579225	0.0579225	CRC up vs Normal	12.6242	0.127491	1.1487	0.870047	0.757418	1
173296	cg14334286	HIST1H1B		Island	0.000663545	0.00212222	0.0150173	0.152131	0.152131	0.10651	0.10651	0.000663545	0.0456207	0.0456207	CRC up vs Normal	12.6213	0.0790875	1.6576	0.779014	0.469965	1
277986	cg24647276	FLJ45983;GATA3;GATA3;FLJ45983		Island	0.000666521	0.00213099	0.499583	0.186145	0.186145	0.116758	0.116758	0.000666521	0.0693873	0.0693873	CRC up vs Normal	12.6115	0.182955	1.00024	1.08829	1.08803	1
14803	cg01022370	MFHAS1		Island	0.000668157	0.0021358	0.376952	0.506733	0.507046	0.445143	0.445143	0.000668157	0.0619029	0.0619029	CRC up vs Normal	12.6209	0.143699	1.07575	0.918621	0.842547	1
103090	cg08057062	DPF1		Island	0.000671535	0.00214563	0.399079	0.199129	0.199129	0.159208	0.159208	0.000671535	0.0399207	0.0399207	CRC up vs Normal	12.5951	0.0605592	1.06105	0.382627	0.360612	1
241890	cg20999737	KCNC4;KCNC4;KCNC4		S_Shore	0.000675082	0.00215571	0.110089	0.767172	0.767172	0.755578	0.755578	0.000675082	0.011594	0.011594	CRC up vs Normal	12.5836	0.00510797	1.32919	0.040466	0.0304442	1
9599	cg00656387	ENTPD3		N_Shore	0.000677048	0.00216163	0.131698	0.122917	0.122917	0.066441	0.066441	0.000677048	0.0564756	0.0564756	CRC up vs Normal	12.5772	0.121201	1.29629	0.93688	0.722739	1
120299	cg09552434	PRSS21;PRSS21;PRSS21	Unclassified_Cell_type_specific	S_Shelf	0.000689923	0.00219852	0.0814391	0.713306	0.713306	0.694135	0.694135	0.000689923	0.0191703	0.0191703	CRC up vs Normal	12.5361	0.013965	1.38271	0.115524	0.083549	1
177521	cg14665414	GABBR1;GABBR1;GABBR1	Unclassified	S_Shore	0.000697489	0.00222018	0.156714	0.157569	0.157569	0.100537	0.100537	0.000697489	0.0570323	0.0570323	CRC up vs Normal	12.5123	0.123602	1.26345	0.936069	0.740886	1
220979	cg18855250	CELSR3		N_Shore	0.000702875	0.00223581	0.000360412	0.727298	0.727298	0.697756	0.697756	0.000702875	0.0295426	0.0295426	CRC up vs Normal	12.4955	0.0331651	2.21126	0.44018	0.199063	1
281133	cg24939845		Unclassified_Cell_type_specific	Island	0.000707371	0.00224879	0.222972	0.118697	0.118697	0.0711859	0.0711859	0.000707371	0.0475107	0.0475107	CRC up vs Normal	12.4816	0.0857761	1.1933	0.615047	0.515416	1
194860	cg16346422	SLC22A18;SLC22A18AS		N_Shelf	0.000707653	0.00224962	0.434623	0.543197	0.543197	0.594425	0.594425	0.000707653	-0.0512275	-0.0512275	CRC down vs Normal	12.4807	0.0997218	1.03888	0.622556	0.599256	1
307868	cg27527630	WIPF3		N_Shore	0.000711161	0.00225963	0.0100758	0.40451	0.40451	0.344126	0.344126	0.000711161	0.0603846	0.0603846	CRC up vs Normal	12.4699	0.138559	1.71881	1.43239	0.833362	1
151282	cg12446199	CD247;CD247	Promoter_Associated_Cell_type_specific	Island	0.000712422	0.00226322	0.158356	0.325961	0.325961	0.254831	0.254831	0.000712422	0.0711292	0.0711292	CRC up vs Normal	12.466	0.192256	1.26144	1.45908	1.15668	1
101308	cg07903001			N_Shelf	0.000715689	0.00227244	0.372147	0.71704	0.71704	0.763649	0.763649	0.000715689	-0.0466088	-0.0466088	CRC down vs Normal	12.4561	0.0825504	1.07852	0.536076	0.497049	1
123520	cg09856068	FGF18	Unclassified_Cell_type_specific	S_Shore	0.000718796	0.00228141	0.126166	0.247057	0.247057	0.178062	0.178062	0.000718796	0.0689951	0.0689951	CRC up vs Normal	12.4466	0.180892	1.30425	1.42164	1.09001	1
266030	cg23469706	LRRC33	Promoter_Associated	Island	0.000721934	0.00229003	0.247068	0.125402	0.125402	0.0806418	0.0806418	0.000721934	0.0447607	0.0447607	CRC up vs Normal	12.4371	0.0761336	1.17177	0.537972	0.459111	1
16401	cg01132568			N_Shore	0.0007314	0.00231738	0.0212906	0.748072	0.748072	0.725287	0.725287	0.0007314	0.0227857	0.0227857	CRC up vs Normal	12.4087	0.0197292	1.60323	0.191178	0.119246	1
136211	cg11018337	FLJ45983;GATA3;GATA3;FLJ45983	Promoter_Associated	Island	0.000735631	0.00232913	0.186759	0.186976	0.186976	0.110372	0.110372	0.000735631	0.076604	0.076604	CRC up vs Normal	12.3962	0.222991	1.22922	1.65841	1.34915	1
294282	cg26270362	DPF1		Island	0.000736307	0.00233109	0.296992	0.137735	0.137735	0.0958373	0.0958373	0.000736307	0.041898	0.041898	CRC up vs Normal	12.3942	0.0667067	1.13152	0.456745	0.403658	1
44715	cg03272292	C12orf68	Promoter_Associated	Island	0.000737476	0.00233447	0.302001	0.148001	0.148001	0.105406	0.105406	0.000737476	0.0425947	0.0425947	CRC up vs Normal	12.3907	0.0689438	1.12774	0.470618	0.417311	1
126781	cg10144719	C16orf62	Promoter_Associated	Island	0.000738583	0.00233762	0.510776	0.094081	0.094081	0.0464477	0.0464477	0.000738583	0.0476333	0.0476333	CRC up vs Normal	12.3874	0.0862193	0.99376	0.518759	0.522017	1
214388	cg18217175	PAX7;PAX7;PAX7	Unclassified_Cell_type_specific	N_Shore	0.000739912	0.00234145	0.0507752	0.129527	0.129527	0.142695	0.142695	0.000739912	-0.0131679	-0.0131679	CRC down vs Normal	12.3835	0.00658897	1.46307	0.0583847	0.0399057	1
17027	cg01177928		Promoter_Associated	Island	0.000742004	0.00234728	0.135397	0.16518	0.16518	0.109097	0.109097	0.000742004	0.0560833	0.0560833	CRC up vs Normal	12.3774	0.119523	1.29112	0.935087	0.724242	1
106436	cg08321942			N_Shore	0.000745257	0.00235682	0.296779	0.50664	0.50664	0.555013	0.555013	0.000745257	-0.0483727	-0.0483727	CRC down vs Normal	12.3678	0.0889167	1.13168	0.610202	0.539201	1
47573	cg03497419	EPM2AIP1;MLH1;MLH1;MLH1;MLH1;EPM2AIP1	Unclassified	Island	0.000746317	0.00235982	0.013827	0.132744	0.132744	0.0831367	0.0831367	0.000746317	0.0496075	0.0496075	CRC up vs Normal	12.3647	0.0935142	1.67034	0.947456	0.567223	1
256616	cg22543602	TACC1		N_Shelf	0.000752078	0.00237649	1.10703e-07	0.753637	0.753637	0.742849	0.742849	0.000752078	0.0107887	0.0107887	CRC up vs Normal	12.348	0.00442301	3.44375	0.0925154	0.0268647	1
118667	cg09405661	KCNMA1;KCNMA1;KCNMA1;KCNMA1;KCNMA1;KCNMA1;KCNMA1;KCNMA1		Island	0.000754803	0.00238433	0.181881	0.170565	0.170565	0.115154	0.115154	0.000754803	0.0554113	0.0554113	CRC up vs Normal	12.3401	0.116676	1.23447	0.875388	0.709123	1
106384	cg08317263	CCDC69	Promoter_Associated	N_Shore	0.000759016	0.00239643	0.314374	0.161806	0.161806	0.116845	0.116845	0.000759016	0.0449612	0.0449612	CRC up vs Normal	12.328	0.0768175	1.11858	0.522751	0.467335	1
134113	cg10815420	LRP12;LRP12		N_Shore	0.000762337	0.00240586	0.990665	0.685097	0.685097	0.630469	0.630469	0.000762337	0.0546274	0.0546274	CRC up vs Normal	12.3185	0.113398	0.577895	0.398984	0.69041	1
282465	cg25080206	CHMP1B;GNAL;CHMP1B;GNAL;GNAL	Promoter_Associated	S_Shore	0.000776536	0.00244698	0.173318	0.168026	0.168026	0.143993	0.143993	0.000776536	0.024033	0.024033	CRC up vs Normal	12.2784	0.0219483	1.24394	0.166772	0.134067	1
150861	cg12407867	LOC100130872-SPON2;SPON2;SPON2		S_Shore	0.00078746	0.00247817	0.0777552	0.56219	0.56219	0.606294	0.606294	0.00078746	-0.0441036	-0.0441036	CRC down vs Normal	12.248	0.0739147	1.39076	0.629475	0.452613	1
232993	cg20051589	DLG3	Unclassified_Cell_type_specific	N_Shore	0.000788471	0.002481	0.00638686	0.267541	0.267541	0.210315	0.210315	0.000788471	0.0572257	0.0572257	CRC up vs Normal	12.2452	0.124442	1.78775	1.3626	0.762186	1
242962	cg21113773			S_Shore	0.000792895	0.00249353	0.102845	0.505158	0.505158	0.450577	0.450577	0.000792895	0.0545814	0.0545814	CRC up vs Normal	12.233	0.113207	1.34146	0.931055	0.694063	1
297889	cg26600954	C7orf46;C7orf46;C7orf46;C7orf46;C7orf46;C7orf46	Unclassified	Island	0.000796564	0.00250381	0.0468336	0.203099	0.203099	0.154805	0.154805	0.000796564	0.0482947	0.0482947	CRC up vs Normal	12.223	0.0886302	1.47646	0.802948	0.543832	1
293866	cg26233374	NNT;NNT		Island	0.000804255	0.00252594	0.246436	0.148574	0.148574	0.0966294	0.0966294	0.000804255	0.0519447	0.0519447	CRC up vs Normal	12.2021	0.102534	1.17231	0.738815	0.63022	1
303717	cg27133864	HIST1H2AE;HIST1H2BG	Unclassified	N_Shore	0.000805013	0.00252801	0.122173	0.182226	0.182226	0.144646	0.144646	0.000805013	0.03758	0.03758	CRC up vs Normal	12.2001	0.0536657	1.31018	0.432241	0.32991	1
85840	cg06637963	ZEB1;LOC220930;ZEB1;ZEB1;ZEB1	Promoter_Associated	Island	0.00080711	0.00253404	0.174791	0.177468	0.177468	0.11917	0.11917	0.00080711	0.0582975	0.0582975	CRC up vs Normal	12.1944	0.129147	1.24229	0.986743	0.794296	1
150577	cg12382153	ALDH1A2;ALDH1A2		N_Shore	0.00081322	0.00255125	0.520045	0.365844	0.364728	0.297883	0.297883	0.00081322	0.0668449	0.0668449	CRC up vs Normal	12.1919	0.167559	0.988501	1.0189	1.01701	1
132633	cg10673140	ST3GAL1;ST3GAL1		Island	0.000816258	0.00255988	0.500023	0.187689	0.187689	0.127278	0.125826	0.000816258	0.0618636	0.0618636	CRC up vs Normal	12.1838	0.143516	1.00011	0.883539	0.871665	1
183556	cg15242048	NGEF;NGEF		N_Shelf	0.000816926	0.00256184	0.00603809	0.754534	0.754534	0.727893	0.727893	0.000816926	0.0266417	0.0266417	CRC up vs Normal	12.1682	0.0269716	1.79619	0.298602	0.166242	1
14160	cg00977110	G3BP1;G3BP1	Promoter_Associated	Island	0.000835617	0.00261518	0.108679	0.175937	0.175937	0.117832	0.117832	0.000835617	0.0581049	0.0581049	CRC up vs Normal	12.1191	0.128295	1.33152	1.05718	0.793963	1
267289	cg23598718	C1QL1	Unclassified_Cell_type_specific	S_Shore	0.000839885	0.00262697	0.753491	0.239416	0.239416	0.198379	0.198379	0.000839885	0.0410365	0.0410365	CRC up vs Normal	12.1081	0.0639919	0.85306	0.338136	0.39638	1
150628	cg12386698			N_Shelf	0.000856662	0.00267447	2.0907e-06	0.827744	0.827744	0.836693	0.836693	0.000856662	-0.00894903	-0.00894903	CRC down vs Normal	12.0652	0.00304323	2.97937	0.0563622	0.0189175	1
284931	cg25338262	CKM		Island	0.000861453	0.00268821	0.394785	0.131212	0.131212	0.0885412	0.0885412	0.000861453	0.0426705	0.0426705	CRC up vs Normal	12.0531	0.0691894	1.06379	0.457993	0.430528	1
267113	cg23577350		Unclassified	Island	0.00086642	0.00270234	0.292316	0.148686	0.148686	0.0987585	0.0987585	0.00086642	0.0499277	0.0499277	CRC up vs Normal	12.0406	0.0947253	1.13508	0.669736	0.590035	1
284029	cg25242556	FURIN		Island	0.000870726	0.00271438	7.06204e-06	0.935917	0.935917	0.928903	0.928903	0.000870726	0.00701403	0.00701403	CRC up vs Normal	12.0299	0.00186947	2.79362	0.0325601	0.0116552	1
158166	cg13150632	LTB;LTB	Promoter_Associated	Island	0.000876204	0.00272964	0.409084	0.210827	0.210827	0.165208	0.165208	0.000876204	0.0456188	0.0456188	CRC up vs Normal	12.0163	0.0790808	1.05472	0.520592	0.493584	1
228887	cg19657198	FLJ45983;FLJ45983	Promoter_Associated	Island	0.000879636	0.00273915	0.262569	0.310336	0.31099	0.256398	0.256398	0.000879636	0.054592	0.054592	CRC up vs Normal	12.0214	0.111761	1.15946	0.808448	0.687967	1
85516	cg06615189	DPF1;DPF1		Island	0.000897187	0.00278867	0.474438	0.155303	0.155303	0.105083	0.105083	0.000897187	0.0502198	0.0502198	CRC up vs Normal	11.9651	0.0958371	1.01497	0.60972	0.600729	1
148477	cg12156500	TBCD	Unclassified	S_Shelf	0.000904729	0.00280991	0.000298559	0.816915	0.816915	0.804572	0.804572	0.000904729	0.0123433	0.0123433	CRC up vs Normal	11.947	0.00578959	2.23879	0.0813699	0.0363455	1
83242	cg06421634			S_Shelf	0.00092138	0.00285675	0.00265623	0.76974	0.77032	0.744264	0.744264	0.00092138	0.0260559	0.0260559	CRC up vs Normal	11.9208	0.0254591	1.92387	0.308158	0.15804	1
111635	cg08781728	NPM2		Island	0.000924577	0.00286588	0.021657	0.497436	0.497436	0.452806	0.452806	0.000924577	0.0446304	0.0446304	CRC up vs Normal	11.9001	0.0756911	1.60055	0.763528	0.477042	1
185751	cg15473017		Unclassified	Island	0.000927885	0.0028749	0.354347	0.271608	0.271608	0.217625	0.217625	0.000927885	0.0539824	0.0539824	CRC up vs Normal	11.8924	0.110736	1.09044	0.761526	0.698364	1
16862	cg01166071	FLJ45983;GATA3;GATA3;FLJ45983	Promoter_Associated	Island	0.000929158	0.00287841	0.423403	0.250032	0.250032	0.164695	0.164695	0.000929158	0.0853365	0.0853365	CRC up vs Normal	11.8894	0.276728	1.04578	1.82556	1.74564	1
25114	cg01799681	ELOVL2		N_Shore	0.000941088	0.00291173	0.436655	0.374354	0.374354	0.318591	0.318591	0.000941088	0.055763	0.055763	CRC up vs Normal	11.8618	0.118162	1.03764	0.775233	0.747112	1
45707	cg03347671		Unclassified	S_Shore	0.000945305	0.00292343	0.703743	0.11691	0.11691	0.133347	0.133347	0.000945305	-0.016437	-0.016437	CRC down vs Normal	11.8522	0.0102666	0.883335	0.0573874	0.0649668	1
248293	cg21653132		Promoter_Associated	Island	0.000946257	0.00292591	0.397195	0.0956325	0.0958893	0.0535133	0.0535133	0.000946257	0.042376	0.042376	CRC up vs Normal	11.8632	0.0673396	1.0626	0.452379	0.42005	1
156919	cg13015485	SKIV2L		N_Shelf	0.000947985	0.00293046	0.101197	0.743644	0.743644	0.718968	0.718968	0.000947985	0.0246766	0.0246766	CRC up vs Normal	11.8461	0.0231395	1.34435	0.196949	0.146501	1
24255	cg01735049	C16orf72		S_Shore	0.000948222	0.00293104	0.53581	0.12513	0.12513	0.0952445	0.0952445	0.000948222	0.0298855	0.0298855	CRC up vs Normal	11.8455	0.0339394	0.979388	0.210458	0.214887	1
246579	cg21490561	EPM2AIP1;MLH1;MLH1;MLH1;MLH1	Unclassified	Island	0.00095099	0.00293875	0.000381671	0.109585	0.109585	0.0752445	0.0752445	0.00095099	0.0343402	0.0343402	CRC up vs Normal	11.8392	0.0448114	2.20288	0.625343	0.283875	1
28171	cg02020882		Promoter_Associated	Island	0.000953324	0.00294549	0.152897	0.138607	0.138607	0.100253	0.100253	0.000953324	0.0383544	0.0383544	CRC up vs Normal	11.8339	0.0559002	1.26816	0.449283	0.354279	1
74389	cg05650568	SNX21;SNX21;SNX21;SNX21		N_Shore	0.000966769	0.0029834	0.000253061	0.81321	0.81321	0.805744	0.805744	0.000966769	0.00746637	0.00746637	CRC up vs Normal	11.8037	0.00211837	2.26297	0.0304596	0.01346	1
233283	cg20080983	ZNRF3		S_Shelf	0.000968971	0.00298931	0.438249	0.716457	0.716457	0.687765	0.688212	0.000968971	0.0282445	0.0282445	CRC up vs Normal	11.8119	0.0299157	1.03692	0.196964	0.187418	1
167937	cg13934924	PCSK6;PCSK6;PCSK6;PCSK6;PCSK6;PCSK6;PCSK6;PCSK6		N_Shore	0.000988746	0.00304505	0.785234	0.61074	0.61074	0.570171	0.570171	0.000988746	0.0405691	0.0405691	CRC up vs Normal	11.7552	0.0625424	0.83262	0.33224	0.399029	1
124723	cg09966038	KANK2;KANK2		N_Shore	0.00100261	0.00308339	4.8666e-05	0.788528	0.788528	0.773557	0.773557	0.00100261	0.014971	0.014971	CRC up vs Normal	11.7252	0.00851702	2.50522	0.136481	0.0544789	1
294493	cg26288249	AKAP2;PALM2-AKAP2;PALM2-AKAP2	Promoter_Associated	Island	0.00100985	0.00310295	0.40434	0.125939	0.125939	0.0807345	0.0807345	0.00100985	0.0452049	0.0452049	CRC up vs Normal	11.7097	0.0776524	1.05771	0.526063	0.497359	1
19260	cg01351032	CIITA	Unclassified	N_Shore	0.00101189	0.00310878	0.515581	0.327503	0.327503	0.369811	0.369811	0.00101189	-0.0423077	-0.0423077	CRC down vs Normal	11.7054	0.0680179	0.990989	0.431885	0.435812	1
5409	cg00373247			S_Shelf	0.00104239	0.00319245	1.5251e-05	0.822754	0.822754	0.802653	0.802653	0.00104239	0.0201008	0.0201008	CRC up vs Normal	11.6414	0.0153537	2.67779	0.264876	0.0989161	1
173391	cg14341953	SIGMAR1;SIGMAR1	Promoter_Associated	Island	0.00104242	0.00319249	0.0787442	0.0568186	0.0568186	0.07043	0.07043	0.00104242	-0.0136114	-0.0136114	CRC down vs Normal	11.6414	0.00704029	1.38856	0.0629815	0.0453573	1
256956	cg22584335	ZNF512	Promoter_Associated	Island	0.00104559	0.00320138	0.55481	0.156141	0.15658	0.116332	0.11578	0.00104559	0.0407999	0.0407999	CRC up vs Normal	11.6606	0.0615915	0.968595	0.383709	0.385586	1
183496	cg15236063	SELK		S_Shelf	0.00105978	0.00324029	0.7741	0.625213	0.625108	0.600576	0.600576	0.00105978	0.0245319	0.0245319	CRC up vs Normal	11.6185	0.022568	0.839548	0.122307	0.143739	1
117878	cg09331704	RDX		Island	0.00107951	0.00329465	0.481091	0.0964234	0.0964142	0.0511087	0.0511087	0.00107951	0.0453054	0.0453054	CRC up vs Normal	11.5788	0.0769718	1.01121	0.504163	0.491928	1
240653	cg20863409	FKBP1B;FKBP1B	Unclassified_Cell_type_specific	N_Shore	0.00108148	0.00329996	0.282517	0.135913	0.135913	0.079973	0.079973	0.00108148	0.0559398	0.0559398	CRC up vs Normal	11.5623	0.118912	1.14267	0.881387	0.771337	1
22082	cg01560934	MAD1L1;MAD1L1;MAD1L1		N_Shore	0.001085	0.00330993	6.84929e-05	0.846653	0.846653	0.839567	0.839567	0.001085	0.00708575	0.00708575	CRC up vs Normal	11.5553	0.0019079	2.45477	0.0303981	0.0123833	1
37606	cg02731042	L3MBTL4		S_Shore	0.00111794	0.00340084	0.547028	0.0964946	0.0964946	0.0568403	0.0568403	0.00111794	0.0396542	0.0396542	CRC up vs Normal	11.491	0.0597534	0.972993	0.379467	0.39	1
112130	cg08826264	TRDMT1;TRDMT1;TRDMT1	Promoter_Associated	S_Shore	0.00112366	0.00341622	0.000257106	0.0748882	0.0748882	0.0821918	0.0821918	0.00112366	-0.00730363	-0.00730363	CRC down vs Normal	11.4801	0.00202703	2.26065	0.0299371	0.0132427	1
102599	cg08013114			N_Shelf	0.00113336	0.00344291	0.195894	0.58989	0.58989	0.572958	0.572958	0.00113336	0.0169317	0.0169317	CRC up vs Normal	11.4617	0.010894	1.21969	0.0869458	0.0712853	1
156397	cg12961010			Island	0.00114083	0.00346353	0.409034	0.686158	0.686158	0.732818	0.732818	0.00114083	-0.04666	-0.04666	CRC down vs Normal	11.4476	0.0827321	1.05475	0.571705	0.542029	1
150690	cg12393589	C7orf40		S_Shore	0.00114248	0.00346802	6.43469e-05	0.767274	0.767274	0.743149	0.743149	0.00114248	0.0241256	0.0241256	CRC up vs Normal	11.4445	0.0221176	2.46398	0.357142	0.144945	1
287741	cg25615184			S_Shore	0.00114773	0.00348229	0.0779115	0.293737	0.293737	0.24004	0.24004	0.00114773	0.0536974	0.0536974	CRC up vs Normal	11.4346	0.10957	1.39041	0.999245	0.71867	1
202048	cg17016932		Unclassified	S_Shore	0.0011542	0.00350001	0.264912	0.19805	0.19805	0.14322	0.14322	0.0011542	0.0548301	0.0548301	CRC up vs Normal	11.4226	0.114241	1.15678	0.8677	0.750098	1
59998	cg04480325			N_Shore	0.00115625	0.00350566	0.00113389	0.67704	0.67704	0.654856	0.655239	0.00115625	0.0218013	0.0218013	CRC up vs Normal	11.431	0.0178236	2.05011	0.239743	0.115383	1
104661	cg08179907	RAB39	Unclassified	Island	0.00116215	0.003522	0.19213	0.183156	0.183167	0.142589	0.142589	0.00116215	0.0405773	0.0405773	CRC up vs Normal	11.4201	0.0617443	1.22462	0.496579	0.40009	1
190659	cg15944766			Island	0.0011632	0.003525	0.0292384	0.195146	0.195764	0.230377	0.230377	0.0011632	-0.0346127	-0.0346127	CRC down vs Normal	11.4182	0.0449264	1.55585	0.459127	0.291163	1
98539	cg07665260	TOX2;TOX2;TOX2		Island	0.0011637	0.00352629	0.199673	0.18093	0.18093	0.134224	0.134224	0.0011637	0.046706	0.046706	CRC up vs Normal	11.405	0.082895	1.21584	0.662784	0.545123	1
74544	cg05661060	PTPRF;PTPRF		S_Shelf	0.00117368	0.00355336	0.566952	0.792604	0.792604	0.777959	0.777959	0.00117368	0.0146454	0.0146454	CRC up vs Normal	11.3867	0.00815053	0.961681	0.0516274	0.0536845	1
209958	cg17805540	NKX3-2	Unclassified_Cell_type_specific	Island	0.00117587	0.00355909	0.224998	0.373069	0.373069	0.315723	0.315723	0.00117587	0.057346	0.057346	CRC up vs Normal	11.3827	0.124965	1.19143	0.981007	0.82339	1
82888	cg06389703	HEATR2	Gene_Associated_Cell_type_specific	N_Shelf	0.00119107	0.00359979	0.0453949	0.817207	0.817207	0.8333	0.8333	0.00119107	-0.0160933	-0.0160933	CRC down vs Normal	11.3552	0.00984173	1.48161	0.0963102	0.0650036	1
295536	cg26380819		Unclassified_Cell_type_specific	Island	0.00119987	0.00362419	0.217954	0.133684	0.133684	0.0960799	0.0960799	0.00119987	0.0376039	0.0376039	CRC up vs Normal	11.3395	0.0537341	1.198	0.425771	0.355402	1
224916	cg19267846	PHOSPHO1;PHOSPHO1;PHOSPHO1;PHOSPHO1	Promoter_Associated	Island	0.00120006	0.0036247	0.467814	0.10126	0.10126	0.0483699	0.0483699	0.00120006	0.0528896	0.0528896	CRC up vs Normal	11.3391	0.106298	1.01889	0.716365	0.703084	1
40876	cg02972788			Island	0.00120879	0.00364865	0.363529	0.114194	0.114194	0.072231	0.072231	0.00120879	0.0419629	0.0419629	CRC up vs Normal	11.3236	0.0669137	1.08425	0.480531	0.443192	1
206236	cg17416009	ZNF512	Promoter_Associated	Island	0.00121632	0.00366892	0.397535	0.114561	0.114561	0.0653086	0.0653086	0.00121632	0.0492525	0.0492525	CRC up vs Normal	11.3103	0.0921807	1.06204	0.649182	0.611262	1
135167	cg10920410	GMPS	Promoter_Associated	N_Shore	0.00123164	0.0037107	6.30246e-08	0.105999	0.105999	0.111724	0.111724	0.00123164	-0.00572559	-0.00572559	CRC down vs Normal	11.2835	0.00124573	3.53573	0.0292766	0.0082802	1
114286	cg09010998	ZEB1;LOC220930;ZEB1;ZEB1;ZEB1	Promoter_Associated	Island	0.00123512	0.00371978	0.117253	0.178925	0.178925	0.130318	0.130318	0.00123512	0.0486065	0.0486065	CRC up vs Normal	11.2775	0.0897783	1.31772	0.78676	0.597063	1
286978	cg25538602	FMNL1	Promoter_Associated	Island	0.00124117	0.00373611	0.210075	0.100439	0.100439	0.0411778	0.0411778	0.00124117	0.0592616	0.0592616	CRC up vs Normal	11.267	0.133453	1.20555	1.07094	0.888344	1
105044	cg08210688	OTX1		Island	0.00124798	0.00375494	0.440051	0.259169	0.259169	0.300345	0.300345	0.00124798	-0.041176	-0.041176	CRC down vs Normal	11.2553	0.0644275	1.03557	0.444584	0.429313	1
75566	cg05754819	KCNMA1;KCNMA1;KCNMA1;KCNMA1	Unclassified_Cell_type_specific	Island	0.00125086	0.00376257	0.0455372	0.33752	0.33752	0.300828	0.300828	0.00125086	0.0366924	0.0366924	CRC up vs Normal	11.2504	0.0511605	1.4811	0.505139	0.341057	1
257007	cg22591002	SEMA4C		Island	0.00125807	0.00378238	0.191927	0.7806	0.7806	0.766233	0.766233	0.00125807	0.014367	0.014367	CRC up vs Normal	11.2381	0.00784363	1.22379	0.0640604	0.0523461	1
96049	cg07462861	WNT10B	Unclassified_Cell_type_specific	S_Shore	0.00126541	0.00380248	0.348757	0.345242	0.345242	0.30096	0.30096	0.00126541	0.0442821	0.0442821	CRC up vs Normal	11.2257	0.0745143	1.09426	0.544762	0.497837	1
102787	cg08031587	KLHL25		N_Shore	0.00129272	0.00387639	0.283952	0.823102	0.823102	0.810088	0.810088	0.00129272	0.0130136	0.0130136	CRC up vs Normal	11.1801	0.00643542	1.14155	0.049282	0.0431711	1
308578	cg27586588	EPM2AIP1;MLH1;MLH1;MLH1;MLH1;EPM2AIP1	Unclassified	Island	0.00129749	0.00388938	0.00810948	0.122334	0.122334	0.078246	0.078246	0.00129749	0.0440879	0.0440879	CRC up vs Normal	11.1722	0.0738621	1.75175	0.868593	0.495842	1
285763	cg25412575	ABHD8	Unclassified	Island	0.00129958	0.00389512	0.0217949	0.127753	0.127753	0.0885492	0.0885492	0.00129958	0.0392035	0.0392035	CRC up vs Normal	11.1688	0.0584028	1.59955	0.627316	0.392183	1
90201	cg06974515	GPR150	Unclassified_Cell_type_specific	Island	0.0013056	0.00391149	0.406086	0.149928	0.149928	0.104778	0.104778	0.0013056	0.0451497	0.0451497	CRC up vs Normal	11.1589	0.0774629	1.05661	0.550106	0.520634	1
211639	cg17966121	ZIC5	Unclassified_Cell_type_specific	S_Shore	0.0013088	0.00391997	7.29709e-05	0.552908	0.552908	0.511263	0.511263	0.0013088	0.0416445	0.0416445	CRC up vs Normal	11.1537	0.0659019	2.44544	1.08367	0.443139	1
176468	cg14582009	GLTSCR1		N_Shelf	0.00130931	0.00392127	0.299822	0.801226	0.801226	0.820176	0.820176	0.00130931	-0.0189491	-0.0189491	CRC down vs Normal	11.1529	0.0136446	1.12938	0.103627	0.0917563	1
28865	cg02071175	ZNF512	Promoter_Associated	Island	0.00131099	0.00392558	0.303119	0.106867	0.106867	0.06523	0.06523	0.00131099	0.0416368	0.0416368	CRC up vs Normal	11.1501	0.0658778	1.1269	0.49935	0.443119	1
295846	cg26411466	SLC5A10;FAM83G;SLC5A10		S_Shore	0.00131376	0.00393301	0.0147219	0.831302	0.831302	0.823451	0.823451	0.00131376	0.00785142	0.00785142	CRC up vs Normal	11.1456	0.0023425	1.66067	0.026177	0.0157629	1
16690	cg01153132	FAM184A;FAM184A	Promoter_Associated_Cell_type_specific	Island	0.0013312	0.00397983	0.218897	0.124554	0.124554	0.0808707	0.0808707	0.0013312	0.0436828	0.0436828	CRC up vs Normal	11.1175	0.0725112	1.19711	0.58559	0.48917	1
294538	cg26293015	CCDC136		Island	0.00133319	0.00398544	0.0918147	0.0876617	0.0876617	0.0637643	0.0637643	0.00133319	0.0238974	0.0238974	CRC up vs Normal	11.1143	0.0217013	1.36166	0.199404	0.146442	1
137997	cg11193213			S_Shore	0.00134367	0.00401404	3.19045e-05	0.806823	0.806823	0.784971	0.784971	0.00134367	0.0218527	0.0218527	CRC up vs Normal	11.0976	0.0181466	2.56776	0.314906	0.122638	1
18725	cg01308151			N_Shore	0.00134707	0.00402336	0.468716	0.221071	0.221071	0.163554	0.163554	0.00134707	0.057517	0.057517	CRC up vs Normal	11.0922	0.125712	1.01836	0.865603	0.850001	1
29611	cg02128087	C12orf68	Promoter_Associated	N_Shore	0.00135562	0.00404629	0.226905	0.152314	0.152314	0.0921646	0.0966749	0.00135562	0.0556388	0.0556388	CRC up vs Normal	11.0904	0.116088	1.19056	0.934659	0.774591	1
54525	cg04050331	FLJ45983;GATA3;GATA3;FLJ45983		Island	0.00136535	0.00407264	0.403212	0.123434	0.123434	0.08192	0.08192	0.00136535	0.041514	0.041514	CRC up vs Normal	11.0635	0.0654895	1.05843	0.469895	0.443956	1
194684	cg16329782	SLC9A3	Unclassified_Cell_type_specific	N_Shore	0.00137136	0.00408853	0.742198	0.690899	0.690899	0.64955	0.64955	0.00137136	0.0413483	0.0413483	CRC up vs Normal	11.0541	0.0649679	0.860093	0.379123	0.440793	1
189957	cg15873959	TCEA2;TCEA2	Promoter_Associated	Island	0.00138614	0.00412766	0.0708149	0.108315	0.108315	0.082608	0.082608	0.00138614	0.0257073	0.0257073	CRC up vs Normal	11.0313	0.0251129	1.40688	0.240209	0.170738	1
17511	cg01215211	LOC91149		N_Shore	0.00139918	0.00416284	0.000732095	0.790109	0.790109	0.769517	0.769517	0.00139918	0.0205922	0.0205922	CRC up vs Normal	11.0114	0.0161134	2.10766	0.231318	0.109751	1
201501	cg16960112	NAALADL1		S_Shelf	0.00140146	0.00416894	0.0571986	0.762414	0.76311	0.73877	0.73877	0.00140146	0.0243404	0.0243404	CRC up vs Normal	11.0194	0.022217	1.44535	0.218557	0.149197	1
199620	cg16759615	TBCD		S_Shelf	0.00141969	0.00421779	0.026231	0.741851	0.741851	0.723454	0.723454	0.00141969	0.0183976	0.0183976	CRC up vs Normal	10.9804	0.0128619	1.57027	0.137951	0.0878515	1
25841	cg01851088	CELSR3;CELSR3		Island	0.00142166	0.00422311	0.560742	0.158368	0.158368	0.0888521	0.0888521	0.00142166	0.0695157	0.0695157	CRC up vs Normal	10.9775	0.183632	0.965202	1.21095	1.25461	1
26790	cg01923692			S_Shore	0.00142179	0.00422344	0.169754	0.223206	0.223206	0.178495	0.178495	0.00142179	0.0447115	0.0447115	CRC up vs Normal	10.9773	0.0759664	1.248	0.647744	0.519026	1
45242	cg03315058	BSCL2;BSCL2;GNG3	Promoter_Associated	N_Shore	0.00142237	0.00422508	0.456222	0.116103	0.116103	0.075092	0.075092	0.00142237	0.0410111	0.0410111	CRC up vs Normal	10.9764	0.0639126	1.02581	0.447974	0.436705	1
160919	cg13409248	ENTPD3		N_Shore	0.001426	0.00423469	0.1048	0.161284	0.161284	0.104375	0.104375	0.001426	0.0569087	0.0569087	CRC up vs Normal	10.971	0.123067	1.33807	1.12574	0.841311	1
60293	cg04501840	C1orf95		S_Shore	0.00142846	0.00424121	0.354629	0.114479	0.114479	0.0860533	0.0860533	0.00142846	0.0284256	0.0284256	CRC up vs Normal	10.9673	0.0307046	1.09025	0.228924	0.209973	1
150726	cg12396969	TRNP1		N_Shore	0.00145304	0.00430719	0.00207504	0.150263	0.150263	0.161242	0.161242	0.00145304	-0.0109786	-0.0109786	CRC down vs Normal	10.931	0.00458016	1.95483	0.0614315	0.0314254	1
149298	cg12234287	LTB;LTB	Promoter_Associated	Island	0.00145801	0.00432104	0.365701	0.16058	0.16058	0.110603	0.110603	0.00145801	0.0499766	0.0499766	CRC up vs Normal	10.9238	0.0949111	1.0828	0.70559	0.651637	1
111266	cg08740729	C20orf117	Unclassified	Island	0.00145951	0.00432495	0.522841	0.107731	0.107731	0.0521592	0.0521592	0.00145951	0.0555718	0.0555718	CRC up vs Normal	10.9216	0.117353	0.986814	0.79525	0.805876	1
256079	cg22494001	FAM184A;FAM184A	Promoter_Associated_Cell_type_specific	Island	0.00147749	0.00437237	0.323731	0.157349	0.157349	0.106076	0.106076	0.00147749	0.0512729	0.0512729	CRC up vs Normal	10.8956	0.0998988	1.1118	0.76454	0.687657	1
257860	cg22680591	SLC22A18AS;SLC22A18;SLC22A18		N_Shore	0.00147965	0.00437804	0.132955	0.807568	0.807568	0.834302	0.834302	0.00147965	-0.0267339	-0.0267339	CRC down vs Normal	10.8925	0.0271586	1.29452	0.242076	0.187	1
246750	cg21507095	TBX1;TBX1;TBX1		Island	0.00149896	0.00442979	0.413999	0.156007	0.156007	0.109481	0.109481	0.00149896	0.0465256	0.0465256	CRC up vs Normal	10.8649	0.0822559	1.05164	0.597127	0.567808	1
202510	cg17059694		Unclassified_Cell_type_specific	S_Shore	0.00150108	0.00443538	0.252497	0.179386	0.179386	0.137397	0.137397	0.00150108	0.0419889	0.0419889	CRC up vs Normal	10.8619	0.0669966	1.16713	0.539916	0.462601	1
172371	cg14262439	TMEM132B	Unclassified	Island	0.00152992	0.00451161	0.388431	0.132386	0.132386	0.0711321	0.0711321	0.00152992	0.0612543	0.0612543	CRC up vs Normal	10.8215	0.142579	1.06788	1.05524	0.988165	1
90934	cg07034497	TUBD1;RPS6KB1		N_Shore	0.0015384	0.00453385	0.00224016	0.826763	0.826763	0.814646	0.814646	0.0015384	0.0121169	0.0121169	CRC up vs Normal	10.8098	0.00557913	1.94355	0.0752325	0.0387088	1
82354	cg06345952	FAM57B		Island	0.00154724	0.00455742	0.502013	0.0722065	0.0722065	0.0391661	0.0391661	0.00154724	0.0330404	0.0330404	CRC up vs Normal	10.7977	0.0414834	0.998831	0.287805	0.288142	1
249138	cg21751231	NRXN2;NRXN2	Unclassified	Island	0.00154959	0.00456314	0.526106	0.0997926	0.0997926	0.0521401	0.0521401	0.00154959	0.0476525	0.0476525	CRC up vs Normal	10.7944	0.0862888	0.984941	0.590509	0.599537	1
254639	cg22332722	CDH2		N_Shore	0.00155906	0.00458782	0.23278	0.324172	0.324172	0.289851	0.289851	0.00155906	0.0343213	0.0343213	CRC up vs Normal	10.7815	0.0447622	1.18434	0.368781	0.311381	1
266482	cg23513168	DCHS2	Unclassified_Cell_type_specific	Island	0.00156506	0.00460356	0.0285089	0.126727	0.126727	0.100662	0.100662	0.00156506	0.0260659	0.0260659	CRC up vs Normal	10.7734	0.0258183	1.55701	0.279853	0.179737	1
130534	cg10487970	OTX1		Island	0.00158498	0.00465581	0.054868	0.209129	0.208623	0.242089	0.238141	0.00158498	-0.0295179	-0.0295179	CRC down vs Normal	10.8723	0.0287531	1.47555	0.292671	0.171901	1
99098	cg07712329	NRXN2;NRXN2	Unclassified	Island	0.00158522	0.00465635	0.327182	0.123338	0.123338	0.0896902	0.0896902	0.00158522	0.0336477	0.0336477	CRC up vs Normal	10.7462	0.0430225	1.10934	0.333091	0.300262	1
235998	cg20370909	RADIL		S_Shelf	0.00158833	0.00466443	0.203966	0.738115	0.738115	0.700305	0.700305	0.00158833	0.0378101	0.0378101	CRC up vs Normal	10.7421	0.054325	1.21155	0.459528	0.379291	1
75918	cg05785481	POU3F1;POU3F1	Unclassified_Cell_type_specific	N_Shore	0.00160484	0.00470794	0.133755	0.419667	0.419667	0.393935	0.393935	0.00160484	0.0257323	0.0257323	CRC up vs Normal	10.7202	0.0251617	1.2934	0.227684	0.176035	1
209416	cg17749946	HDGFL1		Island	0.0016278	0.00476779	1.62073e-05	0.831717	0.831717	0.841814	0.841814	0.0016278	-0.0100964	-0.0100964	CRC down vs Normal	10.6901	0.00387363	2.66868	0.0725261	0.0271767	1
101969	cg07956515	FAM126A	Promoter_Associated	Island	0.00163835	0.00479551	0.0585635	0.174185	0.174185	0.115574	0.115574	0.00163835	0.0586107	0.0586107	CRC up vs Normal	10.6764	0.130538	1.43918	1.31974	0.917005	1
283626	cg25200182		Promoter_Associated_Cell_type_specific	N_Shore	0.00165004	0.00482627	0.565997	0.223269	0.223269	0.183529	0.183529	0.00165004	0.0397396	0.0397396	CRC up vs Normal	10.6614	0.060011	0.962222	0.406212	0.422161	1
41138	cg02990742	LOC400657		N_Shelf	0.00165672	0.00484386	0.189517	0.6316	0.6316	0.614251	0.614251	0.00165672	0.0173491	0.0173491	CRC up vs Normal	10.6528	0.0114377	1.22631	0.0987492	0.0805257	1
202681	cg17078980	LRRC33	Promoter_Associated	Island	0.00167189	0.00488462	0.287444	0.10118	0.10118	0.0547355	0.0547355	0.00167189	0.0464445	0.0464445	CRC up vs Normal	10.6336	0.0819696	1.13883	0.658409	0.578143	1
200095	cg16804899	ZNF512;ZNF512	Promoter_Associated	Island	0.0016766	0.00489701	4.32275e-05	0.118069	0.118069	0.0792885	0.0792885	0.0016766	0.0387809	0.0387809	CRC up vs Normal	10.6276	0.0571505	2.52274	1.01746	0.403316	1
222341	cg18999476			S_Shelf	0.00167848	0.00490181	0.0210905	0.723063	0.723063	0.694516	0.694516	0.00167848	0.0285472	0.0285472	CRC up vs Normal	10.6253	0.0309678	1.60471	0.350775	0.218591	1
27573	cg01976960	BAIAP2;BAIAP2;BAIAP2;BAIAP2		Island	0.00168886	0.00492891	0.000120968	0.636279	0.636279	0.618283	0.618283	0.00168886	0.0179963	0.0179963	CRC up vs Normal	10.6122	0.0123069	2.37111	0.206232	0.086977	1
53911	cg03997730	CCDC154		Island	0.00170562	0.0049722	5.31446e-05	0.952639	0.952639	0.957488	0.957488	0.00170562	-0.00484873	-0.00484873	CRC down vs Normal	10.5913	0.000893388	2.49221	0.0157665	0.00632631	1
111485	cg08763292	ZSWIM5		S_Shore	0.00171194	0.00498881	0.0150846	0.126331	0.126331	0.140748	0.140748	0.00171194	-0.0144167	-0.0144167	CRC down vs Normal	10.5835	0.00789798	1.65691	0.0927354	0.0559689	1
131951	cg10608283	NFATC2	Unclassified_Cell_type_specific	Island	0.00171479	0.00499617	0.18871	0.190492	0.19051	0.145328	0.144468	0.00171479	0.0460427	0.0460427	CRC up vs Normal	10.6016	0.0784376	1.22931	0.68214	0.540101	1
130779	cg10506160	SNN	Promoter_Associated	Island	0.00171909	0.00500712	0.119779	0.151495	0.151495	0.12076	0.12076	0.00171909	0.0307351	0.0307351	CRC up vs Normal	10.5747	0.0358965	1.31381	0.334486	0.254592	1
219084	cg18672389	FAM101A		S_Shore	0.00172045	0.00501072	2.60822e-05	0.821176	0.821176	0.811593	0.811593	0.00172045	0.00958245	0.00958245	CRC up vs Normal	10.5731	0.00348928	2.59771	0.0642965	0.0247512	1
85473	cg06611874	C16orf62	Promoter_Associated	Island	0.00172999	0.0050358	0.291327	0.121757	0.121757	0.083094	0.083094	0.00172999	0.0386634	0.0386634	CRC up vs Normal	10.5614	0.0568047	1.13584	0.458186	0.40339	1
33513	cg02427443	COMMD4	Promoter_Associated_Cell_type_specific	Island	0.00173609	0.00505205	0.059967	0.0617818	0.0617818	0.0483902	0.0483902	0.00173609	0.0133915	0.0133915	CRC up vs Normal	10.5539	0.00681467	1.43519	0.0695024	0.0484274	1
77305	cg05903444	IRX2;C5orf38;IRX2		Island	0.00174201	0.00506782	0.378342	0.466325	0.466325	0.510265	0.510265	0.00174201	-0.0439394	-0.0439394	CRC down vs Normal	10.5468	0.0733653	1.07444	0.560552	0.521714	1
232192	cg19967492	DSC3;DSC3		Island	0.00174489	0.00507532	0.396752	0.17972	0.17972	0.135916	0.135916	0.00174489	0.0438044	0.0438044	CRC up vs Normal	10.5433	0.0729155	1.06254	0.551124	0.518688	1
255766	cg22459948	SOCS7	Promoter_Associated	S_Shore	0.0017596	0.00511362	0.193796	0.120746	0.120746	0.0813311	0.0813311	0.0017596	0.0394148	0.0394148	CRC up vs Normal	10.5256	0.0590339	1.22185	0.513966	0.420647	1
172876	cg14299477	FKBP1B;FKBP1B	Unclassified_Cell_type_specific	N_Shore	0.00176351	0.00512389	0.29604	0.101252	0.101252	0.05767	0.05767	0.00176351	0.0435819	0.0435819	CRC up vs Normal	10.5209	0.0721764	1.13224	0.582563	0.514523	1
307621	cg27504782	SGCE;SGCE;PEG10;SGCE;PEG10		N_Shore	0.00177807	0.00516215	0.570324	0.369957	0.369957	0.319556	0.319556	0.00177807	0.050401	0.050401	CRC up vs Normal	10.5035	0.0965298	0.959771	0.661539	0.689268	1
178333	cg14747322	CPEB4;CPEB4	Promoter_Associated	Island	0.00178597	0.0051832	0.300142	0.162714	0.162714	0.119931	0.119931	0.00178597	0.0427826	0.0427826	CRC up vs Normal	10.4942	0.0695533	1.12914	0.561276	0.497085	1
174728	cg14453967	LHX6;LHX6		N_Shore	0.0017894	0.00519204	0.512717	0.605892	0.605892	0.573514	0.573514	0.0017894	0.0323778	0.0323778	CRC up vs Normal	10.4901	0.0398362	0.99264	0.282716	0.284812	1
307164	cg27459753	C16orf62	Promoter_Associated	Island	0.00179608	0.0052099	0.409952	0.0969227	0.0969227	0.0473254	0.0473254	0.00179608	0.0495973	0.0495973	CRC up vs Normal	10.4823	0.0934759	1.05417	0.705047	0.668815	1
234727	cg20237707		Unclassified	Island	0.00181048	0.00524848	1.72914e-13	0.111662	0.111662	0.117894	0.117894	0.00181048	-0.00623133	-0.00623133	CRC down vs Normal	10.4654	0.00147552	5.96975	0.0631256	0.0105742	1
253236	cg22178392	TNIP1	Promoter_Associated	N_Shore	0.00183467	0.00531101	0.79277	0.150977	0.150977	0.132548	0.132548	0.00183467	0.018429	0.018429	CRC up vs Normal	10.4374	0.0129059	0.827593	0.0767489	0.0927375	1
213172	cg18108362		Promoter_Associated	Island	0.00185984	0.00537702	0.224428	0.119144	0.119144	0.0899957	0.0899957	0.00185984	0.0291482	0.0291482	CRC up vs Normal	10.4087	0.0322855	1.19195	0.277287	0.232632	1
161806	cg13470969			S_Shelf	0.00186695	0.00539539	0.00072843	0.676595	0.676595	0.647802	0.647802	0.00186695	0.0287931	0.0287931	CRC up vs Normal	10.4007	0.0315036	2.1084	0.478972	0.227174	1
211252	cg17929114			N_Shelf	0.00192151	0.00553685	0.447885	0.8061	0.8061	0.792616	0.792616	0.00192151	0.013485	0.013485	CRC up vs Normal	10.3401	0.00691008	1.03082	0.0516659	0.0501211	1
22867	cg01617280	MFHAS1	Unclassified_Cell_type_specific	N_Shelf	0.00193288	0.00556639	0.0498165	0.347225	0.347225	0.317601	0.317601	0.00193288	0.0296241	0.0296241	CRC up vs Normal	10.3277	0.0333484	1.46624	0.355089	0.242178	1
56678	cg04220455	RND3	Unclassified_Cell_type_specific	S_Shore	0.00195958	0.00563582	0.0043736	0.767532	0.767532	0.745735	0.745735	0.00195958	0.0217971	0.0217971	CRC up vs Normal	10.2988	0.0180542	1.84441	0.242499	0.131478	1
28051	cg02011713			S_Shelf	0.00205185	0.0058717	0.00271734	0.746627	0.746627	0.722915	0.722915	0.00205185	0.0237123	0.0237123	CRC up vs Normal	10.2022	0.0213664	1.91504	0.300798	0.157072	1
237240	cg20509675	CIB2	Promoter_Associated	N_Shore	0.00206617	0.00590879	0.391935	0.0964677	0.0964677	0.0613719	0.0613719	0.00206617	0.0350958	0.0350958	CRC up vs Normal	10.1876	0.0468052	1.06562	0.367186	0.344575	1
306132	cg27360003	NEURL;NEURL	Unclassified	Island	0.00207071	0.00592079	0.318876	0.129255	0.129203	0.0897671	0.0897671	0.00207071	0.0394354	0.0394354	CRC up vs Normal	10.1929	0.0583182	1.11587	0.478828	0.423387	1
220891	cg18845832	FAM129A;FAM129A	Promoter_Associated	Island	0.00207504	0.0059314	0.183623	0.123372	0.123372	0.0801819	0.0801819	0.00207504	0.0431906	0.0431906	CRC up vs Normal	10.1786	0.0708861	1.23258	0.643796	0.522315	1
66327	cg04986015	DNM3;DNM3		N_Shore	0.00211047	0.00602257	0.267829	0.281711	0.281711	0.218394	0.21815	0.00211047	0.0635619	0.0635619	CRC up vs Normal	10.153	0.151504	1.15513	1.29278	1.10424	1
129192	cg10359929	IRS1		Island	0.00211133	0.0060248	0.468519	0.091689	0.091689	0.0465761	0.0465761	0.00211133	0.0451128	0.0451128	CRC up vs Normal	10.1423	0.0773363	1.01847	0.58245	0.571886	1
233106	cg20064008			S_Shelf	0.00212652	0.00606304	0.711887	0.769921	0.769921	0.743342	0.743342	0.00212652	0.0265791	0.0265791	CRC up vs Normal	10.1273	0.026845	0.878491	0.174651	0.198808	1
91679	cg07094541	PLXDC1		N_Shore	0.00213025	0.00607301	0.336734	0.107643	0.107643	0.064511	0.064511	0.00213025	0.0431317	0.0431317	CRC up vs Normal	10.1236	0.0706932	1.10259	0.577455	0.523726	1
87548	cg06772295	LRRC16B	Unclassified	N_Shore	0.00213756	0.00609189	0.0392844	0.122422	0.122422	0.131864	0.131864	0.00213756	-0.00944162	-0.00944162	CRC down vs Normal	10.1164	0.00338748	1.50531	0.037804	0.0251137	1
37944	cg02756502	USP20;USP20;USP20		N_Shore	0.00215789	0.0061441	0.836736	0.70972	0.70972	0.682135	0.682135	0.00215789	0.0275854	0.0275854	CRC up vs Normal	10.0966	0.0289162	0.796456	0.171076	0.214797	1
13351	cg00920254	SLC29A1;SLC29A1;SLC29A1;SLC29A1;SLC29A1	Unclassified	N_Shore	0.00216051	0.00615123	0.839664	0.462877	0.462877	0.504024	0.504024	0.00216051	-0.0411469	-0.0411469	CRC down vs Normal	10.094	0.0643366	0.794247	0.379673	0.478029	1
90902	cg07031872	SLC24A4		N_Shore	0.00216091	0.00615227	0.42797	0.54289	0.54289	0.585055	0.585055	0.00216091	-0.0421649	-0.0421649	CRC down vs Normal	10.0937	0.0675593	1.04296	0.523561	0.501993	1
31027	cg02242734	SLC25A18		S_Shore	0.00216684	0.00616743	0.0210234	0.720554	0.720554	0.696929	0.696929	0.00216684	0.0236255	0.0236255	CRC up vs Normal	10.0879	0.0212103	1.60521	0.253127	0.157691	1
199643	cg16761549	TMEM170B		Island	0.00217126	0.00617878	0.423709	0.100651	0.100651	0.05319	0.05319	0.00217126	0.0474614	0.0474614	CRC up vs Normal	10.0836	0.0855983	1.0456	0.665691	0.636662	1
20245	cg01422274	TSPAN4;TSPAN4;TSPAN4;TSPAN4;TSPAN4;TSPAN4;TSPAN4		Island	0.00217673	0.00619326	0.305141	0.328063	0.328063	0.274523	0.274523	0.00217673	0.0535403	0.0535403	CRC up vs Normal	10.0784	0.10893	1.12539	0.912262	0.810617	1
48240	cg03547606	NCKIPSD;NCKIPSD	Promoter_Associated	Island	0.00217739	0.00619479	0.370328	0.171901	0.171901	0.126206	0.126206	0.00217739	0.0456953	0.0456953	CRC up vs Normal	10.0778	0.0793462	1.07972	0.63758	0.590505	1
39054	cg02841523	WWTR1;WWTR1;WWTR1	Unclassified_Cell_type_specific	Island	0.00218454	0.00621274	0.513177	0.0746166	0.0746166	0.054168	0.054168	0.00218454	0.0204487	0.0204487	CRC up vs Normal	10.0709	0.0158896	0.992374	0.117431	0.118333	1
62049	cg04641860	HNRNPF;HNRNPF;HNRNPF;HNRNPF;HNRNPF;HNRNPF		Island	0.00218617	0.00621715	0.589865	0.237327	0.237327	0.20321	0.202681	0.00218617	0.0346453	0.0346453	CRC up vs Normal	10.079	0.0450111	0.948662	0.317742	0.330471	1
62031	cg04640675			Island	0.00220366	0.00626199	0.448428	0.354544	0.354544	0.301893	0.301893	0.00220366	0.0526514	0.0526514	CRC up vs Normal	10.0527	0.105343	1.03049	0.809898	0.785932	1
191106	cg15991262	C7orf46;C7orf46;C7orf46	Unclassified	Island	0.00223705	0.0063459	0.272586	0.117045	0.117045	0.0823159	0.0823159	0.00223705	0.0347292	0.0347292	CRC up vs Normal	10.0212	0.0458323	1.15056	0.394658	0.343015	1
46731	cg03431079		Unclassified	S_Shore	0.00223824	0.006349	0.407005	0.0927655	0.0927655	0.0401342	0.0401342	0.00223824	0.0526313	0.0526313	CRC up vs Normal	10.0201	0.105262	1.05603	0.832027	0.787884	1
64598	cg04848452	EIF1B	Promoter_Associated	N_Shore	0.0022405	0.00635483	0.355693	0.29358	0.29358	0.224291	0.224291	0.0022405	0.069289	0.069289	CRC up vs Normal	10.018	0.182437	1.08953	1.4881	1.36582	1
82696	cg06374325	NKX6-1		Island	0.00224327	0.0063624	0.152241	0.371025	0.371025	0.320539	0.320539	0.00224327	0.0504861	0.0504861	CRC up vs Normal	10.0154	0.0968563	1.26898	0.920402	0.725306	1
122909	cg09801491	JAG2;JAG2	Unclassified_Cell_type_specific	N_Shore	0.00224876	0.00637652	0.0505752	0.825397	0.825397	0.809874	0.809874	0.00224876	0.0155237	0.0155237	CRC up vs Normal	10.0103	0.00915744	1.46372	0.100426	0.0686103	1
127135	cg10174091	FKBP1B;FKBP1B	Unclassified_Cell_type_specific	N_Shore	0.00225193	0.00638438	0.369618	0.0963554	0.0963554	0.0568082	0.0568082	0.00225193	0.0395472	0.0395472	CRC up vs Normal	10.0073	0.0594312	1.08019	0.481125	0.445408	1
280028	cg24841257	SNX7;SNX7	Unclassified_Cell_type_specific	N_Shore	0.00226466	0.00641719	0.0866441	0.289575	0.289575	0.307661	0.307661	0.00226466	-0.0180854	-0.0180854	CRC down vs Normal	9.99555	0.0124291	1.37187	0.127941	0.0932598	1
286966	cg25537651	CYFIP1		Island	0.00230177	0.00651082	3.01306e-08	0.858478	0.858478	0.865254	0.865254	0.00230177	-0.00677593	-0.00677593	CRC down vs Normal	9.96159	0.0017447	3.65781	0.0480479	0.0131357	1
107257	cg08397456			N_Shelf	0.00231448	0.00654372	0.00488865	0.766433	0.766433	0.740752	0.740752	0.00231448	0.0256802	0.0256802	CRC up vs Normal	9.95009	0.02506	1.8278	0.345258	0.188893	1
296941	cg26517470	C15orf27	Unclassified	N_Shore	0.00237394	0.00669544	0.124246	0.211839	0.211839	0.167452	0.167452	0.00237394	0.0443866	0.0443866	CRC up vs Normal	9.89715	0.0748665	1.30708	0.741552	0.567334	1
238775	cg20673279	NTRK1;INSRR;NTRK1;NTRK1	Unclassified	Island	0.00237754	0.00670455	0.0710822	0.130038	0.130038	0.102034	0.102034	0.00237754	0.0280047	0.0280047	CRC up vs Normal	9.89399	0.0298021	1.40624	0.317684	0.225911	1
74349	cg05646865	SLFNL1;SLFNL1		S_Shelf	0.00238102	0.00671351	0.0124288	0.806133	0.806133	0.797645	0.797645	0.00238102	0.00848842	0.00848842	CRC up vs Normal	9.89093	0.00273803	1.68673	0.0350193	0.0207616	1
35308	cg02565529		Unclassified_Cell_type_specific	Island	0.00238682	0.00672816	0.298136	0.147944	0.147944	0.100696	0.100696	0.00238682	0.0472474	0.0472474	CRC up vs Normal	9.88586	0.0848281	1.13065	0.727636	0.643556	1
146417	cg11967546		Promoter_Associated	N_Shore	0.00239119	0.00673963	0.0841644	0.0916506	0.0916506	0.100404	0.100404	0.00239119	-0.00875361	-0.00875361	CRC down vs Normal	9.88204	0.00291177	1.37696	0.0304295	0.022099	1
231140	cg19865525	COL4A3;COL4A3;COL4A4;COL4A3;COL4A3		S_Shore	0.00239215	0.006742	0.63199	0.151321	0.151321	0.0976823	0.0976823	0.00239215	0.053639	0.053639	CRC up vs Normal	9.88121	0.109331	0.924848	0.767479	0.829844	1
295612	cg26387619			Island	0.00239701	0.00675437	0.419664	0.239014	0.239014	0.186806	0.186806	0.00239701	0.0522084	0.0522084	CRC up vs Normal	9.87697	0.103577	1.0481	0.824341	0.786507	1
263624	cg23232615	ZEB1;LOC220930;ZEB1;ZEB1;ZEB1	Promoter_Associated	Island	0.00240055	0.00676346	0.23323	0.131447	0.131447	0.081177	0.081177	0.00240055	0.0502697	0.0502697	CRC up vs Normal	9.8739	0.0960275	1.18394	0.863568	0.729405	1
278869	cg24725441			S_Shelf	0.00242548	0.00682651	0.0042219	0.784584	0.784584	0.770862	0.770862	0.00242548	0.0137214	0.0137214	CRC up vs Normal	9.85235	0.00715456	1.84967	0.100739	0.0544634	1
179782	cg14881601		Unclassified	N_Shore	0.00245017	0.00688742	0.643403	0.401341	0.401341	0.358904	0.358904	0.00245017	0.0424362	0.0424362	CRC up vs Normal	9.83124	0.0684317	0.918344	0.479419	0.522048	1
154740	cg12789062	POU3F1	Unclassified	Island	0.00245079	0.00688897	0.407703	0.119073	0.119073	0.0720989	0.0720989	0.00245079	0.0469737	0.0469737	CRC up vs Normal	9.83072	0.0838479	1.05559	0.675247	0.639688	1
112942	cg08886020		Unclassified_Cell_type_specific	Island	0.00247365	0.00694559	0.446983	0.622359	0.622359	0.578056	0.578056	0.00247365	0.0443035	0.0443035	CRC up vs Normal	9.81138	0.0745863	1.03137	0.588035	0.570152	1
257539	cg22647713	FLJ45983;GATA3;GATA3;FLJ45983	Promoter_Associated	Island	0.00247613	0.00695192	0.477755	0.240305	0.240305	0.167949	0.167949	0.00247613	0.0723556	0.0723556	CRC up vs Normal	9.80929	0.198943	1.01301	1.54087	1.52108	1
237875	cg20578329	TBCD		S_Shore	0.0024776	0.00695548	0.00452864	0.85654	0.85654	0.863279	0.863279	0.0024776	-0.00673914	-0.00673914	CRC down vs Normal	9.80805	0.00172581	1.83922	0.024272	0.0131969	1
162097	cg13492223	FUT6;FUT6		N_Shelf	0.00251153	0.00704128	0.747271	0.494139	0.493941	0.535735	0.535735	0.00251153	-0.0417944	-0.0417944	CRC down vs Normal	9.78892	0.0655039	0.856624	0.429917	0.495181	1
143957	cg11747744		Unclassified	N_Shelf	0.00251737	0.00705566	3.38712e-05	0.114387	0.114387	0.119745	0.119745	0.00251737	-0.00535766	-0.00535766	CRC down vs Normal	9.7749	0.00109077	2.55889	0.0214158	0.00836919	1
29040	cg02083319	DOK3;DOK3	Unclassified_Cell_type_specific	N_Shore	0.00253946	0.00711134	0.000285541	0.641265	0.641305	0.618363	0.618363	0.00253946	0.0229424	0.0229424	CRC up vs Normal	9.76586	0.0197382	2.25357	0.341609	0.149564	1
254361	cg22303739			Island	0.00254581	0.00712757	0.000104751	0.904485	0.904485	0.910791	0.910791	0.00254581	-0.00630566	-0.00630566	CRC down vs Normal	9.75152	0.00151093	2.39225	0.0277997	0.0116207	1
119397	cg09469986			N_Shelf	0.00256036	0.00716365	0.0606359	0.640296	0.640296	0.602768	0.602768	0.00256036	0.0375275	0.0375275	CRC up vs Normal	9.73966	0.0535158	1.43331	0.590664	0.412097	1
31093	cg02247582	ZNF512	Promoter_Associated	S_Shore	0.00256203	0.00716766	0.480721	0.120961	0.120961	0.0905563	0.0905563	0.00256203	0.0304048	0.0304048	CRC up vs Normal	9.73831	0.0351293	1.01126	0.273597	0.27055	1
290388	cg25901204	ISL2	Promoter_Associated	N_Shore	0.00258371	0.00722245	0.495839	0.177066	0.177066	0.129642	0.129642	0.00258371	0.0474232	0.0474232	CRC up vs Normal	9.72078	0.0854605	1.00242	0.66096	0.659365	1
232739	cg20024110	HLA-DOA		S_Shore	0.00258485	0.00722517	0.0481692	0.627021	0.627021	0.589566	0.589566	0.00258485	0.0374547	0.0374547	CRC up vs Normal	9.71986	0.0533084	1.47181	0.605409	0.411336	1
234205	cg20176285	REEP1;REEP1;REEP1;REEP1		Island	0.00259457	0.00724978	0.262359	0.116506	0.116506	0.0596328	0.0596328	0.00259457	0.0568735	0.0568735	CRC up vs Normal	9.71206	0.122914	1.15888	1.1	0.949189	1
258090	cg22700148	CACNG1		S_Shore	0.00260346	0.00727198	0.153384	0.625464	0.625464	0.600888	0.600888	0.00260346	0.0245765	0.0245765	CRC up vs Normal	9.70495	0.0229521	1.26756	0.224832	0.177374	1
171586	cg14208573	LTB;LTB	Promoter_Associated	Island	0.00261272	0.00729502	0.3508	0.158838	0.158838	0.1125	0.1125	0.00261272	0.0463379	0.0463379	CRC up vs Normal	9.69757	0.0815935	1.09286	0.689633	0.631036	1
8157	cg00556570	GRK6;GRK6;GRK6		Island	0.00262716	0.0073306	4.22095e-06	0.855089	0.855089	0.849465	0.849465	0.00262716	0.00562417	0.00562417	CRC up vs Normal	9.68612	0.00120199	2.87175	0.0267275	0.00930704	1
293353	cg26182313			N_Shelf	0.00265255	0.00739418	9.52793e-05	0.75541	0.75541	0.735792	0.735792	0.00265255	0.0196181	0.0196181	CRC up vs Normal	9.66613	0.014625	2.40618	0.273045	0.113477	1
200398	cg16841761	CACNG1	NonGene_Associated_Cell_type_specific	S_Shelf	0.00266381	0.0074231	1.88652e-14	0.766722	0.766722	0.747226	0.747226	0.00266381	0.0194961	0.0194961	CRC up vs Normal	9.65733	0.0144437	6.47213	0.725987	0.112171	1
273050	cg24147582	TYRO3	Promoter_Associated	N_Shore	0.00269032	0.00748901	0.372622	0.379071	0.379071	0.405775	0.405775	0.00269032	-0.0267045	-0.0267045	CRC down vs Normal	9.63677	0.027099	1.0782	0.227397	0.210903	1
298301	cg26642655	GBX1		Island	0.00270791	0.00753303	0.567588	0.271836	0.271836	0.193332	0.193332	0.00270791	0.0785039	0.0785039	CRC up vs Normal	9.62324	0.234189	0.961321	1.75459	1.82518	1
220140	cg18773260	HOXB7		Island	0.00271136	0.00754179	0.0408709	0.596163	0.596163	0.6397	0.6397	0.00271136	-0.043537	-0.043537	CRC down vs Normal	9.62061	0.072028	1.49885	0.841622	0.561513	1
108257	cg08482682	RAB39	Unclassified	Island	0.00271272	0.00754485	0.179622	0.105435	0.105435	0.0541443	0.0541443	0.00271272	0.0512911	0.0512911	CRC up vs Normal	9.61956	0.0999693	1.23693	0.964091	0.779422	1
213807	cg18159819	ASRGL1;ASRGL1		S_Shore	0.00274669	0.00762944	0.00937556	0.760555	0.760757	0.746797	0.746797	0.00274669	0.0139605	0.0139605	CRC up vs Normal	9.60261	0.00730861	1.73382	0.0989715	0.0563219	1
138260	cg11215013	C16orf7		Island	0.00277589	0.00770204	0.519368	0.651081	0.651081	0.63128	0.63128	0.00277589	0.0198015	0.0198015	CRC up vs Normal	9.57182	0.0148998	0.988809	0.115441	0.116747	1
256419	cg22524267	STX18	Promoter_Associated	Island	0.00279038	0.00773705	7.49993e-10	0.0879944	0.0879944	0.0921548	0.0921548	0.00279038	-0.00416038	-0.00416038	CRC down vs Normal	9.56102	0.000657733	4.29824	0.0221767	0.00515949	1
213328	cg18119999			S_Shelf	0.00280133	0.00776407	0.000255049	0.825702	0.825702	0.811062	0.811062	0.00280133	0.0146392	0.0146392	CRC up vs Normal	9.5529	0.00814366	2.26183	0.144612	0.063936	1
145091	cg11845426		Unclassified	Island	0.00280225	0.00776635	0.26639	0.162459	0.162459	0.116732	0.115703	0.00280225	0.0467563	0.0467563	CRC up vs Normal	9.56101	0.0819807	1.15631	0.743606	0.634512	1
180336	cg14935078	ABHD8	Unclassified	Island	0.00282931	0.00783271	0.00639802	0.215964	0.215964	0.187785	0.187785	0.00282931	0.0281792	0.0281792	CRC up vs Normal	9.53231	0.0301746	1.78749	0.424374	0.237413	1
118086	cg09352107	PIAS4		Island	0.00285506	0.00789639	0.00168514	0.822959	0.822959	0.812436	0.812436	0.00285506	0.0105224	0.0105224	CRC up vs Normal	9.51353	0.00420742	1.98546	0.0658563	0.0331692	1
282258	cg25054907	ACE		Island	0.00288247	0.00796493	2.34884e-09	0.0945005	0.0945005	0.0985348	0.0985348	0.00288247	-0.00403426	-0.00403426	CRC down vs Normal	9.49375	0.00061846	4.09474	0.020006	0.00488579	1
71010	cg05361489		Unclassified	Island	0.00289751	0.00800226	0.518456	0.224292	0.224292	0.258917	0.258917	0.00289751	-0.0346244	-0.0346244	CRC down vs Normal	9.48298	0.0455562	0.989334	0.356457	0.3603	1
180547	cg14957186	UNC5B		Island	0.00290109	0.00801039	0.0428969	0.163625	0.163625	0.187167	0.187167	0.00290109	-0.0235421	-0.0235421	CRC down vs Normal	9.48042	0.0210607	1.49092	0.248406	0.166612	1
193910	cg16259931	MORC1		N_Shore	0.00291959	0.00805598	0.350748	0.557618	0.557618	0.523649	0.523649	0.00291959	0.0339694	0.0339694	CRC up vs Normal	9.46727	0.0438491	1.09289	0.379643	0.347374	1
280888	cg24917527	FZD2		N_Shore	0.00292639	0.00807289	1.89813e-05	0.0388339	0.0388339	0.0435743	0.0435743	0.00292639	-0.00474042	-0.00474042	CRC down vs Normal	9.46245	0.00085392	2.64507	0.0179024	0.00676822	1
168771	cg13997975	ZNF503	Unclassified_Cell_type_specific	Island	0.00292765	0.00807564	0.44253	0.722574	0.722574	0.681651	0.681651	0.00292765	0.0409228	0.0409228	CRC up vs Normal	9.46157	0.0636375	1.03406	0.521626	0.504442	1
180426	cg14945086	SMCHD1		S_Shore	0.00296442	0.00816543	0.459599	0.382681	0.382681	0.351346	0.351346	0.00296442	0.0313355	0.0313355	CRC up vs Normal	9.43574	0.0373127	1.02378	0.303634	0.29658	1
166798	cg13850354	STK32A;STK32A		Island	0.00297773	0.00819821	0.161783	0.17287	0.17287	0.131899	0.131899	0.00297773	0.0409708	0.0409708	CRC up vs Normal	9.42648	0.0637872	1.25732	0.638104	0.50751	1
272323	cg24084504	SHISA3		Island	0.00298114	0.00820671	0.50708	0.140255	0.140255	0.0919169	0.0919169	0.00298114	0.0483381	0.0483381	CRC up vs Normal	9.42412	0.0887899	0.995896	0.703717	0.706617	1
184218	cg15319517	ABCG1;ABCG1;ABCG1;ABCG1;ABCG1;ABCG1		Island	0.00298882	0.00822588	0.565847	0.10743	0.10743	0.0738203	0.0738203	0.00298882	0.0336099	0.0336099	CRC up vs Normal	9.4188	0.0429257	0.962307	0.328925	0.341809	1
136985	cg11090582			S_Shore	0.00301323	0.00828657	0.230425	0.48811	0.48811	0.454582	0.454582	0.00301323	0.0335277	0.0335277	CRC up vs Normal	9.40199	0.0427162	1.18647	0.404286	0.340748	1
1009	cg00058938	TTC9B		S_Shore	0.00301892	0.00830061	0.0946919	0.399534	0.399534	0.363339	0.363339	0.00301892	0.0361949	0.0361949	CRC up vs Normal	9.39809	0.0497828	1.35619	0.538794	0.397284	1
140373	cg11409006			N_Shore	0.00305512	0.00839068	0.0951349	0.574128	0.574128	0.551711	0.551711	0.00305512	0.0224165	0.0224165	CRC up vs Normal	9.37346	0.019095	1.35537	0.20708	0.152785	1
183434	cg15230105	EEF1A2	Unclassified_Cell_type_specific	S_Shelf	0.00309882	0.00849749	0.404527	0.0863191	0.0863191	0.051904	0.051904	0.00309882	0.0344152	0.0344152	CRC up vs Normal	9.34414	0.0450074	1.05759	0.382054	0.361248	1
246847	cg21515656	FABP12		S_Shelf	0.00309996	0.0084998	5.70803e-11	0.690929	0.690929	0.666525	0.666525	0.00309996	0.0244043	0.0244043	CRC up vs Normal	9.34338	0.0226317	4.77728	0.867873	0.181667	1
49423	cg03636215	POU3F1	Unclassified	Island	0.00312558	0.00856245	0.380537	0.126362	0.126362	0.0679171	0.0679171	0.00312558	0.0584449	0.0584449	CRC up vs Normal	9.32639	0.129801	1.07301	1.12002	1.04382	1
87482	cg06767059	LRPAP1		N_Shore	0.00312695	0.00856566	0.0271884	0.881441	0.881441	0.869908	0.869908	0.00312695	0.0115326	0.0115326	CRC up vs Normal	9.32549	0.00505406	1.56457	0.0635954	0.0406471	1
45968	cg03365437	ALDH1A2;ALDH1A2;ALDH1A2;ALDH1A2		Island	0.00312819	0.0085687	0.46427	0.287428	0.287428	0.236861	0.236861	0.00312819	0.0505673	0.0505673	CRC up vs Normal	9.32467	0.0971681	1.021	0.797952	0.781541	1
165382	cg13737695	GOLM1;GOLM1	Unclassified_Cell_type_specific	Island	0.00313191	0.00857798	2.16009e-07	0.0903295	0.0903295	0.0968742	0.0968742	0.00313191	-0.0065447	-0.0065447	CRC down vs Normal	9.32222	0.00162766	3.33591	0.0436836	0.013095	1
111058	cg08722695		Gene_Associated	S_Shelf	0.00317926	0.0086918	0.620266	0.594723	0.594723	0.640147	0.640147	0.00317926	-0.045424	-0.045424	CRC down vs Normal	9.29127	0.0784068	0.931506	0.589557	0.632907	1
241741	cg20984188	B3GNT9	Unclassified	S_Shore	0.00318612	0.00870848	0.1517	0.115007	0.115007	0.134044	0.134044	0.00318612	-0.0190372	-0.0190372	CRC down vs Normal	9.28682	0.0137717	1.26966	0.141212	0.11122	1
46528	cg03413097		Unclassified_Cell_type_specific	Island	0.00321075	0.00876867	0.148085	0.23758	0.23758	0.191519	0.191519	0.00321075	0.0460607	0.0460607	CRC up vs Normal	9.27094	0.0806204	1.27425	0.831069	0.652202	1
248840	cg21718857	DLL3;DLL3;DLL3;DLL3	Unclassified	Island	0.00324216	0.00884441	0.185651	0.0843112	0.0843112	0.0618942	0.0618942	0.00324216	0.022417	0.022417	CRC up vs Normal	9.25088	0.0190959	1.2304	0.190487	0.154817	1
220018	cg18762252	ABCF1;ABCF1		S_Shore	0.00325037	0.0088653	3.5114e-07	0.866075	0.866075	0.871725	0.871725	0.00325037	-0.00565003	-0.00565003	CRC down vs Normal	9.24567	0.00121307	3.25837	0.0320634	0.00984031	1
204580	cg17261830	NEK9	Promoter_Associated	Island	0.00326577	0.00890284	1.56694e-13	0.0669506	0.0669506	0.0699628	0.0699628	0.00326577	-0.00301219	-0.00301219	CRC down vs Normal	9.23593	0.000344785	5.9915	0.0167751	0.00279981	1
252637	cg22120345	C7orf46;C7orf46;C7orf46	Unclassified	N_Shore	0.00334195	0.00909035	0.202666	0.182944	0.182944	0.149212	0.149212	0.00334195	0.0337312	0.0337312	CRC up vs Normal	9.18845	0.0432361	1.21284	0.428024	0.352911	1
231373	cg19890277	ALDH1A2;ALDH1A2	Unclassified	Island	0.00335543	0.00912299	0.497312	0.163199	0.163199	0.114245	0.114245	0.00335543	0.048955	0.048955	CRC up vs Normal	9.18017	0.0910703	1.00156	0.745187	0.744025	1
46209	cg03387066	KCNIP3;KCNIP3	Unclassified_Cell_type_specific	Island	0.00336768	0.00915302	3.96906e-14	0.0574429	0.0574429	0.0603511	0.0603511	0.00336768	-0.00290816	-0.00290816	CRC down vs Normal	9.17268	0.000321381	6.30035	0.0165558	0.00262776	1
110862	cg08707078	C7orf46;C7orf46;C7orf46	Unclassified	N_Shore	0.00338547	0.00919635	0.210137	0.192601	0.192601	0.152877	0.152877	0.00338547	0.0397233	0.0397233	CRC up vs Normal	9.16184	0.0599618	1.20549	0.591719	0.490855	1
207828	cg17566118	FLJ45983;GATA3;GATA3;FLJ45983		Island	0.00339927	0.00923003	0.509031	0.258832	0.258832	0.181088	0.181088	0.00339927	0.0777446	0.0777446	CRC up vs Normal	9.15347	0.22968	0.994768	1.87206	1.88191	1
258767	cg22771960	MIR637;DAPK3		S_Shore	0.00346328	0.00938909	0.752381	0.618689	0.618689	0.58894	0.58894	0.00346328	0.0297484	0.0297484	CRC up vs Normal	9.11512	0.0336288	0.853757	0.236235	0.2767	1
269349	cg23807071	MAD1L1;MAD1L1;MAD1L1	Promoter_Associated	S_Shore	0.00346365	0.00938993	0.00116895	0.406698	0.405531	0.456381	0.456381	0.00346365	-0.0508499	-0.0508499	CRC down vs Normal	9.12296	0.0969643	2.0456	1.63064	0.786516	1
230234	cg19778944	A4GALT	Unclassified_Cell_type_specific	Island	0.00347162	0.00940947	0.321273	0.0804284	0.0804284	0.0421401	0.0421401	0.00347162	0.0382883	0.0382883	CRC up vs Normal	9.11018	0.0557076	1.11357	0.510702	0.458616	1
237679	cg20558659	OSBP2		N_Shelf	0.00347364	0.00941436	5.03413e-05	0.800562	0.800562	0.779635	0.779635	0.00347364	0.020927	0.020927	CRC up vs Normal	9.10899	0.0166418	2.50021	0.342584	0.137022	1
274016	cg24251048	RAB39	Unclassified	Island	0.00355752	0.0096193	0.287473	0.107576	0.107576	0.0697346	0.0697346	0.00355752	0.0378417	0.0378417	CRC up vs Normal	9.05998	0.0544157	1.13881	0.512991	0.450462	1
190676	cg15946259		Unclassified	Island	0.00358194	0.00967636	0.485194	0.155554	0.155554	0.109322	0.109322	0.00358194	0.0462315	0.0462315	CRC up vs Normal	9.04594	0.0812192	1.00864	0.679206	0.673389	1
54841	cg04077695	TSNAX-DISC1;DISC1;DISC1;DISC1;TSNAX-DISC1;DISC1;DISC1;DISC1;DISC1;TSNAX-DISC1;DISC1;DIS		Island	0.00359514	0.00970685	0.484073	0.133094	0.133094	0.0920378	0.0920378	0.00359514	0.0410564	0.0410564	CRC up vs Normal	9.0384	0.0640538	1.0093	0.536455	0.531514	1
160330	cg13362033	CAMTA1		N_Shelf	0.00360194	0.00972283	3.83104e-06	0.731787	0.731787	0.713003	0.713003	0.00360194	0.0187846	0.0187846	CRC up vs Normal	9.03452	0.0134087	2.88653	0.321306	0.111312	1
84341	cg06520088	WFIKKN1		Island	0.00360446	0.00972878	0.0032118	0.864456	0.864456	0.872516	0.872516	0.00360446	-0.00805942	-0.00805942	CRC down vs Normal	9.03309	0.00246826	1.89029	0.0387388	0.0204935	1
304661	cg27223758	NRXN2;NRXN2	Unclassified	Island	0.00361248	0.00974787	0.478724	0.0992306	0.0992306	0.065949	0.065949	0.00361248	0.0332816	0.0332816	CRC up vs Normal	9.02853	0.0420912	1.01244	0.354002	0.349652	1
3277	cg00219855	PRKAR1B;PRKAR1B;PRKAR1B;PRKAR1B;PRKAR1B;PRKAR1B		N_Shelf	0.00363182	0.00979521	0.0149474	0.698891	0.698891	0.679433	0.679433	0.00363182	0.0194578	0.0194578	CRC up vs Normal	9.01757	0.014387	1.65832	0.198431	0.119658	1
294454	cg26283564	SGCE;SGCE;PEG10;SGCE;PEG10		N_Shore	0.00363347	0.00979914	0.410048	0.402163	0.402163	0.358335	0.358335	0.00363347	0.0438284	0.0438284	CRC up vs Normal	9.01664	0.0729953	1.05411	0.640027	0.607172	1
49934	cg03674563	ANO9	Unclassified_Cell_type_specific	S_Shore	0.00363569	0.00980461	0.0570905	0.780438	0.780438	0.761597	0.761597	0.00363569	0.0188408	0.0188408	CRC up vs Normal	9.01539	0.0134891	1.44347	0.161982	0.112217	1
101944	cg07954864	SH2B3		S_Shelf	0.00367171	0.00989067	0.00676885	0.770668	0.770668	0.760318	0.760318	0.00367171	0.01035	0.01035	CRC up vs Normal	8.99517	0.00407066	1.77902	0.0603805	0.0339403	1
181464	cg15040075	C2orf52	Promoter_Associated	Island	0.00368249	0.0099158	0.0140245	0.0814373	0.0814373	0.0539679	0.0533767	0.00368249	0.0280605	0.0280605	CRC up vs Normal	8.99701	0.0295273	1.67178	0.411496	0.24286	1
68730	cg05179038	BCL11B;BCL11B		N_Shore	0.00370237	0.00996333	6.46419e-06	0.186006	0.186006	0.202361	0.202361	0.00370237	-0.016355	-0.016355	CRC down vs Normal	8.97813	0.0101645	2.80701	0.238345	0.0849106	1
206202	cg17412602	POU3F1	Unclassified	Island	0.00379305	0.0101822	0.295283	0.0860495	0.0860495	0.0439738	0.0439738	0.00379305	0.0420757	0.0420757	CRC up vs Normal	8.92857	0.0672738	1.13281	0.640153	0.5651	1
69043	cg05207415	MARK3;MARK3;MARK3;MARK3;MARK3	Promoter_Associated	Island	0.00380167	0.0102028	0.115201	0.192689	0.192689	0.160524	0.160524	0.00380167	0.032165	0.032165	CRC up vs Normal	8.92392	0.0393144	1.32094	0.436456	0.330413	1
212829	cg18079355			S_Shore	0.00383908	0.0102916	0.00581869	0.736563	0.736563	0.712475	0.712475	0.00383908	0.0240881	0.0240881	CRC up vs Normal	8.90388	0.0220489	1.80174	0.334628	0.185725	1
41780	cg03040279	UAP1L1	Unclassified	Island	0.00384853	0.0103135	0.225427	0.0894196	0.0894196	0.0670322	0.0670322	0.00384853	0.0223874	0.0223874	CRC up vs Normal	8.89885	0.0190454	1.19103	0.191179	0.160515	1
279896	cg24827992	RGL2;RGL2		S_Shelf	0.00385258	0.0103234	0.000165546	0.834651	0.834651	0.842573	0.842573	0.00385258	-0.00792203	-0.00792203	CRC down vs Normal	8.8967	0.00238483	2.3251	0.0467446	0.0201043	1
298830	cg26685735	COL4A3;COL4A4;COL4A3;COL4A4;COL4A3;COL4A3		Island	0.00385546	0.0103299	0.390483	0.108983	0.108983	0.0633091	0.0633091	0.00385546	0.0456737	0.0456737	CRC up vs Normal	8.89517	0.0792712	1.06656	0.712863	0.668378	1
128357	cg10281105	C2orf52	Promoter_Associated	Island	0.00385586	0.0103308	0.273407	0.0748321	0.0748321	0.0461061	0.0461061	0.00385586	0.028726	0.028726	CRC up vs Normal	8.89496	0.031357	1.1499	0.304025	0.264394	1
114033	cg08985333	CIITA	Unclassified	N_Shore	0.00388077	0.0103895	0.53406	0.266619	0.266619	0.304755	0.304755	0.00388077	-0.0381358	-0.0381358	CRC down vs Normal	8.88179	0.0552648	0.980388	0.457518	0.46667	1
230805	cg19833679	CHADL		S_Shelf	0.00388473	0.0103995	0.727715	0.572739	0.572739	0.608355	0.608355	0.00388473	-0.0356161	-0.0356161	CRC down vs Normal	8.8797	0.0482033	0.868962	0.353786	0.407137	1
55973	cg04164924	SDCCAG8	Unclassified_Cell_type_specific	Island	0.00389432	0.0104212	0.233411	0.76492	0.76492	0.805103	0.805103	0.00389432	-0.0401822	-0.0401822	CRC down vs Normal	8.87466	0.0613553	1.18377	0.613804	0.518515	1
9705	cg00664084	RPL10A	Promoter_Associated	Island	0.00389694	0.0104271	0.0520389	0.0838716	0.0838716	0.0732741	0.0732741	0.00389694	0.0105974	0.0105974	CRC up vs Normal	8.87328	0.00426762	1.45897	0.0526272	0.0360714	1
251425	cg21988813	BEST1;BEST1	Unclassified	N_Shelf	0.00391064	0.0104607	0.314971	0.626165	0.626165	0.659552	0.659552	0.00391064	-0.0333875	-0.0333875	CRC down vs Normal	8.8661	0.0423596	1.11814	0.400661	0.358327	1
233544	cg20109856	DLX6AS		N_Shelf	0.00392105	0.0104861	0.0240401	0.465655	0.465655	0.432123	0.432123	0.00392105	0.0335322	0.0335322	CRC up vs Normal	8.86067	0.0427274	1.58409	0.572904	0.361661	1
299450	cg26744375	HOXA1;HOXA1	Promoter_Associated	Island	0.00394645	0.0105476	0.10117	0.101332	0.101332	0.066902	0.066902	0.00394645	0.03443	0.03443	CRC up vs Normal	8.84747	0.0450461	1.3444	0.513367	0.381856	1
131438	cg10563352	COL4A3;COL4A4;COL4A3;COL4A4;COL4A3;COL4A3		Island	0.00395983	0.0105798	0.31461	0.100202	0.100202	0.0550201	0.0550201	0.00395983	0.0451818	0.0451818	CRC up vs Normal	8.84055	0.0775731	1.11841	0.736025	0.658102	1
148923	cg12198605			N_Shore	0.00397741	0.0106225	0.357472	0.731499	0.731499	0.707858	0.707858	0.00397741	0.0236414	0.0236414	CRC up vs Normal	8.8315	0.0212387	1.08832	0.196297	0.180366	1
6569	cg00452400	MAN2C1		Island	0.0040409	0.0107732	0.00115415	0.836836	0.836836	0.845842	0.845842	0.0040409	-0.00900666	-0.00900666	CRC down vs Normal	8.79916	0.00308256	2.04102	0.0536263	0.0262743	1
269886	cg23866133	TJP3		N_Shelf	0.00405219	0.0108002	0.00900148	0.880935	0.880935	0.870517	0.870517	0.00405219	0.0104182	0.0104182	CRC up vs Normal	8.79346	0.00412446	1.73594	0.0610666	0.0351778	1
243051	cg21121616	C13orf36		S_Shore	0.0040641	0.0108292	0.849114	0.507076	0.507076	0.456884	0.456884	0.0040641	0.0501921	0.0501921	CRC up vs Normal	8.78747	0.0957314	0.786975	0.643002	0.817056	1
192663	cg16142484			Island	0.004218	0.011196	0.311528	0.260372	0.260372	0.214985	0.214985	0.004218	0.0453864	0.0453864	CRC up vs Normal	8.71165	0.078277	1.12066	0.755215	0.673899	1
260988	cg22982703			N_Shore	0.00422441	0.0112111	0.625766	0.784433	0.784433	0.807161	0.807161	0.00422441	-0.022728	-0.022728	CRC down vs Normal	8.70856	0.0196294	0.928385	0.156946	0.169053	1
181682	cg15060813	LRFN3;LRFN3		S_Shore	0.00428543	0.0113575	0.38298	0.491608	0.491608	0.456857	0.456857	0.00428543	0.0347514	0.0347514	CRC up vs Normal	8.67934	0.0458911	1.07141	0.424874	0.396555	1
200530	cg16856874	GADL1		S_Shore	0.00429128	0.0113713	0.163503	0.185046	0.185046	0.144725	0.144725	0.00429128	0.0403207	0.0403207	CRC up vs Normal	8.67656	0.0617787	1.25528	0.670336	0.534014	1
145480	cg11878016			S_Shore	0.00430741	0.0114104	0.0514048	0.382362	0.382362	0.336616	0.336616	0.00430741	0.045746	0.045746	CRC up vs Normal	8.66892	0.0795223	1.46102	1.00517	0.687995	1
181799	cg15070801	C8orf46		Island	0.0043658	0.0115479	0.00874607	0.816885	0.816885	0.798455	0.798455	0.0043658	0.0184297	0.0184297	CRC up vs Normal	8.64151	0.0129068	1.74031	0.194947	0.112019	1
170674	cg14142965	TXNRD1	Promoter_Associated	Island	0.00437702	0.0115744	4.6462e-05	0.117926	0.117926	0.0884075	0.0884075	0.00437702	0.0295189	0.0295189	CRC up vs Normal	8.63629	0.0331119	2.51207	0.722353	0.287553	1
158089	cg13144594	TNFAIP2	Unclassified_Cell_type_specific	S_Shelf	0.00437838	0.0115776	0.0778574	0.701482	0.701482	0.685419	0.685419	0.00437838	0.016063	0.016063	CRC up vs Normal	8.63566	0.00980471	1.39053	0.118408	0.0851531	1
229249	cg19696679	INSR;INSR	Unclassified_Cell_type_specific	N_Shelf	0.00440857	0.0116499	0.00286017	0.771778	0.771778	0.753984	0.753984	0.00440857	0.0177946	0.0177946	CRC up vs Normal	8.62167	0.0120326	1.90746	0.199658	0.104672	1
297187	cg26537639	CYBA		Island	0.00441301	0.0116603	0.372888	0.151646	0.151646	0.0991566	0.0991566	0.00441301	0.0524898	0.0524898	CRC up vs Normal	8.61963	0.104697	1.07803	0.982057	0.910976	1
24453	cg01752462	ANO7	Promoter_Associated	N_Shore	0.0044131	0.0116604	0.122392	0.188848	0.188848	0.162036	0.162036	0.0044131	0.0268117	0.0268117	CRC up vs Normal	8.61959	0.027317	1.30985	0.311336	0.237689	1
25719	cg01839430	ATIC	Promoter_Associated	Island	0.00441422	0.0116627	0.393875	0.143581	0.143581	0.157974	0.157974	0.00441422	-0.0143935	-0.0143935	CRC down vs Normal	8.61907	0.00787259	1.06438	0.0729145	0.0685044	1
147816	cg12094552			S_Shore	0.0044636	0.0117796	0.912127	0.575483	0.575483	0.613909	0.615298	0.0044636	-0.0398153	-0.0398153	CRC down vs Normal	8.60367	0.0594471	0.729635	0.378106	0.511304	1
125330	cg10019123			S_Shelf	0.00448254	0.0118244	0.00560753	0.834795	0.834795	0.826232	0.826232	0.00448254	0.00856245	0.00856245	CRC up vs Normal	8.58784	0.00278599	1.80728	0.0439727	0.0243308	1
107959	cg08460331	ARMCX4	Unclassified_Cell_type_specific	S_Shore	0.0045043	0.0118748	0.00861759	0.382432	0.382432	0.319539	0.319539	0.0045043	0.0628932	0.0628932	CRC up vs Normal	8.57799	0.150311	1.74255	2.29009	1.31421	1
179665	cg14870062	ANGPTL6	Unclassified	Island	0.00454549	0.0119726	0.255511	0.0903613	0.0903613	0.065109	0.065109	0.00454549	0.0252523	0.0252523	CRC up vs Normal	8.5595	0.0242317	1.16458	0.247268	0.212323	1
276270	cg24478499			S_Shelf	0.0045598	0.0120065	0.222851	0.785088	0.785088	0.773917	0.773917	0.0045598	0.0111713	0.0111713	CRC up vs Normal	8.55311	0.00474228	1.19341	0.0496267	0.0415838	1
166866	cg13856602			S_Shore	0.00457507	0.0120417	0.577892	0.809381	0.809381	0.789452	0.789452	0.00457507	0.0199293	0.0199293	CRC up vs Normal	8.54632	0.0150927	0.955487	0.126554	0.132449	1
71914	cg05434115	BSCL2;BSCL2	Promoter_Associated	Island	0.00458188	0.0120573	0.478544	0.157412	0.157412	0.128998	0.128998	0.00458188	0.0284145	0.0284145	CRC up vs Normal	8.5433	0.0306807	1.01255	0.272719	0.26934	1
131511	cg10573386	CELSR3		Island	0.00460698	0.0121177	0.547324	0.152623	0.152623	0.0954765	0.0954765	0.00460698	0.0571467	0.0571467	CRC up vs Normal	8.5322	0.124098	0.972824	1.06121	1.09085	1
237070	cg20489228			S_Shore	0.00465365	0.0122261	0.27848	0.247338	0.247338	0.270982	0.270982	0.00465365	-0.0236446	-0.0236446	CRC down vs Normal	8.51174	0.0212446	1.14585	0.214497	0.187194	1
178648	cg14778235	PAX2;PAX2;PAX2;PAX2;PAX2		N_Shore	0.00467564	0.0122791	0.247665	0.169746	0.169746	0.127937	0.127937	0.00467564	0.0418083	0.0418083	CRC up vs Normal	8.50218	0.0664215	1.17125	0.686264	0.585922	1
274021	cg24251439	SBNO2;SBNO2		Island	0.00467862	0.0122863	0.19323	0.343302	0.343302	0.3264	0.3264	0.00467862	0.0169017	0.0169017	CRC up vs Normal	8.50088	0.0108554	1.22243	0.117076	0.0957728	1
170869	cg14159304	CALHM2;CALHM2	Promoter_Associated	Island	0.00467871	0.0122865	0.184218	0.100488	0.100488	0.0565567	0.0565567	0.00467871	0.0439316	0.0439316	CRC up vs Normal	8.50084	0.0733395	1.23194	0.797126	0.647049	1
74805	cg05684145	GAS2L1;GAS2L1;GAS2L1	Unclassified_Cell_type_specific	N_Shore	0.00470075	0.0123378	0.12682	0.531614	0.531614	0.496384	0.496123	0.00470075	0.0354906	0.0354906	CRC up vs Normal	8.49837	0.0472345	1.30473	0.543883	0.411297	1
54958	cg04086468	DGKG;DGKG;DGKG		N_Shore	0.00470369	0.0123445	0.0764776	0.720521	0.720521	0.693184	0.693184	0.00470369	0.0273373	0.0273373	CRC up vs Normal	8.49004	0.0283984	1.39363	0.349617	0.250869	1
275282	cg24382801	MDGA1;MDGA1		Island	0.00471859	0.0123793	0.359583	0.130993	0.130993	0.0962007	0.0962007	0.00471859	0.0347926	0.0347926	CRC up vs Normal	8.48362	0.0459999	1.0869	0.442004	0.406665	1
9609	cg00656860	LBXCOR1		Island	0.00472992	0.0124053	0.0464305	0.275212	0.275212	0.23499	0.23499	0.00472992	0.0402223	0.0402223	CRC up vs Normal	8.47876	0.0614776	1.47789	0.803689	0.543808	1
201025	cg16906822	TMEM170B		Island	0.00473453	0.0124159	0.371487	0.11148	0.11148	0.0725121	0.0725121	0.00473453	0.0389679	0.0389679	CRC up vs Normal	8.47678	0.0577028	1.07895	0.550845	0.510536	1
75316	cg05730282			S_Shelf	0.00474093	0.0124306	0.000248073	0.674576	0.674576	0.662379	0.662379	0.00474093	0.0121967	0.0121967	CRC up vs Normal	8.47404	0.00565285	2.26588	0.113364	0.0500309	1
121308	cg09648315	MAST4;MAST4	Unclassified_Cell_type_specific	Island	0.00474129	0.0124315	0.352111	0.101003	0.101003	0.059212	0.059212	0.00474129	0.0417911	0.0417911	CRC up vs Normal	8.47389	0.0663668	1.09196	0.641413	0.587394	1
247451	cg21571937	FZD2		N_Shore	0.0047415	0.0124319	8.29087e-08	0.0880289	0.0880289	0.094365	0.094365	0.0047415	-0.00633613	-0.00633613	CRC down vs Normal	8.4738	0.00152557	3.49083	0.0471349	0.0135025	1
125070	cg09997356	ANK1;ANK1;ANK1;ANK1;ANK1		N_Shelf	0.00482005	0.0126135	0.0398203	0.733637	0.733637	0.702998	0.702998	0.00482005	0.0306387	0.0306387	CRC up vs Normal	8.44049	0.0356717	1.5031	0.476437	0.31697	1
86819	cg06715976	HOXA1;HOXA1	Promoter_Associated	Island	0.0048498	0.0126829	0.264522	0.138124	0.138124	0.087123	0.087123	0.0048498	0.0510006	0.0510006	CRC up vs Normal	8.42802	0.0988405	1.1571	1.01775	0.879571	1
201199	cg16924460	B3GNTL1		Island	0.00485782	0.0127017	0.030945	0.83309	0.83309	0.823007	0.823007	0.00485782	0.010083	0.010083	CRC up vs Normal	8.42467	0.00386332	1.54389	0.0530989	0.0343929	1
269742	cg23849777	SRPX;SRPX;SRPX;SRPX		N_Shelf	0.00487086	0.0127327	0.000746651	0.741263	0.741263	0.712334	0.712334	0.00487086	0.0289291	0.0289291	CRC up vs Normal	8.41924	0.0318019	2.10478	0.596277	0.283296	1
941	cg00054525	CYBA	Promoter_Associated	Island	0.00488174	0.0127588	0.442319	0.0929791	0.0929791	0.0595469	0.0595469	0.00488174	0.0334322	0.0334322	CRC up vs Normal	8.41472	0.042473	1.03419	0.391503	0.37856	1
132132	cg10625575	C12orf4		N_Shelf	0.00493388	0.0128832	0.295441	0.535555	0.535555	0.507139	0.507139	0.00493388	0.0284159	0.0284159	CRC up vs Normal	8.39321	0.0306835	1.13269	0.310564	0.274182	1
85376	cg06603113	INSM2;INSM2	Unclassified	Island	0.00495326	0.0129276	0.451613	0.105777	0.105641	0.0506624	0.0506624	0.00495326	0.0549787	0.0549787	CRC up vs Normal	8.39217	0.11335	1.0288	1.04217	0.999488	1
204407	cg17240275	C15orf39		Island	0.00496905	0.0129641	0.0132931	0.946322	0.946322	0.938733	0.938733	0.00496905	0.00758941	0.00758941	CRC up vs Normal	8.37883	0.00218877	1.6764	0.032844	0.019592	1
103487	cg08089354	RPL39;SNORA69		N_Shelf	0.00507225	0.0132007	0.741752	0.55688	0.557137	0.515136	0.515136	0.00507225	0.042001	0.042001	CRC up vs Normal	8.34407	0.0661532	0.860055	0.5114	0.586685	1
241362	cg20949568			S_Shore	0.00509209	0.0132481	0.028958	0.70726	0.70726	0.685737	0.685737	0.00509209	0.0215227	0.0215227	CRC up vs Normal	8.32936	0.0176027	1.55452	0.246391	0.1585	1
256104	cg22496102	CRABP1;CRABP1		Island	0.00515208	0.0133887	0.539562	0.334847	0.334847	0.267264	0.267264	0.00515208	0.0675834	0.0675834	CRC up vs Normal	8.30568	0.173566	0.977247	1.53163	1.56729	1
271968	cg24051276			Island	0.0051525	0.0133895	0.465373	0.0736176	0.0736176	0.0443687	0.0443687	0.0051525	0.0292489	0.0292489	CRC up vs Normal	8.30551	0.0325088	1.02034	0.299531	0.29356	1
56021	cg04167903	HOXA1;HOXA1	Promoter_Associated	Island	0.00515889	0.0134047	0.256965	0.125868	0.125868	0.079853	0.079853	0.00515889	0.0460151	0.0460151	CRC up vs Normal	8.30301	0.0804607	1.16337	0.845523	0.726791	1
106224	cg08302885	SDK1;SDK1		N_Shore	0.00518089	0.0134552	0.527261	0.618	0.618	0.578577	0.578577	0.00518089	0.0394223	0.0394223	CRC up vs Normal	8.29441	0.0590565	0.984279	0.525607	0.534002	1
282400	cg25073813	SLC22A18AS;SLC22A18;SLC22A18		N_Shore	0.00521293	0.0135276	0.4804	0.821997	0.821997	0.849771	0.849771	0.00521293	-0.0277745	-0.0277745	CRC down vs Normal	8.28196	0.029314	1.01145	0.268503	0.265463	1
35214	cg02557139	TNFAIP2		N_Shore	0.00525024	0.0136145	0.202766	0.512179	0.512179	0.486795	0.486795	0.00525024	0.0253835	0.0253835	CRC up vs Normal	8.26756	0.0244842	1.21274	0.269363	0.222111	1
272289	cg24082174	SNORA63;MIR1248;EIF4A2;SNORA81		S_Shore	0.00528222	0.0136878	0.237322	0.502151	0.502151	0.453303	0.453303	0.00528222	0.0488481	0.0488481	CRC up vs Normal	8.2553	0.0906732	1.18028	0.972286	0.823773	1
80325	cg06158994	IGSF9B	Unclassified	S_Shore	0.00530282	0.013737	0.00505386	0.78408	0.784098	0.76908	0.76908	0.00530282	0.0150188	0.0150188	CRC up vs Normal	8.25413	0.00845866	1.82757	0.140464	0.0758336	1
8512	cg00579794	CLEC16A		S_Shore	0.00530515	0.0137423	0.0016553	0.862724	0.862724	0.856223	0.856223	0.00530515	0.00650134	0.00650134	CRC up vs Normal	8.24655	0.00160616	1.98809	0.0290412	0.0146076	1
67983	cg05121497			N_Shelf	0.00534529	0.0138344	0.000773812	0.73485	0.735408	0.717055	0.716369	0.00534529	0.0190393	0.0190393	CRC up vs Normal	8.24486	0.0134123	2.11369	0.257882	0.118752	1
192313	cg16107001	C4orf48;C4orf48		Island	0.00535037	0.0138461	0.461223	0.155742	0.155742	0.118583	0.118583	0.00535037	0.0371594	0.0371594	CRC up vs Normal	8.22943	0.0524712	1.02281	0.489114	0.478204	1
227605	cg19538655	PAX9		N_Shore	0.0053504	0.0138461	0.215663	0.193124	0.193124	0.152589	0.152589	0.0053504	0.0405354	0.0405354	CRC up vs Normal	8.22942	0.0624385	1.20017	0.682948	0.569042	1
150449	cg12367520	REEP1;REEP1;REEP1;REEP1		N_Shore	0.00538041	0.0139146	0.398748	0.15216	0.15216	0.114576	0.114576	0.00538041	0.0375845	0.0375845	CRC up vs Normal	8.21814	0.0536785	1.06126	0.51989	0.489879	1
230343	cg19790294	CYBA	Promoter_Associated	S_Shore	0.00546502	0.0141104	0.260782	0.125241	0.125241	0.0915507	0.0915507	0.00546502	0.0336901	0.0336901	CRC up vs Normal	8.18667	0.0431309	1.16019	0.458426	0.395132	1
45692	cg03346442	HRK	Unclassified_Cell_type_specific	Island	0.00548924	0.0141656	0.000183622	0.11054	0.11054	0.118696	0.118696	0.00548924	-0.008156	-0.008156	CRC down vs Normal	8.17776	0.00252777	2.30992	0.0535503	0.0231828	1
28825	cg02068166	C2CD4B		S_Shore	0.00550955	0.014212	0.238419	0.656747	0.656747	0.628154	0.628154	0.00550955	0.0285935	0.0285935	CRC up vs Normal	8.17032	0.0310682	1.17931	0.336332	0.285193	1
264524	cg23314594			S_Shelf	0.00551692	0.0142284	0.000450787	0.770293	0.770293	0.751329	0.751329	0.00551692	0.0189634	0.0189634	CRC up vs Normal	8.16763	0.0136652	2.17856	0.273369	0.125482	1
51732	cg03818767	SLC22A11		S_Shelf	0.00552774	0.0142538	0.0640447	0.755731	0.755731	0.736099	0.736099	0.00552774	0.0196326	0.0196326	CRC up vs Normal	8.16368	0.0146467	1.42404	0.191619	0.13456	1
195282	cg16384496	RORA;RORA;RORA;RORA		Island	0.00554292	0.014287	0.366815	0.1912	0.1912	0.145785	0.145785	0.00554292	0.0454154	0.0454154	CRC up vs Normal	8.15816	0.0783774	1.08205	0.779667	0.720543	1
18776	cg01311285	SPATA4	Promoter_Associated	Island	0.00568067	0.0145973	0.0317061	0.12206	0.12206	0.100119	0.100119	0.00568067	0.0219406	0.0219406	CRC up vs Normal	8.10873	0.0182928	1.53999	0.26056	0.169195	1
167520	cg13908365	EFHC2		N_Shelf	0.0056886	0.0146163	0.00265117	0.649252	0.649252	0.617976	0.617976	0.0056886	0.0312764	0.0312764	CRC up vs Normal	8.10593	0.0371721	1.91868	0.659901	0.343935	1
29804	cg02146933	MBLAC2		N_Shelf	0.00570948	0.0146641	0.0392134	0.716605	0.716605	0.696019	0.696019	0.00570948	0.0205863	0.0205863	CRC up vs Normal	8.09856	0.0161042	1.50561	0.224546	0.14914	1
241289	cg20941534	MYO5A;MYO5A		S_Shore	0.00582028	0.0149167	0.0368979	0.103529	0.103529	0.0814262	0.0814262	0.00582028	0.0221031	0.0221031	CRC up vs Normal	8.05991	0.0185647	1.51551	0.261804	0.17275	1
81732	cg06288351	KCNS1		S_Shore	0.00583666	0.0149534	0.000209682	0.324362	0.324362	0.294354	0.294354	0.00583666	0.0300085	0.0300085	CRC up vs Normal	8.05426	0.0342194	2.29049	0.729854	0.318646	1
150734	cg12397433	ZNHIT3	Promoter_Associated	N_Shore	0.0058415	0.0149645	0.183731	0.13982	0.13982	0.122119	0.122119	0.0058415	0.0177008	0.0177008	CRC up vs Normal	8.05259	0.0119061	1.23247	0.136668	0.11089	1
125577	cg10043101	ATP1B2	Unclassified_Cell_type_specific	Island	0.00586743	0.0150234	0.126322	0.0931493	0.0931493	0.0656093	0.0656093	0.00586743	0.02754	0.02754	CRC up vs Normal	8.04369	0.0288211	1.30402	0.350429	0.26873	1
33456	cg02422902			Island	0.00603898	0.015414	0.114151	0.204781	0.204781	0.167272	0.167272	0.00603898	0.0375091	0.0375091	CRC up vs Normal	7.98583	0.0534634	1.32261	0.664092	0.502109	1
29301	cg02103401	EPM2AIP1;MLH1		N_Shore	0.0060476	0.0154341	0.416273	0.527524	0.527524	0.485002	0.485002	0.0060476	0.0425224	0.0425224	CRC up vs Normal	7.98297	0.0687099	1.05021	0.677945	0.64553	1
252967	cg22152328	MX1;MX1	Promoter_Associated_Cell_type_specific	Island	0.00605521	0.0154516	0.283373	0.0976192	0.0976192	0.0709722	0.0709722	0.00605521	0.026647	0.026647	CRC up vs Normal	7.98044	0.0269823	1.142	0.289588	0.253579	1
245186	cg21328810	KCNC3	Unclassified	Island	0.00607984	0.0155072	0.527105	0.236407	0.236407	0.187183	0.187183	0.00607984	0.0492242	0.0492242	CRC up vs Normal	7.9723	0.0920748	0.984368	0.852661	0.866201	1
272341	cg24085713	AATK;MIR338		N_Shelf	0.00608691	0.0155236	0.242548	0.582821	0.582821	0.550468	0.550468	0.00608691	0.0323535	0.0323535	CRC up vs Normal	7.96997	0.0397765	1.17569	0.440071	0.374309	1
253350	cg22192762	PLXNC1		Island	0.00608812	0.0155265	0.454539	0.102581	0.102581	0.0673739	0.0673739	0.00608812	0.0352071	0.0352071	CRC up vs Normal	7.96957	0.0471025	1.02682	0.455158	0.443272	1
38692	cg02813243	CALCR;CALCR		Island	0.00609789	0.0155482	0.077353	0.393138	0.393138	0.373753	0.373753	0.00609789	0.0193853	0.0193853	CRC up vs Normal	7.96635	0.0142801	1.39166	0.187096	0.134441	1
166655	cg13837913	HIST1H4D	Promoter_Associated	S_Shore	0.00611252	0.0155806	0.0100037	0.1256	0.1256	0.0999969	0.0999969	0.00611252	0.0256033	0.0256033	CRC up vs Normal	7.96154	0.0249101	1.7199	0.403592	0.23466	1
170914	cg14162086		Unclassified_Cell_type_specific	S_Shelf	0.00614366	0.0156501	0.00158905	0.210559	0.210559	0.180926	0.180926	0.00614366	0.0296332	0.0296332	CRC up vs Normal	7.95135	0.0333688	1.99409	0.627634	0.314747	1
147605	cg12075901	FURIN		Island	0.00617103	0.0157116	4.53631e-06	0.80771	0.80771	0.794546	0.794546	0.00617103	0.0131642	0.0131642	CRC up vs Normal	7.94244	0.00658528	2.86078	0.177896	0.0621844	1
26718	cg01918081	ARPC1B		N_Shore	0.00621821	0.0158185	8.72778e-05	0.865601	0.865601	0.857702	0.857702	0.00621821	0.00789963	0.00789963	CRC up vs Normal	7.92717	0.00237136	2.41908	0.0542738	0.0224357	1
267908	cg23656050	JAG2;JAG2		Island	0.00622999	0.0158455	0.0601606	0.703087	0.703087	0.689946	0.689946	0.00622999	0.0131414	0.0131414	CRC up vs Normal	7.92338	0.00656242	1.43464	0.0891166	0.0621176	1
254168	cg22279779	AP2A2		N_Shore	0.00626417	0.0159233	0.203089	0.773841	0.773841	0.759924	0.759924	0.00626417	0.0139167	0.0139167	CRC up vs Normal	7.91242	0.00735967	1.21242	0.084579	0.0697606	1
140549	cg11423517	DDC;DDC		N_Shelf	0.00629006	0.0159812	0.514863	0.760096	0.760096	0.737892	0.737892	0.00629006	0.0222039	0.0222039	CRC up vs Normal	7.90416	0.0187344	0.991403	0.176237	0.177765	1
229910	cg19752094	LRRC32;LRRC32	Unclassified	Island	0.00630084	0.0160044	0.427694	0.112943	0.113045	0.0802506	0.0802506	0.00630084	0.0327948	0.0327948	CRC up vs Normal	7.9069	0.0403313	1.04341	0.399166	0.377457	1
26691	cg01915951	EEF1A2;EEF1A2	Unclassified_Cell_type_specific	S_Shelf	0.00631008	0.0160246	0.242137	0.155784	0.155784	0.127554	0.127554	0.00631008	0.0282305	0.0282305	CRC up vs Normal	7.89779	0.0302844	1.17605	0.33822	0.287591	1
72211	cg05465347			Island	0.00634193	0.0160955	0.00938015	0.713044	0.713044	0.694301	0.694301	0.00634193	0.0187425	0.0187425	CRC up vs Normal	7.88771	0.0133487	1.72969	0.219542	0.126926	1
35860	cg02605173	C19orf45	Unclassified_Cell_type_specific	Island	0.00634325	0.0160982	0.00938586	0.137562	0.137562	0.151824	0.151824	0.00634325	-0.0142617	-0.0142617	CRC down vs Normal	7.88729	0.00772906	1.7296	0.127117	0.0734954	1
260716	cg22956649			S_Shelf	0.0063465	0.0161053	1.57876e-07	0.709676	0.709676	0.690232	0.690232	0.0063465	0.0194438	0.0194438	CRC up vs Normal	7.88627	0.0143664	3.38631	0.462662	0.136627	1
24422	cg01749784		Promoter_Associated	N_Shore	0.00637899	0.0161783	0.526264	0.241121	0.241121	0.201238	0.201238	0.00637899	0.0398826	0.0398826	CRC up vs Normal	7.87604	0.0604438	0.98485	0.566859	0.575579	1
125624	cg10047480	TUBGCP2		Island	0.00640285	0.016232	0.00503708	0.902464	0.902464	0.896288	0.896288	0.00640285	0.00617563	0.00617563	CRC up vs Normal	7.86857	0.00144926	1.82333	0.0251871	0.0138138	1
92048	cg07123182	KCNQ1OT1;KCNQ1;KCNQ1		S_Shore	0.00657122	0.0166089	0.0887016	0.814629	0.814629	0.79276	0.79276	0.00657122	0.0218683	0.0218683	CRC up vs Normal	7.81665	0.0181724	1.36775	0.238484	0.174363	1
9194	cg00625939			Island	0.00657651	0.0166209	0.0329858	0.673347	0.673347	0.653532	0.653532	0.00657651	0.0198151	0.0198151	CRC up vs Normal	7.81504	0.0149202	1.53363	0.219596	0.143188	1
104642	cg08177833	CYBA	Promoter_Associated	Island	0.00662715	0.0167358	0.341718	0.0802902	0.0802902	0.0540473	0.0540473	0.00662715	0.0262429	0.0262429	CRC up vs Normal	7.79971	0.0261703	1.09911	0.276589	0.251647	1
183706	cg15257376	ZBTB38	Promoter_Associated_Cell_type_specific	Island	0.00672249	0.01695	1.29866e-11	0.113276	0.113276	0.117167	0.117167	0.00672249	-0.0038911	-0.0038911	CRC down vs Normal	7.77118	0.000575346	5.06601	0.02813	0.00555269	1
228342	cg19606103	MICAL3;MICAL3		Island	0.00681046	0.017144	6.06662e-07	0.855788	0.855788	0.849944	0.849944	0.00681046	0.00584444	0.00584444	CRC up vs Normal	7.74522	0.00129798	3.17194	0.0398677	0.0125689	1
140670	cg11436087	INHBC		S_Shelf	0.006814	0.0171515	0.096134	0.799882	0.799882	0.789917	0.789917	0.006814	0.00996494	0.00996494	CRC up vs Normal	7.74418	0.0037734	1.35351	0.0494629	0.0365442	1
221868	cg18945035	PLEKHO1		Island	0.00693817	0.0174307	0.143909	0.127749	0.127749	0.108101	0.108101	0.00693817	0.0196482	0.0196482	CRC up vs Normal	7.70816	0.0146699	1.27967	0.182657	0.142737	1
283302	cg25164495	LOC285074	Promoter_Associated_Cell_type_specific	Island	0.00699769	0.0175643	0.252778	0.0652071	0.0652071	0.0463975	0.0463975	0.00699769	0.0188096	0.0188096	CRC up vs Normal	7.69113	0.0134444	1.16689	0.152983	0.131103	1
205238	cg17323027	NGFR	Unclassified	Island	0.00700984	0.0175907	0.138444	0.166149	0.166149	0.135647	0.135647	0.00700984	0.0305021	0.0305021	CRC up vs Normal	7.68767	0.0353543	1.28696	0.443887	0.344912	1
254621	cg22331349	ZNF577;ZNF577;ZNF577		Island	0.00702349	0.0176212	2.13159e-05	0.415859	0.415859	0.383135	0.383135	0.00702349	0.0327241	0.0327241	CRC up vs Normal	7.68379	0.0406928	2.62776	1.04373	0.397195	1
233735	cg20126980	TSGA14	Promoter_Associated	Island	0.00708014	0.0177469	0.399495	0.148802	0.148802	0.0957127	0.0957127	0.00708014	0.0530898	0.0530898	CRC up vs Normal	7.66778	0.107104	1.06079	1.11128	1.0476	1
242747	cg21092808	HOXD3		Island	0.00710489	0.0178005	0.000216638	0.479985	0.479985	0.444491	0.444491	0.00710489	0.0354931	0.0354931	CRC up vs Normal	7.66083	0.0478709	2.28571	1.07122	0.468659	1
158613	cg13197406	SPINK2;SPINK2	Unclassified_Cell_type_specific	Island	0.00711396	0.017821	0.226798	0.0943154	0.0943154	0.0513435	0.0513435	0.00711396	0.0429719	0.0429719	CRC up vs Normal	7.65829	0.0701701	1.18977	0.817608	0.687198	1
6136	cg00420879	C22orf46;C22orf46	Unclassified_Cell_type_specific	S_Shore	0.00716972	0.0179404	0.515851	0.770628	0.770628	0.787051	0.787051	0.00716972	-0.0164232	-0.0164232	CRC down vs Normal	7.64274	0.0102494	0.990833	0.099658	0.10058	1
4201	cg00288327	HOXA1;HOXA1;HOXA1;HOXA1	Promoter_Associated	Island	0.0072001	0.0180074	0.073182	0.108806	0.108806	0.078854	0.078854	0.0072001	0.0299517	0.0299517	CRC up vs Normal	7.63432	0.0340901	1.40123	0.469276	0.334903	1
217653	cg18528853	ADCK2		S_Shelf	0.00722136	0.0180531	0.0438272	0.79915	0.79915	0.785707	0.785707	0.00722136	0.0134434	0.0134434	CRC up vs Normal	7.62845	0.00686751	1.4874	0.100427	0.0675188	1
181152	cg15011232	ICAM5		Island	0.00730708	0.0182451	0.174008	0.0957281	0.0957281	0.0697695	0.0697695	0.00730708	0.0259585	0.0259585	CRC up vs Normal	7.60497	0.0256061	1.24317	0.313932	0.252527	1
46420	cg03403991	SHANK3		N_Shore	0.0073397	0.0183185	0.201265	0.685188	0.685188	0.660338	0.660338	0.0073397	0.0248496	0.0248496	CRC up vs Normal	7.59611	0.023465	1.21424	0.281317	0.231681	1
227819	cg19560588			Island	0.00740521	0.0184622	0.2015	0.463772	0.463772	0.504105	0.504105	0.00740521	-0.0403325	-0.0403325	CRC down vs Normal	7.57844	0.0618151	1.21401	0.742671	0.611753	1
48728	cg03583857	CD34;CD34		S_Shore	0.00747033	0.0186071	0.724639	0.682832	0.682832	0.653703	0.653255	0.00747033	0.0295775	0.0295775	CRC up vs Normal	7.57258	0.0323687	0.87025	0.278989	0.312036	1
222072	cg18965659	RAB40B		S_Shelf	0.0075341	0.0187454	0.000368192	0.904782	0.904782	0.896731	0.896731	0.0075341	0.00805067	0.00805067	CRC up vs Normal	7.54414	0.0024629	2.20814	0.0540661	0.0244849	1
107539	cg08425187		Promoter_Associated	N_Shore	0.00764598	0.0189905	0.93336	0.434883	0.434883	0.467821	0.467821	0.00764598	-0.0329378	-0.0329378	CRC down vs Normal	7.51487	0.0412262	0.705576	0.290306	0.411446	1
4379	cg00301396			Island	0.00768277	0.0190729	0.681862	0.439244	0.439244	0.393838	0.393838	0.00768277	0.0454057	0.0454057	CRC up vs Normal	7.50534	0.0783436	0.896187	0.701606	0.782879	1
98226	cg07637123	PPP1R3G	Unclassified_Cell_type_specific	Island	0.00769263	0.0190946	0.479146	0.105465	0.105465	0.0554235	0.0554235	0.00769263	0.0500411	0.0500411	CRC up vs Normal	7.50279	0.0951561	1.01219	0.962803	0.951206	1
188704	cg15752698			N_Shore	0.00772768	0.0191711	0.523222	0.401022	0.401022	0.372999	0.372999	0.00772768	0.0280225	0.0280225	CRC up vs Normal	7.49377	0.0298398	0.986595	0.294643	0.298646	1
43270	cg03154536	RAB39	Unclassified	Island	0.0077662	0.019254	0.0952054	0.155031	0.155031	0.124809	0.124809	0.0077662	0.0302214	0.0302214	CRC up vs Normal	7.48391	0.0347066	1.35523	0.471368	0.347812	1
120175	cg09541379	CALHM2;CALHM2	Promoter_Associated	Island	0.00787511	0.0194937	0.232152	0.109273	0.109273	0.0717076	0.0717076	0.00787511	0.0375656	0.0375656	CRC up vs Normal	7.45629	0.0536247	1.18491	0.639127	0.539391	1
33665	cg02441543	SHANK3	Unclassified_Cell_type_specific	N_Shore	0.00787547	0.019494	0.00103266	0.744511	0.744511	0.72721	0.72721	0.00787547	0.0173007	0.0173007	CRC up vs Normal	7.4562	0.011374	2.05731	0.235374	0.114408	1
214228	cg18197398	ZNF594	Promoter_Associated	Island	0.00788158	0.0195073	0.331404	0.133892	0.133892	0.101343	0.101343	0.00788158	0.0325485	0.0325485	CRC up vs Normal	7.45466	0.0402574	1.10634	0.448092	0.405023	1
154520	cg12763118	PIK3CD	Promoter_Associated_Cell_type_specific	N_Shore	0.00790959	0.0195677	0.943705	0.570556	0.570556	0.533119	0.533119	0.00790959	0.0374371	0.0374371	CRC up vs Normal	7.44763	0.0532583	0.691647	0.37095	0.536328	1
238199	cg20616186	SENP3		S_Shelf	0.00794591	0.0196477	6.60772e-06	0.829777	0.829777	0.823509	0.823509	0.00794591	0.00626796	0.00626796	CRC up vs Normal	7.43855	0.00149292	2.80369	0.0422026	0.0150525	1
255218	cg22392178	RPRM		S_Shore	0.00797605	0.0197132	0.260266	0.383984	0.383984	0.345661	0.345661	0.00797605	0.0383221	0.0383221	CRC up vs Normal	7.43104	0.0558063	1.16061	0.653706	0.563242	1
158622	cg13198321	ALDH1A2;ALDH1A2;ALDH1A2;ALDH1A2		Island	0.00800954	0.0197854	0.58528	0.323279	0.323607	0.256186	0.256186	0.00800954	0.0674215	0.0674215	CRC up vs Normal	7.42824	0.170462	0.951264	1.63721	1.69814	1
145659	cg11896271	PANX2;PANX2;PANX2	Unclassified_Cell_type_specific	Island	0.00803329	0.0198368	0.112984	0.222623	0.222623	0.185561	0.185561	0.00803329	0.0370624	0.0370624	CRC up vs Normal	7.41688	0.0521975	1.32448	0.699091	0.527825	1
214107	cg18187244	GCM2		N_Shore	0.00803513	0.0198404	0.0648341	0.342008	0.342008	0.300598	0.300598	0.00803513	0.0414099	0.0414099	CRC up vs Normal	7.41642	0.0651617	1.42196	0.937016	0.65896	1
78787	cg06020352	IRF8		N_Shore	0.00803951	0.0198493	0.197517	0.407344	0.407344	0.367036	0.367036	0.00803951	0.0403082	0.0403082	CRC up vs Normal	7.41534	0.0617404	1.21803	0.760602	0.624453	1
307907	cg27530629	C1orf230	Unclassified	N_Shore	0.00812937	0.0200454	0.580381	0.101829	0.101829	0.0642613	0.0642613	0.00812937	0.0375678	0.0375678	CRC up vs Normal	7.39334	0.0536309	0.954079	0.519063	0.544047	1
191841	cg16056105	INSM2	Unclassified	Island	0.00815921	0.020109	0.441087	0.108803	0.108803	0.0676217	0.0676217	0.00815921	0.0411812	0.0411812	CRC up vs Normal	7.38608	0.0644438	1.03494	0.677241	0.654377	1
194754	cg16335926	NR3C1;NR3C1;NR3C1;NR3C1;NR3C1;NR3C1;NR3C1	Promoter_Associated	Island	0.0081718	0.020136	0.373217	0.0709731	0.0709731	0.0413054	0.0413054	0.0081718	0.0296677	0.0296677	CRC up vs Normal	7.38303	0.0334465	1.07781	0.366201	0.339764	1
243500	cg21163128	BSCL2	Promoter_Associated	Island	0.00823991	0.0202824	0.547541	0.154575	0.154575	0.124347	0.124347	0.00823991	0.0302284	0.0302284	CRC up vs Normal	7.36661	0.0347227	0.972701	0.343864	0.353515	1
23752	cg01696193	BEND6;BEND6;DST	Unclassified	Island	0.00833962	0.0204965	0.356618	0.0872081	0.0872081	0.0421319	0.0421319	0.00833962	0.0450763	0.0450763	CRC up vs Normal	7.34282	0.0772111	1.0889	0.85875	0.788639	1
224052	cg19181244		Unclassified_Cell_type_specific	Island	0.00844857	0.0207319	0.129627	0.0710735	0.0710735	0.0541942	0.0541942	0.00844857	0.0168792	0.0168792	CRC up vs Normal	7.31716	0.0108265	1.29924	0.144177	0.11097	1
55522	cg04129227	C2orf52	Promoter_Associated	Island	0.00861366	0.0210851	0.290592	0.0705096	0.0708636	0.0410681	0.0410681	0.00861366	0.0297955	0.0297955	CRC up vs Normal	7.28424	0.0332914	1.13706	0.389755	0.338205	1
94963	cg07367434	COL9A2	Promoter_Associated	Island	0.0086501	0.0211645	0.191749	0.0731376	0.0731376	0.0442766	0.0438116	0.0086501	0.029326	0.029326	CRC up vs Normal	7.2759	0.0322505	1.22502	0.407243	0.328006	1
265409	cg23405172	SEC1;NTN5	Unclassified_Cell_type_specific	S_Shore	0.00869811	0.0212698	0.100705	0.767064	0.767064	0.778155	0.778155	0.00869811	-0.0110903	-0.0110903	CRC down vs Normal	7.25968	0.00467377	1.34522	0.064954	0.0482849	1
92115	cg07128124			N_Shelf	0.0087229	0.0213234	0.577079	0.64168	0.64168	0.679772	0.679772	0.0087229	-0.0380924	-0.0380924	CRC down vs Normal	7.25406	0.0551392	0.955947	0.544972	0.570086	1
85668	cg06623985			N_Shore	0.00875085	0.0213824	0.0143678	0.713066	0.713066	0.69258	0.69258	0.00875085	0.0204868	0.0204868	CRC up vs Normal	7.24775	0.0159489	1.66443	0.274698	0.16504	1
307309	cg27475522	ST8SIA6		S_Shore	0.00876814	0.0214194	0.0239659	0.603758	0.603758	0.636273	0.636273	0.00876814	-0.0325153	-0.0325153	CRC down vs Normal	7.24386	0.0401753	1.58458	0.65912	0.415959	1
85234	cg06589421	ODZ3		S_Shore	0.00881523	0.021521	0.0646733	0.740132	0.740132	0.71814	0.71814	0.00881523	0.021992	0.021992	CRC up vs Normal	7.23329	0.0183786	1.42238	0.271053	0.190563	1
158699	cg13206530			S_Shore	0.00886457	0.0216262	0.0502933	0.504084	0.504084	0.474716	0.474716	0.00886457	0.0293687	0.0293687	CRC up vs Normal	7.22229	0.0327758	1.46465	0.49851	0.340361	1
230908	cg19845649	ERLIN1;ERLIN1	Promoter_Associated	Island	0.0088866	0.0216725	0.0230423	0.0442714	0.0442714	0.0384007	0.0384007	0.0088866	0.00587071	0.00587071	CRC up vs Normal	7.2174	0.00130968	1.59078	0.0216499	0.0136096	1
109485	cg08589214	CAPN10;CAPN10;CAPN10;CAPN10	Gene_Associated	Island	0.00897731	0.0218694	0.000590813	0.801978	0.801978	0.79367	0.79367	0.00897731	0.00830831	0.00830831	CRC up vs Normal	7.19738	0.00262306	2.13902	0.0584668	0.0273335	1
8233	cg00562243	C17orf82	Promoter_Associated	Island	0.00902408	0.0219682	0.385581	0.102841	0.102841	0.0685782	0.0685782	0.00902408	0.0342626	0.0342626	CRC up vs Normal	7.18714	0.0446092	1.06972	0.497968	0.46551	1
304035	cg27165039			N_Shelf	0.00907201	0.0220716	0.271917	0.783546	0.783546	0.761123	0.761123	0.00907201	0.0224225	0.0224225	CRC up vs Normal	7.17671	0.0191052	1.15109	0.229826	0.199659	1
69606	cg05247341		Promoter_Associated	Island	0.00910247	0.0221386	4.22067e-08	0.116914	0.116914	0.121548	0.121548	0.00910247	-0.00463364	-0.00463364	CRC down vs Normal	7.17011	0.000815884	3.60183	0.0307388	0.00853422	1
239617	cg20745684	WIPF3		N_Shore	0.00913443	0.0222073	0.153474	0.407033	0.407033	0.361641	0.361641	0.00913443	0.0453916	0.0453916	CRC up vs Normal	7.16321	0.0782951	1.26744	1.039	0.819763	1
282239	cg25053531	HIC1;HIC1	Unclassified	Island	0.0091426	0.0222243	0.255696	0.12767	0.12767	0.0880084	0.0880084	0.0091426	0.0396615	0.0396615	CRC up vs Normal	7.16145	0.0597754	1.16443	0.728947	0.626012	1
175930	cg14543082		Promoter_Associated	S_Shore	0.00924517	0.0224426	0.273923	0.121043	0.121043	0.0943252	0.0943252	0.00924517	0.0267182	0.0267182	CRC up vs Normal	7.13949	0.0271267	1.14948	0.327562	0.284965	1
96730	cg07516470	FLJ45983;GATA3;GATA3;FLJ45983	Promoter_Associated	Island	0.00933284	0.0226258	0.564529	0.218824	0.218824	0.16383	0.16383	0.00933284	0.0549936	0.0549936	CRC up vs Normal	7.12093	0.114923	0.963054	1.16569	1.21041	1
67656	cg05090725	RAB39;RAB39	Unclassified	Island	0.0093819	0.022731	0.110196	0.127305	0.127305	0.0983317	0.0983317	0.0093819	0.0289733	0.0289733	CRC up vs Normal	7.11062	0.0318991	1.32901	0.447158	0.336459	1
194264	cg16292912	MTMR14;MTMR14;MTMR14		N_Shelf	0.00964795	0.0232929	0.000121214	0.75597	0.756316	0.745046	0.745046	0.00964795	0.0112704	0.0112704	CRC up vs Normal	7.06068	0.00476329	2.38025	0.120433	0.0499221	1
226392	cg19419874			Island	0.00977161	0.0235525	0.130159	0.23399	0.23399	0.196439	0.196439	0.00977161	0.037551	0.037551	CRC up vs Normal	7.03067	0.0535828	1.29848	0.742206	0.571597	1
186237	cg15526825	GDPD5		Island	0.00979246	0.0235961	0.0240906	0.341938	0.341938	0.310708	0.310708	0.00979246	0.0312303	0.0312303	CRC up vs Normal	7.02649	0.0370627	1.58376	0.626541	0.395603	1
62584	cg04685813	FAM83A		S_Shelf	0.00983029	0.0236769	0.183986	0.939457	0.939457	0.931091	0.931091	0.00983029	0.00836528	0.00836528	CRC up vs Normal	7.01892	0.00265916	1.23219	0.0350117	0.0284142	1
80765	cg06197981	PPP1R3G	Unclassified_Cell_type_specific	Island	0.00983107	0.0236784	0.349327	0.15012	0.15012	0.109232	0.108859	0.00983107	0.041261	0.041261	CRC up vs Normal	7.02373	0.0638425	1.09434	0.746031	0.672626	1
202978	cg17106175	BSCL2	Promoter_Associated	Island	0.00990098	0.0238255	0.187594	0.131271	0.131271	0.0959068	0.0959068	0.00990098	0.0353645	0.0353645	CRC up vs Normal	7.00487	0.0475247	1.22834	0.625026	0.508839	1
22999	cg01628253	HAX1;HAX1	Promoter_Associated	Island	0.00990817	0.0238393	4.61049e-08	0.0553003	0.0553003	0.0513835	0.0513835	0.00990817	0.00391685	0.00391685	CRC up vs Normal	7.00345	0.000582985	3.58722	0.0223957	0.0062432	1
150073	cg12316865	P2RX5;P2RX5;P2RX5;P2RX5;P2RX5;P2RX5	Promoter_Associated	Island	0.00990841	0.0238397	0.402371	0.0670045	0.0670457	0.0352978	0.0352978	0.00990841	0.0317479	0.0317479	CRC up vs Normal	7.00834	0.0377973	1.0593	0.428474	0.399096	1
75508	cg05748691	FAM126A;FAM126A	Promoter_Associated	Island	0.00994463	0.0239164	0.173267	0.17331	0.17331	0.148428	0.148428	0.00994463	0.0248819	0.0248819	CRC up vs Normal	6.99624	0.0235261	1.244	0.313738	0.252201	1
301003	cg26882204	CTBS		S_Shore	0.00995209	0.0239319	0.0374011	0.72864	0.72864	0.710784	0.710784	0.00995209	0.017856	0.017856	CRC up vs Normal	6.99477	0.0121158	1.51331	0.196592	0.129909	1
149513	cg12257233	GABBR1;GABBR1;GABBR1		S_Shore	0.00996156	0.0239515	0.0737807	0.436014	0.436014	0.40425	0.40425	0.00996156	0.0317648	0.0317648	CRC up vs Normal	6.99291	0.0383422	1.39983	0.575645	0.411226	1
309155	cg27648216			S_Shelf	0.00996276	0.023954	0.451072	0.653387	0.653387	0.704125	0.704125	0.00996276	-0.0507381	-0.0507381	CRC down vs Normal	6.99267	0.0978254	1.0289	1.07955	1.04923	1
226451	cg19426594	SLC9A3	Unclassified_Cell_type_specific	N_Shore	0.0100329	0.0241025	0.000190689	0.730517	0.730517	0.705743	0.705743	0.0100329	0.0247745	0.0247745	CRC up vs Normal	6.97892	0.0233234	2.30439	0.577593	0.250649	1
266861	cg23548374	PARD3		N_Shore	0.0100692	0.0241771	0.312122	0.658815	0.658815	0.629927	0.629927	0.0100692	0.0288885	0.0288885	CRC up vs Normal	6.97185	0.0317128	1.12023	0.382168	0.341152	1
188054	cg15691775	TSGA14;TSGA14	Promoter_Associated	Island	0.0101903	0.0244333	0.530335	0.087338	0.087338	0.0497128	0.0497128	0.0101903	0.0376252	0.0376252	CRC up vs Normal	6.94842	0.053795	0.982518	0.570503	0.580653	1
175156	cg14487854	NXN		S_Shore	0.010268	0.0245966	0.0215931	0.703433	0.703433	0.678257	0.678257	0.010268	0.0251757	0.0251757	CRC up vs Normal	6.93355	0.024085	1.60101	0.417106	0.260526	1
104435	cg08161081	RBM39;RBM39		N_Shelf	0.0102779	0.0246162	0.159453	0.65475	0.65475	0.628471	0.628471	0.0102779	0.0262793	0.0262793	CRC up vs Normal	6.93167	0.0262428	1.26012	0.357804	0.283945	1
300720	cg26858218			N_Shelf	0.0103084	0.0246787	0.148262	0.794571	0.794571	0.774874	0.774874	0.0103084	0.0196971	0.0196971	CRC up vs Normal	6.92587	0.0147431	1.27403	0.203402	0.159653	1
296320	cg26460816	MAST4;MAST4;MAST4;MAST4	Unclassified_Cell_type_specific	Island	0.0103594	0.024786	0.289121	0.0919901	0.0919901	0.0617444	0.0617444	0.0103594	0.0302457	0.0302457	CRC up vs Normal	6.91621	0.0347625	1.13754	0.428815	0.376968	1
309221	cg27655507		Unclassified_Cell_type_specific	N_Shore	0.0104098	0.0248922	0.466112	0.559071	0.559071	0.528298	0.528298	0.0104098	0.030773	0.030773	CRC up vs Normal	6.90671	0.0359851	1.0199	0.398539	0.390762	1
285788	cg25415695			S_Shore	0.010533	0.0251504	0.702499	0.528047	0.528047	0.560128	0.560128	0.010533	-0.0320811	-0.0320811	CRC down vs Normal	6.8837	0.0391096	0.884072	0.376712	0.42611	1
54573	cg04055238	PMEPA1;PMEPA1;PMEPA1;PMEPA1		S_Shelf	0.0106552	0.0254036	0.132936	0.70361	0.70361	0.74136	0.74136	0.0106552	-0.0377496	-0.0377496	CRC down vs Normal	6.86116	0.0541512	1.29455	0.766286	0.591933	1
210990	cg17896927	RGMA;RGMA;RGMA;RGMA;RGMA;RGMA;RGMA	Unclassified_Cell_type_specific	Island	0.010843	0.0257981	0.0954438	0.428992	0.428992	0.390012	0.390012	0.010843	0.03898	0.03898	CRC up vs Normal	6.82703	0.0577386	1.35479	0.859346	0.634302	1
53992	cg04004345		Unclassified	N_Shelf	0.0108915	0.0259006	1.16012e-07	0.881143	0.881143	0.873941	0.873941	0.0108915	0.00720166	0.00720166	CRC up vs Normal	6.81831	0.00197083	3.43615	0.0744911	0.0216787	1
9589	cg00655525			N_Shore	0.0109404	0.0260017	0.000477191	0.756375	0.756375	0.741826	0.741826	0.0109404	0.0145484	0.0145484	CRC up vs Normal	6.80957	0.00804297	2.17024	0.192249	0.0885845	1
72005	cg05445638	HIC1;HIC1	Unclassified	Island	0.0109865	0.0260981	0.420915	0.0855788	0.0855788	0.0484536	0.0484536	0.0109865	0.0371252	0.0371252	CRC up vs Normal	6.80138	0.0523745	1.04733	0.604877	0.577544	1
250437	cg21884905	MAFA		Island	0.0110231	0.0261732	0.304799	0.138628	0.138628	0.110407	0.110407	0.0110231	0.0282201	0.0282201	CRC up vs Normal	6.79489	0.0302622	1.12565	0.375995	0.334026	1
240249	cg20813081	GFI1;GFI1;GFI1	Promoter_Associated	Island	0.0110618	0.0262555	0.620545	0.105574	0.105695	0.0722107	0.0722107	0.0110618	0.0334841	0.0334841	CRC up vs Normal	6.79271	0.0420445	0.931241	0.432304	0.458034	1
131060	cg10530104	HIC1		Island	0.0110646	0.0262614	0.339992	0.109853	0.109853	0.0781926	0.0781926	0.0110646	0.0316606	0.0316606	CRC up vs Normal	6.78756	0.038091	1.10031	0.463113	0.420891	1
280138	cg24849439	MYRIP		S_Shore	0.0111143	0.0263623	0.241859	0.128188	0.128188	0.106265	0.106265	0.0111143	0.0219226	0.0219226	CRC up vs Normal	6.77881	0.0182628	1.17629	0.237678	0.202058	1
123363	cg09842125	SOX30;SOX30		S_Shore	0.0111341	0.0264023	0.419728	0.592959	0.59286	0.577109	0.577109	0.0111341	0.0157511	0.0157511	CRC up vs Normal	6.77999	0.00930366	1.04836	0.107894	0.101545	1
61005	cg04557953	RAB39	Unclassified	Island	0.0111386	0.0264118	0.313267	0.0975888	0.0975888	0.065725	0.065725	0.0111386	0.0318638	0.0318638	CRC up vs Normal	6.77456	0.0385815	1.11939	0.478124	0.427129	1
307853	cg27525614	HIST1H2BH;HIST1H3F		Island	0.0111695	0.0264752	0.222006	0.338367	0.338367	0.325584	0.325584	0.0111695	0.012783	0.012783	CRC up vs Normal	6.76915	0.0062094	1.1942	0.0821588	0.0687982	1
302682	cg27037103	MDGA1	Unclassified	Island	0.0112703	0.0266832	0.315717	0.105628	0.105628	0.0616262	0.0616262	0.0112703	0.0440021	0.0440021	CRC up vs Normal	6.75165	0.0735749	1.1176	0.913413	0.8173	1
175352	cg14503981	SOX30;SOX30		N_Shelf	0.0113067	0.0267587	1.94594e-06	0.632932	0.632932	0.612244	0.612244	0.0113067	0.020689	0.020689	CRC up vs Normal	6.74536	0.0162653	2.99043	0.54082	0.18085	1
284072	cg25246431	PARVA		N_Shore	0.0114205	0.0269984	0.649695	0.258172	0.258172	0.289162	0.289162	0.0114205	-0.0309908	-0.0309908	CRC down vs Normal	6.72585	0.0364963	0.914748	0.372275	0.40697	1
269302	cg23801021	PDE2A;PDE2A;PDE2A;PDE2A;PDE2A		Island	0.0115392	0.0272445	0.286205	0.0984349	0.0984349	0.0717315	0.0717315	0.0115392	0.0267034	0.0267034	CRC up vs Normal	6.70572	0.0270967	1.1398	0.345429	0.303062	1
246074	cg21438527	HIST1H4D	Promoter_Associated	S_Shore	0.0115805	0.0273279	0.164027	0.106753	0.106753	0.0835483	0.0835483	0.0115805	0.0232045	0.0232045	CRC up vs Normal	6.69878	0.020461	1.25466	0.287421	0.229083	1
141785	cg11555122	ZNF594	Promoter_Associated	Island	0.0116069	0.0273822	0.0869538	0.0805838	0.0805838	0.0661811	0.0661811	0.0116069	0.0144026	0.0144026	CRC up vs Normal	6.69434	0.00788257	1.37125	0.121098	0.0883124	1
247301	cg21555940			N_Shelf	0.0116284	0.0274273	0.112833	0.734119	0.734119	0.706513	0.707574	0.0116284	0.0265448	0.0265448	CRC up vs Normal	6.69528	0.0264235	1.32627	0.392567	0.292047	1
17865	cg01244034		Promoter_Associated_Cell_type_specific	Island	0.011657	0.0274865	0.450117	0.0851508	0.0851508	0.0469626	0.0469626	0.011657	0.0381882	0.0381882	CRC up vs Normal	6.68596	0.0554169	1.02948	0.639964	0.621641	1
294533	cg26292521	FLJ45983;GATA3;GATA3;FLJ45983		Island	0.0116972	0.0275701	0.525281	0.193368	0.193368	0.139784	0.13876	0.0116972	0.0546078	0.0546078	CRC up vs Normal	6.68379	0.111826	0.985484	1.2366	1.23808	1
162169	cg13497301	REEP1;REEP1;REEP1;REEP1;REEP1;REEP1;REEP1	Unclassified_Cell_type_specific	Island	0.0118499	0.0278796	0.278047	0.114436	0.114436	0.095041	0.095041	0.0118499	0.0193949	0.0193949	CRC up vs Normal	6.65404	0.0142942	1.1462	0.184669	0.161115	1
10942	cg00749852	FAM117A	Promoter_Associated	S_Shore	0.0118521	0.027884	0.331279	0.135264	0.135264	0.0988518	0.0988518	0.0118521	0.0364122	0.0364122	CRC up vs Normal	6.65369	0.0503823	1.10643	0.628347	0.567906	1
114450	cg09025501	CYBA	Promoter_Associated	Island	0.0118637	0.0279069	0.299013	0.118283	0.118283	0.0866354	0.0866354	0.0118637	0.0316479	0.0316479	CRC up vs Normal	6.65178	0.0380604	1.12999	0.48492	0.429138	1
91829	cg07105596	GNAS;GNAS;GNAS	Unclassified	N_Shore	0.0118968	0.027974	0.602189	0.367728	0.367728	0.327259	0.327259	0.0118968	0.0404692	0.0404692	CRC up vs Normal	6.64637	0.0622349	0.941744	0.661369	0.702281	1
205527	cg17346177	BEND6;BEND6;DST	Unclassified	Island	0.012089	0.0283698	0.356194	0.109973	0.109973	0.0679724	0.0679724	0.012089	0.0420001	0.0420001	CRC up vs Normal	6.61524	0.0670324	1.08919	0.827759	0.759977	1
100874	cg07864765	PSMA7;SS18L1	Promoter_Associated	Island	0.0121665	0.028528	2.02813e-05	0.051345	0.051345	0.047456	0.047456	0.0121665	0.00388897	0.00388897	CRC up vs Normal	6.60284	0.000574717	2.63518	0.0172026	0.00652806	1
277056	cg24548682	SPINK2	Unclassified_Cell_type_specific	Island	0.0122861	0.0287699	0.273441	0.107462	0.107462	0.082461	0.082461	0.0122861	0.0250014	0.0250014	CRC up vs Normal	6.58386	0.0237527	1.14987	0.31113	0.270579	1
131895	cg10604002	PTPN18;PTPN18	Promoter_Associated	Island	0.0123727	0.0289441	0.290112	0.107435	0.107435	0.0877117	0.0877117	0.0123727	0.0197234	0.0197234	CRC up vs Normal	6.57023	0.0147824	1.13677	0.191823	0.168743	1
158918	cg13226669	WNT3A	Unclassified_Cell_type_specific	S_Shore	0.012432	0.0290672	0.265146	0.179495	0.179495	0.156195	0.156195	0.012432	0.0233003	0.0233003	CRC up vs Normal	6.56095	0.0206304	1.15659	0.272761	0.235832	1
275434	cg24398932	SLFN5	Promoter_Associated	Island	0.0125202	0.0292456	0.277858	0.0773251	0.0773251	0.0456883	0.0456883	0.0125202	0.0316369	0.0316369	CRC up vs Normal	6.54726	0.0380338	1.14635	0.499446	0.435684	1
67125	cg05047325	WDR26;WDR26		N_Shore	0.0126052	0.0294211	0.0685496	0.0844962	0.0844962	0.0718752	0.0718752	0.0126052	0.0126209	0.0126209	CRC up vs Normal	6.53414	0.00605292	1.41246	0.0981323	0.0694764	1
167333	cg13894496	UBTD1		N_Shelf	0.0126276	0.0294671	4.91822e-07	0.665081	0.665081	0.649104	0.649104	0.0126276	0.0159766	0.0159766	CRC up vs Normal	6.53071	0.00969957	3.20501	0.357012	0.111392	1
214578	cg18234988	AVEN;CHRM5		N_Shelf	0.0126734	0.0295636	0.0329732	0.435511	0.435511	0.412902	0.412902	0.0126734	0.0226087	0.0226087	CRC up vs Normal	6.52369	0.0194237	1.53369	0.342482	0.223306	1
290302	cg25889945	KCTD12;KCTD12	Promoter_Associated	Island	0.0128075	0.029837	0.263015	0.115323	0.115323	0.0881545	0.0881545	0.0128075	0.0271682	0.0271682	CRC up vs Normal	6.5033	0.0280483	1.15834	0.374688	0.32347	1
243690	cg21179457	INSM2		Island	0.0128115	0.029846	0.562278	0.0894777	0.0894777	0.0536944	0.0536944	0.0128115	0.0357833	0.0357833	CRC up vs Normal	6.5027	0.0486569	0.96433	0.541175	0.561193	1
148407	cg12150111	PPP1R3G	Unclassified_Cell_type_specific	Island	0.0128641	0.0299538	0.518916	0.155343	0.155277	0.116298	0.116298	0.0128641	0.0389789	0.0389789	CRC up vs Normal	6.49907	0.0569759	0.989152	0.650376	0.648742	1
247471	cg21573651	SSTR1		S_Shore	0.0129116	0.0300492	0.399796	0.723644	0.723644	0.702401	0.702401	0.0129116	0.021243	0.021243	CRC up vs Normal	6.48764	0.0171481	1.0606	0.210253	0.19824	1
289174	cg25759381	TSSK2;DGCR14;TSSK2		N_Shore	0.0129247	0.0300768	0.201274	0.742194	0.742194	0.755718	0.755718	0.0129247	-0.0135243	-0.0135243	CRC down vs Normal	6.48568	0.00695043	1.21423	0.0975932	0.0803744	1
194009	cg16267304	HSF2BP		Island	0.0129749	0.0301834	0.431559	0.491112	0.491112	0.476388	0.476388	0.0129749	0.0147241	0.0147241	CRC up vs Normal	6.47818	0.00823841	1.04076	0.0992664	0.0953788	1
145137	cg11849738		Unclassified	Island	0.0131808	0.0306	0.192446	0.314865	0.314865	0.278166	0.278166	0.0131808	0.0366987	0.0366987	CRC up vs Normal	6.44772	0.0511782	1.22325	0.728204	0.595305	1
169329	cg14036923	COL9A2	Promoter_Associated	Island	0.0131834	0.0306055	0.0574527	0.162063	0.162063	0.126942	0.126942	0.0131834	0.035121	0.035121	CRC up vs Normal	6.44734	0.0468725	1.4424	0.786475	0.545253	1
84528	cg06532163		Unclassified_Cell_type_specific	S_Shore	0.0132652	0.0307686	0.636669	0.343655	0.343655	0.374836	0.374836	0.0132652	-0.0311805	-0.0311805	CRC down vs Normal	6.43539	0.0369444	0.922184	0.397057	0.430562	1
64786	cg04863514	FLCN;FLCN		N_Shelf	0.0133123	0.0308666	0.649732	0.839054	0.839054	0.82849	0.82849	0.0133123	0.0105639	0.0105639	CRC up vs Normal	6.42853	0.00424067	0.914726	0.0452559	0.0494747	1
239059	cg20696912	MCF2L2	Promoter_Associated	Island	0.0136893	0.0316295	0.512766	0.0722545	0.0723101	0.0423929	0.0423929	0.0136893	0.0299172	0.0299172	CRC up vs Normal	6.37878	0.0335639	0.992706	0.391757	0.389374	1
177583	cg14671982	SLC12A7		S_Shore	0.0136993	0.0316505	0.0682496	0.673474	0.673357	0.657582	0.657582	0.0136993	0.0157741	0.0157741	CRC up vs Normal	6.37736	0.00933084	1.41524	0.1553	0.108271	1
86442	cg06685724	C7orf46;C7orf46;C7orf46	Unclassified	Island	0.0137734	0.0318005	0.337386	0.176855	0.176855	0.144383	0.144383	0.0137734	0.0324727	0.0324727	CRC up vs Normal	6.36281	0.0400701	1.10213	0.520555	0.472316	1
170719	cg14146751	GNA14		N_Shore	0.0138588	0.031973	0.0122248	0.741239	0.741239	0.726497	0.726497	0.0138588	0.0147424	0.0147424	CRC up vs Normal	6.35088	0.00825886	1.68927	0.164758	0.097532	1
105894	cg08277306			N_Shelf	0.0138845	0.0320244	0.000659685	0.677646	0.677646	0.646673	0.646673	0.0138845	0.0309729	0.0309729	CRC up vs Normal	6.34731	0.0364543	2.12289	0.914425	0.430745	1
259729	cg22860367	GNAS;GNAS;GNAS;GNASAS		N_Shore	0.014013	0.0322788	0.103908	0.467288	0.467288	0.43759	0.43759	0.014013	0.0296982	0.0296982	CRC up vs Normal	6.32956	0.0335153	1.33961	0.531997	0.397128	1
95687	cg07433344	HSD17B8	Promoter_Associated	Island	0.0141833	0.0326187	0.0459856	0.112904	0.112904	0.0916461	0.0916461	0.0141833	0.0212584	0.0212584	CRC up vs Normal	6.30629	0.0171729	1.47948	0.302162	0.204235	1
120021	cg09525835			N_Shelf	0.0142113	0.0326738	0.354673	0.795877	0.795877	0.779317	0.779317	0.0142113	0.0165593	0.0165593	CRC up vs Normal	6.3025	0.01042	1.09022	0.135186	0.123999	1
202170	cg17027101	RPH3AL		S_Shore	0.0142176	0.0326862	8.68623e-06	0.824902	0.824902	0.810076	0.810076	0.0142176	0.0148258	0.0148258	CRC up vs Normal	6.30164	0.00835262	2.76236	0.274607	0.0994101	1
252848	cg22140538	RNH1;RNH1;RNH1;RNH1;RNH1;RNH1;RNH1;RNH1	Gene_Associated_Cell_type_specific	N_Shelf	0.0142587	0.0327692	0.0393542	0.79981	0.79981	0.790069	0.790069	0.0142587	0.00974117	0.00974117	CRC up vs Normal	6.29608	0.00360583	1.50502	0.0646456	0.0429533	1
171518	cg14203738			N_Shelf	0.0143023	0.032856	0.370373	0.691225	0.691225	0.672866	0.672866	0.0143023	0.0183585	0.0183585	CRC up vs Normal	6.2902	0.0128073	1.07969	0.164875	0.152706	1
110863	cg08707112	FLJ45983;GATA3;GATA3;FLJ45983		Island	0.0144292	0.0331057	0.332077	0.255724	0.255724	0.212052	0.212052	0.0144292	0.0436725	0.0436725	CRC up vs Normal	6.2732	0.0724768	1.10586	0.958237	0.866505	1
150430	cg12364324	FGF18		Island	0.0146506	0.0335493	0.189259	0.159951	0.159951	0.192668	0.192668	0.0146506	-0.0327166	-0.0327166	CRC down vs Normal	6.24392	0.0406743	1.22658	0.599265	0.488567	1
54832	cg04077077	FAM117A	Promoter_Associated	S_Shore	0.0149056	0.0340629	0.298971	0.107097	0.107097	0.0763305	0.0763305	0.0149056	0.0307666	0.0307666	CRC up vs Normal	6.21076	0.0359701	1.13002	0.490844	0.434368	1
165946	cg13783978			N_Shelf	0.0150173	0.0342848	0.00444301	0.854375	0.854375	0.847084	0.847084	0.0150173	0.00729053	0.00729053	CRC up vs Normal	6.19642	0.00201977	1.84207	0.0450326	0.0244468	1
234525	cg20214319	TPST1	Promoter_Associated	Island	0.0151826	0.0346151	0.458733	0.0744308	0.0744308	0.0435548	0.0435548	0.0151826	0.030876	0.030876	CRC up vs Normal	6.17541	0.0362266	1.0243	0.450661	0.439969	1
[truncated: 58 more rows]
