# Supplementary material for: A Transcriptome and Methylome Study Comparing Tissues of Early and Late Onset Colorectal Carcinoma
Source: Int J Mol Sci. 2022 Nov 17;23(22):14261. doi: 10.3390/ijms232214261 (PMC9697435; doi:10.3390/ijms232214261)
Supplement: Supplementary file 1 [file ijms-23-14261-s001.zip › Table S8 Meth Cancer Genes Interaction.xlsx]

## Sheet: Sheet1
		Gene Set	Interaction p	Late-Onset (>40 years)		Early-Onset (<40 years)
				Difference	p	Difference	p
		Growth Factor Receptors	1.03618e-08	0.0771427	1.69736e-128	0.048466	4.64285e-35
		DNA_Repair	0.00249085	0.00940274	1.14115e-08	0.00145119	0.478875
		Pro-Apoptosis	0.569395	-0.021822	9.38666e-07	-0.0177994	0.00126906
		Warburg Effect	0.931236	-0.0220516	2.05422e-07	-0.0226341	1.81099e-05
		Hexokinase	0.944128	-0.0523319	1.10974e-38	-0.0518924	1.54285e-25
		anti-TSG	0.997255	-0.00464101	0.370666	-0.00461254	0.474705
