# Supplementary material for: A Transcriptome and Methylome Study Comparing Tissues of Early and Late Onset Colorectal Carcinoma
Source: Int J Mol Sci. 2022 Nov 17;23(22):14261. doi: 10.3390/ijms232214261 (PMC9697435; doi:10.3390/ijms232214261)
Supplement: Supplementary file 1 [file ijms-23-14261-s001.zip › Table S9 Meth DNA damage genes.xlsx]

## Sheet: Sheet1
		Gene Set	Interaction p	Late-Onset (>40 years)		Early-Onset (<40 years)
				Difference	p	Difference	p
		Direct Reversal Repair (DR)	0.0245473	0.00188451	0.485719	-0.0078232	0.0201223
		Microhomology mediated end joining (MMEJ)	0.050905	-0.0060809	0.0371384	-0.015177	3.01856e-05
		Non-homologous end joining (NHEJ)	0.107422	-0.00620766	0.00118851	-0.0111282	3.11056e-06
		Checkpoint Signaling	0.126669	-0.038525	3.03856e-39	-0.0456026	1.07466e-35
		Nucleotide Excision Repair (NER)	0.162045	-0.0112738	9.5248e-18	-0.0142042	4.20468e-18
		Translesion Synthesis (TLS)	0.422433	-0.0158695	6.89043e-16	-0.013359	4.61446e-08
		Homologous Recombination (HR)	0.610002	-0.0124976	9.10907e-10	-0.0141573	2.49546e-08
		Fanconi Anemia (FA)	0.988717	-0.00949549	0.00370787	-0.00956937	0.0188644
		Base Excision Repair (BER)	0.993128	-0.00437216	0.00939336	-0.00434901	0.0379788
